# Supplementary material for: Network pharmacology combined with experimental verification to explore the potential mechanism of naringenin in the treatment of cervical cancer
Source: Sci Rep. 2024 Jan 22;14:1860. doi: 10.1038/s41598-024-52413-9 (PMC10803340; doi:10.1038/s41598-024-52413-9)
Supplement: Supplementary file 2 — Supplementary Information. [file 41598_2024_52413_MOESM2_ESM.xlsx]

## Sheet: Cervical Cancer database
Cervical Cancer database
CRNN
CRISP3
KRT1
MAL
DSG1
SLURP1
ENDOU
KRT4
ALOX12
RHCG
CRCT1
MMP1
KLK12
EDN3
SCEL
EREG
SPRR2B
SPINK5
CWH43
ALOX12B
TMPRSS11E
FOSB
UPK1A
SPRR2C
CDA
SPRR3
CLIC3
LOR
PPP1R3C
KRT13
GYS2
HOPX
SPRR1A
TGM3
IVL
SOSTDC1
INHBA
CXCL13
KLK10
KLK13
CLCA4
SPP1
GREB1
BBOX1
SLC27A6
CRYAB
CDKN2A
KLK11
SPRR1B
GPX3
LYPD3
TMPRSS11D
TGM1
CXCL8
HPGD
LGALSL
NEK2
SYCP2
HELLS
ACPP
KLF4
ZNF750
SYNGR3
FCER1A
CRABP2
KLK7
LY6G6C
KRT6B
ESR1
AKR1B10
PRSS3
MSLN
SLC24A3
FLG
CALML3
PTGDS
HSPB8
TP53AIP1
CXCR2
AREG
KCNK7
KRT7
MXD1
COL17A1
WISP2
IFI44L
DSC2
FOS
PPL
PI3
S100A7
KRT2
IL18
NSG1
CALML5
APOL1
MUC16
CFD
ZBED2
FGFR2
GINS2
SPINK2
EMP1
NOD2
S100A12
LY6D
CLDN17
NAV3
CYP2C18
EPB41L3
NDRG4
PAMR1
NPY1R
CHL1
COL21A1
PKP1
KLK8
MMP12
SERPINB2
ZNF135
KRT19
IGHM
CLCA2
PRSS2
SAC3D1
MAOB
AGR2
HBEGF
CST6
DTL
C1orf116
SERPINB13
TUBB2A
GJA1
DSG3
APOD
CCL18
GDF15
DSC1
CEACAM7
KRT14
TGM5
CD36
PITX1
FGFBP1
CYP3A7-CYP3AP1
GSTA4
ELOVL4
SLC15A3
ISG15
IL36RN
NCAPH
TM7SF2
FOXM1
CDC25A
KLK6
PLA2G3
C2orf54
AURKA
HLF
ENO2
CDCA8
PDGFD
PHYHIP
SERPINH1
CEL
DKK2
ABCA8
CYP3A5
EPCAM
ARHGAP4
KAT2B
CSTA
ECT2
TSPAN1
SLC6A8
MCM2
DSG2
OVOL1
KLK5
RARRES1
TRHDE
RAD54L
DUSP1
ID4
LPAR6
WISP3
IGF1
CD177
ZNF185
TBX3
SULT2B1
CHAF1B
FN1
IL1RN
EDN2
CXCL14
KANK1
HOXC6
SPARCL1
AVPR1B
SERPINB3
C3
CAB39L
CENPN
NUP62CL
APOC1
SLC52A1
HPSE2
GLTP
CIDEA
SERPINB4
IL12RB2
ME1
STX11
SLC16A6
ARHGEF26
KRT10
BNIP3
COL14A1
MUC1
BST2
KRT6A
MMP7
EVPL
CENPM
CEP55
CDC45
NEBL
CDH3
PDLIM2
ZFP36
S100A9
THSD4
SERPINB1
TOLLIP
CYP39A1
RAB25
ELL2
PCDH9
ABI3BP
RIBC2
ANXA1
CRISP2
KRT15
PODXL2
IDO1
GATM
TPPP3
TMEM45A
OCA2
BCHE
FXYD1
IGKC
SYT17
AIM2
GINS1
CLDN8
CLTB
TNNT1
ALOX15B
IGLC1
KRT76
DEGS1
MAGEL2
TRPS1
DCN
BEX4
KRT36
GPR1
NMU
TYMS
CD207
FMO2
ZNF273
MEOX2
CDHR1
METTL7A
EPHA3
CENPE
ZNF254
BARX2
KIF18B
ATHL1
SLC39A2
RAB38
WNT4
SCUBE2
POF1B
ZSCAN18
DPP4
IL1R2
SVEP1
OPN1SW
KNTC1
SNX10
AR
MDK
NAP1L3
OR2F1
ATP13A2
RRAGD
UPP1
ACOX2
MMP3
ARC
PDZRN3
DNASE1L3
TST
CACNA2D3
CERS4
CENPI
ZNF91
TRAF4
ARG1
MYBL2
GOLM1
BLNK
PLOD2
MPHOSPH9
AIM1L
MMP10
TEF
PAQR5
LCN2
TUBA1A
HLA-DQB2
POLA2
S100A14
RYR1
PTK6
COL11A1
MREG
SLC5A1
SFTPD
TACC3
MCM5
SFRP1
EMCN
HIGD1A
MOCOS
CYP4B1
SASH1
PALMD
RAI2
MALL
DUOX1
GULP1
PKP3
ZNF415
DKK4
PLK2
MELK
RHOB
CD1C
F10
SLC9A1
SULT1E1
KIF14
PGBD5
PSG2
ARMCX1
IGFBP3
DPYS
KRT16
IGLV1-44
EPHA1
NAP1L2
PROS1
DLGAP5
IL32
ASPM
PIM1
AC012065.7
TF
RAPGEFL1
PELI1
RPL39L
WARS
MUC5B
TMPRSS4
SMPDL3A
ADAM8
GALR3
CA9
DDIT4
SLC16A7
SCNN1B
DUSP2
EML1
SLCO1B1
CITED2
PLCD1
CCNF
KLF8
LRP1B
LEPREL4
PRSS3P2
TPX2
NUP62
ISL1
ITM2A
IGFBP5
CSTB
RP1-8B22.1
KIF20A
NEFH
GAB1
FUT8
TRIM29
MFAP4
TIPARP
IFI6
MAP3K1
PPFIBP2
ABCA12
EGR3
FGF22
RFC4
GFOD2
XRCC3
TMEM100
TMC5
EPB41L4A
MEIS2
MCM10
C1orf112
FGF14
ELF5
MPZL2
OMD
VAC14
EPHX2
TOM1L2
UNC93A
TRAV12-2
KLF6
C10orf10
MMP13
CLGN
NTF3
CFB
ARSF
PERP
CDC20
MAFF
ABLIM1
PCDHGA3
ECM1
SERPINB5
CXCL1
DEFB1
SLC30A4
SOWAHC
TTC39A
LPCAT1
CDSN
ANK2
SLC18A2
CEP72
LIAS
GOLGA6A
IL25
PYGM
EIF4EBP1
SPAG16
PPAP2C
USP18
KIF4A
NTRK2
ANGPT2
AQP3
EYA1
CDR1
CDT1
ZNF493
ZC4H2
CORIN
SLC8B1
MCM7
MCM6
PRC1
SH3BGRL
PMFBP1
ASPA
RND3
TRIM16
SEL1L3
RFX2
SCNN1G
PLAGL1
SP3P
EPHX3
PHLDA1
C7
SLC19A2
MLF1
DACH1
SGK1
UBL3
TGFBR3
FOXD1
FOSL1
CENPF
ATAD2
WNT16
SMPD2
GHR
PDZD2
CDR2L
GDPD3
TOP2A
CLDN4
RRM2
CLSTN3
SC5D
P2RX5
CXCL11
FCGBP
SMAGP
GEM
VAT1
TP53I3
ITPR1
AASS
PGLYRP4
VTCN1
DKK1
UBE2C
SLC25A15
DDN
ANXA9
EZH2
IL20RA
FRMD4B
EMC9
AHNAK
PRRX1
TM4SF1
HNMT
APOL2
SPAG5
KRT33A
LRRC20
DGKD
PLXDC2
OCM2
WFDC1
EPS8L2
CCND1
ELOVL6
NUSAP1
NEFM
XYLT2
EDA2R
FANCI
EPB41L4A-AS2
RANBP9
MUC4
FAM162A
CDCA3
TARP
RAD51AP1
TSPAN15
KIF23
SHC3
RBP3
CXorf57
C19orf80
NUP210
NR3C2
P2RY2
CLIP4
SIX1
PLSCR1
NT5E
VSNL1
CROT
PEG3
ATP10D
RUNDC3B
MGC4859
CHI3L1
ZNF93
NDN
PLBD1
SFRP4
ZWINT
CNPY3
CDK1
ITGA1
ATP10B
MISP
DIAPH2
EGR1
SLPI
OGN
ARG2
PAX6
KRT8
NETO2
MPPED2
HMGCR
KIAA1614
KIFC1
NCLN
MMP9
S100A8
SLC38A4
LRFN4
PRDM1
CXCL9
AHNAK2
CX3CR1
MAFB
NTS
APOBEC3B
OLFM4
CCL20
EPB42
HMMR
SCGB2A1
CKS1B
GAD1
UCP2
LAMP3
TIPIN
TK1
COL9A1
DIO2
ANKRD36B
TCN1
MYH11
IGF2BP2
LYN
DKK3
KIAA0101
ACOT9
SHARPIN
HJURP
PCNA
CEACAM1
MAGOHB
RECQL4
HBB
MET
CYR61
MRE11A
SMC4
WNT5A
WDHD1
ISG20
PTGER4
CDKN2C
ACKR3
TMEM194A
DTYMK
KIF1C
TTK
IL24
CRIP1
RSRC1
NDC80
ANKRD36
ECI1
SERPINI1
STAT1
HP1BP3
GNG11
GOLIM4
CFH
NUDT1
ECHDC3
FEN1
GAS1
DEPTOR
DFNA5
MARCKSL1
HOXC10
SIVA1
IFI16
REEP2
VSIG4
CCNE2
EFNA5
CELSR3
MAGEF1
LMNB1
DCLK1
FAM25C
KRTDAP
LCE3D
TMPRSS11B
DMKN
GJB2
TPRG1
CNFN
SPINK7
SPNS2
DAPL1
CYP2B6
SPRR2D
RDH12
FAM3D
CGNL1
AIF1L
SPRR2E
LYNX1
UBD
P11
PSCA
KRT78
VPS25
LOC100129115
B4GALT2
SEPT5
RGS1
FLJ21511
MPZL3
HMOX1
ZNF365
GJB6
RBP7
ERO1L
CTRB2
TMEM45B
CITED4
S100P
SDR9C7
LCE3A
AGPAT9
ATF3
A2ML1
KRT6C
LEPREL1
KRT8P15
SFTA2
SDR16C5
NLRX1
C15orf52
CABLES1
TMEM40
GRPEL2
FLJ46111
ASPG
PLAT
ANKRD35
UCHL1
CRYGS
GPSM1
RASSF3
HLTF
IL8RB
IFI30
CREG2
IL1F5
CXCR4
LOC440335
KLHDC7B
NUAK2
TNFRSF12A
D4S234E
GALNT14
STAG3
LOC285535
C1QB
CRYL1
FADS1
GBP5
DEFB103A
TMEM79
TMPRSS11A
STMN1
RIOK3
ANKRD37
C9orf95
FUT3
RAB3D
C15orf59
TCAM1
PRSS27
HS6ST2
ART4
TMPRSS11F
HCG22
C6orf173
VASN
LCE2A
IL22RA1
YOD1
CYP3A7
UBE2T
GCNT3
IGK@
QSOX1
C1orf59
EXPH5
DHRS9
HLA-DRB5
FAM3B
PARP14
C21orf34
LCE3B
GALNT5
HOXA13
LOC497190
TRIB1
XG
BAX
LOC284297
UHRF1
LMO7
EPS8L1
FABP5
SNX21
LOC100128977
FBXL16
TMEM132A
FAM26F
FAM111B
SH3BGRL2
TGFBI
HMGB2
SH3BP5
SLC16A9
PHLDB2
EPGN
F3
MPP7
APOE
MGLL
E2F7
LPIN1
KIF21A
LOC344332
RAET1E
C9orf9
TTC22
CTSL2
LOC100128918
CRYM
TYMP
ANKRD22
TCP11L2
HLA-F
ETS2
NCOA7
FTL
PLA2G4D
IFI44
PIK3R1
SOCS3
ULK3
HLA-DQB1
CCDC64B
TNS4
HLA-DMA
FLJ22662
ABLIM2
CDCA5
LAMB3
PLAC2
NR4A1
KCNK15
KCNJ15
FNDC3B
UCP3
HLA-J
MCM3
FAM63A
POLQ
ATP13A3
SDC4
NGEF
HLA-DPA1
LRRFIP2
PAPSS2
LOC650405
RP4-691N24.1
EFNA1
C5orf32
HLA-DRA
LOC389199
NNMT
KIF2C
CYP2J2
LOC100130476
MT1M
BIRC3
C15orf48
FOSL2
WDR66
FAM129B
PAIP2B
HLA-DRB1
CDC45L
KRTAP8-1
SYNPO
B3GNT8
TMEM159
BDKRB2
DENND2C
LIG1
SLC25A36
TIMELESS
FUT5
ACAT1
C16orf75
PLEKHM1
MAN1B1
ENDOD1
AADACL1
TIMP2
C4orf3
HIG2
CEACAM19
SMO
HOMER2
GZMB
SULF1
DOCK9
C1orf161
HLA-B
FUT7
SYNPO2L
SORD
PPT1
ICAM1
TOX2
ZC3HAV1L
SMARCD3
INF2
CHTF18
RAB11A
CAPN14
CD163
PPIF
BACE1
GMPS
ATP6V1C2
DYNLL1
LOC57228
CLEC2B
TJP1
TAP1
ASB2
RASAL2
COL7A1
RBP1
C9orf61
PLEKHG2
SCHIP1
SLITRK6
SPOCD1
WDR90
NUF2
MLLT4
ACTL6A
SPON1
JUN
CA13
DEK
DUOX2
TMEM49
PLEKHG4
CDC6
LOC124220
BRCA2
BRCA1
TP53
CDH1
ATM
PTEN
APC
MSH2
MSH6
MLH1
PALB2
CHEK2
MIR21
PMS2
EGFR
BRIP1
KRAS
PIK3CA
ERBB2
NBN
POLE
BARD1
STK11
MUTYH
FGFR3
SMAD4
AKT1
RB1
BRAF
C11orf65
CTNNB1
DICER1
RAD50
RAD51D
RAD51C
POLD1
MIR34A
NF1
RET
RAD51L3-RFFL
AXIN2
MRE11
MIR17
MIR221
CASP8
MIR145
MIR214
MIR146A
MIR205
MIR126
HRAS
PTCH1
MIR125A
MIR200B
MIR222
SMARCA4
TSC2
NRAS
MIR200A
MIR141
MIR200C
MIR143
MIR20A
CDKN1B
EP300
TERT
BMPR1A
BLM
MIR155
FANCC
MIR31
BAP1
CTNNA1
TGFBR2
MIR15A
RAD51
MLH3
CDK4
TSC1
XRCC2
MIR127
KIT
HOXB13
IL1B
MDM2
ALK
MIR34C
MSH3
MIR27A
FLCN
MIR210
MIR203A
SDHB
MIR93
MAP2K1
MIR106B
FH
MIRLET7C
VHL
MYC
MEN1
CDC73
MIR29A
FASLG
MIR34B
IGF2
MIR10B
MIR451A
IL6
MTHFR
VEGFA
STAT3
SOX9
SRC
PPARG
FBXW7
TNF
MIR373
MIR96
EGF
MIR182
MIR30E
ERCC6
ABRAXAS1
MIR23B
MIR429
SMARCB1
PTPN11
PMS1
CDKN1A
MTOR
IRF1
MIRLET7D
MIR18A
MIR19A
DCC
MIR223
SDHD
LRRC56
MIR204
BCL2
MIRLET7B
MIR29C
SDHA
MMP2
FHIT
FANCM
MIR183
MIR146B
MIRLET7G
FGFR4
MIR335
POT1
PPM1D
PPP2R1B
EPHB2
MIR140
MIR499A
PTGS2
PRKN
TGFB1
PHB
MSR1
KLLN
RNASEL
MIR193B
MIR486-1
SUFU
BUB1B
HIF1A
ERCC2
MIR16-1
MIR25
TP73
CASP3
PDGFRA
NOTCH1
HNF1B
MAPK1
EGFR-AS1
MIR107
MIR192
TNFRSF10B
MIR206
BIRC5
MIR195
MIR199B
SDHC
IL10
MIR185
JAK2
H19
MIR196A2
TLR2
GSTM1
MIR98
ZFHX3
MIR148A
AOPEP
ARID1A
PGR
MT-CYB
MIRLET7A1
GREM1
TP63
UCA1
GNAS
ERCC1
DLC1
MIR100
MIR483
MIR130A
NKX2-1
MIRLET7E
NTHL1
MIR122
MIR150
WWOX
ATR
MKI67
TMEM127
TH2LCRR
VEGFC
HFE
MIRLET7A3
WT1
RB1CC1
MAD1L1
CD44
MIR133B
GSTP1
AIP
BCL10
LOC107303340
MIR137
SMARCE1
MIR15B
TERC
CCAT2
CCAT1
CYP2A6
FAS
MIR502
MIR331
RASSF1
CD274
HOTAIR
MIR215
MIR142
MITF
PARP1
MIR196B
SMAD7
SMAD3
MSMB
MIR30D
XRCC1
MIR10A
CDKN3
MIR224
RECQL
MIRLET7I
MIR342
MGMT
MIR106A
MIR372
TH2-LCR
MIR22
ERBB3
TGFBR1
LOC100507346
MALAT1
ABCB1
CTLA4
MIR26A1
MIR9-3
MIR197
CREBBP
MEG3
RAD54B
RRAS2
HERC2
CEACAM5
CASP9
FANCE
ETV6
PLA2G2A
MIR181A1
DMD
SDHAF2
CYP1A1
PCAT1
MT-CO1
IL2
ESR2
CDK2
MAX
CASP10
NF2
PTPRJ
IFNG
MYCN
BCAR4
CXCL12
FGFR1
CTAG1B
CYCS
CCNA2
MT-CO2
CCNB1
KDR
PVT1
MIR181A2
IDH1
PRKAR1A
IGF1R
TWIST1
NTRK1
ERCC4
RARB
CDKN2B-AS1
TIMP3
CCEPR
ABCG2
KLK3
PTPN12
IGF2R
BMP2
AMER1
MMP14
ING1
GAS5
GDF6
MIR23A
RAF1
POLK
NFKBIA
PLAU
MIR9-1
SETD2
BLACAT1
FBN1
BCL2L1
OGG1
ABL1
DROSHA
MIR191
CYP19A1
AXIN1
MIR449A
OPCML
CASC2
FLNB
RUNX1
FGF2
FLT4
CDKN2B
SLMAP
PDCD1
GSTT1
NQO1
MIR181B1
NFKB1
ITGB1
SOX2
SOD2
DNMT1
CTAG2
ERCC5
DAPK1
TOE1
HLA-A
PTK2
DPYD
MAPK8
KRT20
CCL2
SLC2A1
TIMP1
EBAG9
XIAP
NEAT1
NFE2L2
PDGFRB
MEOX1
TNFSF10
EXT2
TGFA
GLI1
ACTB
E2F1
IDH2
MT-ND1
MYO1B
SP1
TLR4
TUG1
MIR196A1
DNMT3A
DDR2
MCL1
GDF3
RBFOX1
MIR375
SMAD2
IL4
XPA
CRP
MYO18B
YAP1
CSF3
FANCD2
MAPK3
INS-IGF2
CADM1
RHOA
H2AC18
MIR424
LOC111811965
WRAP53
BMP4
LRRK2
FOXP3
NAT2
ENG
CHGA
HULC
CCR6
ALB
MIR199A1
PIK3CG
CSF2
CDX2
POU5F1
FLT1
CAV1
VDR
FOXE1
HGF
CDH13
ZEB1
TGFB3
ABCC1
CHEK1
MME
MIR24-2
CDK6
PAX8
PLK1
HSPB1
HSP90AA1
SYP
VIM
DNMT3B
SNAI2
PCA3
CD34
BMI1
MAPK14
ANXA5
THBS1
SERPINA3
KRT18
ERBB4
MIR30A
SPRY4-IT1
NME1
LUCAT1
LMNA
MAP3K7
CD4
RELA
GPC3
DHFR
MIR16-2
IL2RA
AKT2
U2AF1
TGFB2
SPINK1
XPC
MTHFD1
HABP2
RARA
PLAUR
CRAT37
TLR9
INS
TBXT
NPM1
ERG
BMP6
PROM1
MUC6
YY1
SNAI1
TOP1
GAPDH
COL2A1
CCNE1
FOXO1
MINPP1
GSK3B
CYP2E1
COMT
AFP
ERCC3
SKP2
CCND2
MIR320A
CCL5
CIZ1
CREB1
COL1A1
TNFRSF1A
MTUS1
HDAC1
NCAM1
RIPK1
PRKCA
CYP1B1
RAC1
KRT5
SPARC
CTSD
HSPA5
CFLAR
NOG
EWSR1
MPO
HLA-G
TNFRSF10A
TFF1
PTHLH
IFI27
LOC100506321
WRN
LGALS3
IL17A
XIST
MIR101-1
RHBDF2
FAN1
HLA-DQA1
GATA3
SNHG16
BDNF
MYB
HDAC9
CD40
MIR193A
MIR139
BAK1
MIR152
ETS1
MYLK
CDH2
KMT2A
PTPRC
CCND3
MUC5AC
HSPA4
CRNDE
FLT3
RPS6KB1
HOXA11-AS
BSG
NCOA3
EZR
DDB2
CDC42
PANDAR
PRKCD
LEP
BECN1
EPHA2
PAX1
RUNX3
TCF7L2
NOS2
ST20
SIRT1
CLU
IFNA2
ALDH1A1
IL7
CASC9
CD24
VEGFD
FOXO3
HMGB1
GPER1
LETMD1
MIR149
FLNA
ATRX
CBL
CYP2D6
RUBCNL
IL1A
EEF1A1
TRPV4
KLF5
BCYRN1
TG
CD82
P2RX7
UBE3A
MIR361
MIR31HG
PLG
BCAR1
S100A4
KRT17
NRP1
CYP3A4
IFNA1
FSCN1
RMRP
RUNX2
ELAVL1
CLDN7
CD28
TSG101
PCAT6
FASN
CSF1
SERPINA1
KITLG
CTSB
LOX
PDPN
SERPINE1
EDNRA
MIR181B2
BCL2L11
TRIM28
ENPP1
SST
SHH
SNHG12
FANCG
SOS1
MIR296
YBX1
HAGLR
IRS1
MIF
HMGA2
ANXA2
WNT1
CCR7
MTA1
MTDH
ITGB3
ABCC2
CTNND1
GATA2
LHX3
REST
APEX1
SQSTM1
MIR125B1
TCF4
CDKN1C
CALB2
JAG1
GRP
FGF7
MIR99A
HSPD1
ITGAV
CASC15
CASP7
BLCAP
SHBG
MFN2
NTRK3
MIR338
TP53COR1
MAP2K4
CSF1R
CALR
FOLH1
MIR324
MIR144
MIR532
PKM
ST14
EPHX1
RAD51B
ING3
ZNF268
ADAR
NNT-AS1
NOTCH2
MACC1
HPSE
ALDH2
BAG1
PTGS1
EIF4E
CT45A5
LGALS1
BID
PAK1
TUBB
CCNG1
FANCA
B2M
SNCG
ZEB2
CBFB
E2F3
MPL
GADD45A
KDM4C
PAX5
LEF1
ENO1
JAK1
TEK
THPO
TFAP2A
ITGA6
MDM4
EPHB4
IGFBP2
IL3
MYOD1
HDAC4
ETV4
PRMT7
TCIM
KEAP1
IGFBP1
FGF1
MAGEA3
NDRG1
GATA1
ALDOA
STAT5B
CDC25C
HNF1A
FUZ
CALCA
MVP
LOC110806263
SETBP1
MIR124-1
FALEC
XRCC6
TNFSF11
NAT1
ODC1
UGT1A1
GLI2
MIR132
SF3B1
NOTCH3
GSN
RECK
MAGEA1
MIR92A1
GLB1
ID1
VANGL1
AKT3
MAP2K2
SYNE1
MIR24-1
CEACAM3
CYP1A2
FGF4
XRCC5
CFTR
TFRC
ZFAS1
STAT6
BRMS1
PAX3
BIRC2
MAGEA4
PHOX2B
MYOG
MIR30B
PRKD1
PTTG1
CEBPA
MIR29B2
TNFRSF1B
POU4F1
MIR32
AXL
JUP
LIG4
HP
CASC19
DES
CCKBR
FOXA1
BMPR2
MIR29B1
MMP11
PDCD4
GNRH1
MUC2
IFNB1
DANCR
CTTN
PML
CHUK
APAF1
PTENP1
TXN
AURKB
NANOG
PRLR
HK2
FADD
SHC1
ACAN
ZNRD1ASP
AHR
TNFRSF11A
PRKACA
HMGA1
SSX2
DIABLO
HDAC2
BMP7
RPS20
GPX1
PRSS1
NGF
FGF3
HSD17B1
IL4R
CD80
CDH11
STAT5A
EXO1
NAB2
CEACAM6
FGF8
MTR
CCN2
IL6R
ITGA5
POLH
MC1R
ADH1B
IKBKB
FLI1
GAST
NSD1
SNHG1
CD8A
MYD88
DKC1
NOS3
SOX4
ANO3
IL13
YWHAE
FANCF
ELANE
MTAP
PTK2B
PXN
HAVCR2
PRL
CYTOR
INSR
NCOR1
WIF1
PPP2R1A
ILK
NPTN-IT1
MIAT
RNY1
RNY3
GSTM3
LDHA
VANGL2
PTCH2
PIK3R2
MIR497
CIB1
MIR455
KDM1A
TGM2
PIWIL4
FCGR2A
CHST3
ITGB4
CCNA1
TKT
PAWR
ZNF667-AS1
TBX1
TLR3
MIR377
PAX7
ADAM12
NES
TMPOP2
PRKAA1
RPS19
GPC4
CCN1
GNB1
ICOSLG
MIR130B
ADH1C
GALNS
SSTR2
MIR330
PECAM1
CASP2
CCR5
LINP1
SLC26A2
GUSB
ANGPT1
POSTN
NDUFA13
KISS1
MIR27B
THAP1
LEPR
STS
GRN
POLG
EXTL3
SLC29A1
MIR574
BTK
ALOX5
PTPN3
LIFR
GRB2
HIC1
HSPA8
COL18A1
CD9
LZTR1
AGER
TMPRSS2
MIR423
CYP24A1
KLRK1
EPO
CHRNA3
S100A2
FANCL
MCM4
PLCG1
PAX8-AS1
NFIB
CHRNA5
MIR133A1
EPAS1
VTN
LAMC2
GLI3
RPL5
EPOR
SLC19A1
GHET1
CD40LG
DACT1
RRAS
MIR212
DMBT1
VIP
SALL4
GDNF
DPH1
XBP1
POU2F3
SOCS1
CD247
FABP4
MIR378A
SYK
SSX1
PEBP1
CIP2A
BCL6
AMPH
DVL1
PBRM1
AMACR
GFAP
DCK
RRM1
POMC
MIR151A
EDN1
IGF2BP3
MIR503
SPHK1
NR1H2
RPL15
MIR186
KDM5B
ROBO1
CLDN3
SCUBE3
DNAJC21
PIP
H2AX
HNRNPK
SOX2-OT
TUSC8
COL11A2
CUL1
PER1
CASR
MLANA
ACVR1
NR3C1
ALCAM
PIN1
XPO1
SULT1A1
MVK
CLDN1
PRDM2
TTR
NCOA4
[truncated: 561 more rows]

## Sheet: Naringenin targets database
Naringenin targets database
AURKA
ESR1
HEXB
HEXB
MMP1
MMP13
MMP9
P04745
P04745
THRB
THRB
DPP4
MMP12
MMP3
KAT2B
CRABP2
HNMT
PIM1
RND3
SULT2B1
TGM3
ABL1
ACE
AKT1
CASP3
CCNA2
CDC42
CDK2
CDK6
CDK7
CYP19A1
DAPK1
DCK
EGFR
EIF4E
EPHB4
ERBB4
ESR2
FHIT
GSK3B
GSTM1
GSTP1
IGF1R
IL2
JAK2
KDR
MAPK14
MET
MMP2
NOS3
NQO1
NR1H2
PPARA
PPARG
RAC1
RARB
SHBG
STS
VDR
XIAP
AKR1C1
HDAC8
JAK3
APRT
BHMT
CMA1
RAB5A
RNASE3
SEC14L2
ALDH2
ALDOA
BIRC7
BTK
CASP1
CCL5
FGFR1
FOLH1
HPN
HSD17B1
HSPA8
INSR
KIT
MTAP
MTHFD1
NOS2
PLA2G2A
PMS2
RARA
RHOA
SOD2
SRC
TGFB2
TK1
ADAM17
PDPK1
PPARD
CD1A
LCK
RARG
RXRA
ZAP70
A1AT
ABO
ACADM
ACK1
ADA17
ADA33
ADHX
ADK
AK1
AK1C2
AK1C3
ALBU
ALDR
AMPM2
AMYP
ANDR
ANGI
AOFB
APAF
APOA2
ARGI1
ARHGAP1
ARL5A
ATOX1
BACE1
BCAT2
BRAF1
BST1
CAH1
CAH2
CATB
CATG
CATK
CATS
CBR1
CBS
CCNT1
CD209
CD5R1
CFAB
CFAD
CHIT1
CHK1
CHLE
CLK1
CP2C9
CTNA1
DCAM
DCPS
DDX39B
DHI1
DHSO
DPEP1
DUS6
DUT
DYR
EEA1
ELNE
ERI1
ESRRG
EST1
FA10
FA11
FA7
FABP6
FABP7
FABPH
FECH
FIBG
FKB1A
FKB1B
FKBP3
FNTA
FPPS
G6PI
GALE
GCDH
GCR
GLCM
GLYC
GMPR1
GMPR2
GNPDA1
GSR
GSTA1
GSTA3
GSTM2
GSTT2
HADH
HAGH
HCK
HINT1
HMDH
HNF4G
HPRT1
HS90A
HXK1
HXK4
HYES
IMDH1
IMDH2
ISG20
ITK
ITPKA
KIF11
KPYR
KSYK
KTHY
LEG2
LEG3
LKHA4
LYAM2
LYZ
MAN1B1
MAPKAPK2
MCR
MK08
MK10
MMP16
MMP8
NDKB
NDST1
NEP
NGAL
NMNAT1
NMNAT3
NNT
NONE
NR1H3
NR1H4
NR1I2
NT5M
OAT
OTC
P07953
P32589
P37243
P85A
PCK1
PDE3B
PDE4B
PDE4D
PDE5A
PDHB
PDK2
PH4H
PNMT
PNPH
PPP1CC
PRGR
PTGD2
PTN1
PTN11
PUR2
PUR9
PYGL
PYRD
Q9D4P0
Q9NY01
RAB9A
RAN
RASH
RB11A
REG1A
RENI
RET4
RFK
RNASE2
RORA
RXRB
S10A9
SAHH
SDS
SETD7
SPYA
ST1A1
ST1E1
SULT2A1
TGFR1
THRA
TIE2
TPH1
TPIS
TRAPPC3
TRDMT1
TRYB2
TTHY
TTPA
TYSY

## Sheet: intersection targets
MMP1
TGM3
CRABP2
ESR1
MMP12
AURKA
KAT2B
SULT2B1
DPP4
MMP3
PIM1
MMP13
RND3
HNMT
MMP9
TK1
MET
ISG20
MAN1B1
BACE1
PMS2
EGFR
AKT1
KIT
SRC
PPARG
MMP2
FHIT
CASP3
JAK2
GSTM1
GSTP1
PLA2G2A
IL2
ESR2
CDK2
FGFR1
CCNA2
KDR
IGF1R
RARB
ABL1
CYP19A1
NQO1
SOD2
DAPK1
XIAP
RHOA
VDR
CDK6
MAPK14
ERBB4
TGFB2
MTHFD1
RARA
GSK3B
CCL5
RAC1
CDC42
NOS2
SHBG
FOLH1
ALDH2
EIF4E
EPHB4
ALDOA
HSD17B1
NOS3
MTAP
INSR
STS
BTK
HSPA8
DCK
NR1H2
CASP1
HPN
BIRC7
CDK7
PPARA
ACE
ADAM17
PDPK1
AKR1C1
PPARD

## Sheet: GSE138080
id	logFC	AveExpr	t	P.Value	adj.P.Val	B	Gene.Symbol
5016	-6.83504	11.9067	-10.8833	4.067e-10	4.75398e-07	13.336	CRNN
24922	-6.50154	11.9691	-8.8954	1.38129e-08	2.85623e-06	9.92865	MAL
39244	-6.20167	10.9184	-10.8247	4.4832e-10	4.79101e-07	13.2427	FAM25C
7028	-6.13899	12.3312	-10.7062	5.4649e-10	4.79101e-07	13.053	SPINK5
12003	-5.97942	11.5101	-10.5989	6.54792e-10	5.4028e-07	12.8796	KRTDAP
37734	-5.71676	9.75267	-8.5273	2.79858e-08	4.36175e-06	9.2392	PPP1R3C
16774	-5.66426	11.9496	-7.05862	5.59675e-07	3.68571e-05	6.29677	CRCT1
7094	-5.29827	12.6334	-6.78725	1.00466e-06	5.43422e-05	5.71981	KRT4
39449	-5.29542	9.78842	-6.17139	3.92597e-06	0.000141932	4.37435	LCE3D
39819	-5.2706	14.9062	-5.7373	1.05478e-05	0.00027655	3.39845	SPRR3
7601	-5.22791	9.52152	-8.11003	6.36585e-08	7.90211e-06	8.43447	KLK12
41659	-5.18921	13.6525	-6.45476	2.08448e-06	9.22367e-05	4.99947	SPRR1A
19674	-4.9332	9.5803	-7.08987	5.23539e-07	3.53062e-05	6.36255	ALOX12
33050	-4.74658	9.12125	-6.81421	9.47519e-07	5.23262e-05	5.77758	TMPRSS11B
31283	-4.68957	11.2261	-8.99845	1.13709e-08	2.53174e-06	10.1183	DMKN
4995	-4.68673	11.3869	-7.76292	1.28356e-07	1.35372e-05	7.74613	KRT13
29025	-4.52454	11.0848	-8.37234	3.78724e-08	5.2461e-06	8.94324	GJB2
30143	-4.47734	8.70421	-9.48088	4.65564e-09	1.4842e-06	10.9865	TPRG1
14309	-4.4754	12.6411	-5.50172	1.8191e-05	0.000392561	2.86054	SPRR2C
10089	-4.41405	9.92402	-9.99969	1.83967e-09	9.2161e-07	11.8852	KLK11
38451	-4.38543	12.8018	-8.77754	1.7284e-08	3.23375e-06	9.70997	CNFN
22341	-4.33232	9.99468	-10.0775	1.60497e-09	8.33812e-07	12.0169	HOPX
13192	-4.06182	8.87008	-14.6833	1.49118e-12	6.97226e-09	18.5802	PRSS2
8121	-3.97706	12.9596	-5.86913	7.79525e-06	0.000223607	3.69702	SPRR1B
6468	-3.97588	8.91178	-7.702	1.45409e-07	1.45689e-05	7.62354	SPINK7
16052	-3.91579	9.22073	-9.41021	5.29665e-09	1.58077e-06	10.8613	SPNS2
22689	-3.9028	11.4675	-5.27839	3.06496e-05	0.000579583	2.346	DAPL1
32078	-3.90089	9.7645	-9.2987	6.50054e-09	1.71541e-06	10.6624	SCEL
31573	-3.89889	8.13697	-11.4445	1.6304e-10	2.8587e-07	14.2077	KLK13
42261	-3.8816	8.35756	-8.36865	3.8148e-08	5.2461e-06	8.93614	CYP2B6
13419	-3.87302	12.3521	-5.64606	1.3018e-05	0.000318124	3.19074	SPRR2D
22875	-3.86538	12.3199	-5.66838	1.2364e-05	0.000308085	3.24161	KRT1
27090	-3.82562	13.1527	-6.79561	9.86578e-07	5.38472e-05	5.73773	EMP1
29216	-3.71262	8.5362	-9.54199	4.16627e-09	1.42883e-06	11.0942	RDH12
8365	-3.69867	8.87988	-12.0055	6.75328e-11	1.35326e-07	15.0427	FAM3D
27118	-3.67249	7.98675	-9.53536	4.21668e-09	1.42883e-06	11.0826	CGNL1
40194	-3.65715	8.2427	-5.71515	1.10999e-05	0.000286811	3.34808	CRISP2
28674	-3.65408	15.6594	-3.27778	0.00357377	0.0198453	-2.29394	S100A8
26974	-3.62351	13.3059	-5.01305	5.72821e-05	0.000903821	1.72991	RHCG
15148	-3.59724	9.13287	-10.4482	8.45792e-10	6.18241e-07	12.6338	AIF1L
36677	-3.56547	9.01391	-8.78653	1.699e-08	3.23375e-06	9.72671	CLIC3
13790	-3.51034	15.0027	-6.17873	3.86163e-06	0.000139967	4.39067	CSTA
21320	3.48478	9.27665	5.51909	1.74714e-05	0.000385673	2.90036	SPP1
23579	-3.48261	8.95792	-8.60777	2.39469e-08	3.9518e-06	9.39155	THSD4
20939	-3.461	8.27975	-10.1471	1.42145e-09	8.30778e-07	12.1341	ALOX15B
10413	-3.41942	8.42116	-9.64291	3.47157e-09	1.42883e-06	11.271	LRRC20
41978	-3.41785	11.1656	-5.76778	9.83389e-06	0.000263244	3.46764	SPRR2E
6020	-3.3862	10.8706	-7.56799	1.91656e-07	1.7233e-05	7.35203	KLK10
37289	-3.34528	7.5887	-5.56261	1.57924e-05	0.000361961	3.00006	FLG
21494	-3.27974	14.3814	-5.66832	1.23656e-05	0.000308085	3.24149	CSTB
16363	-3.27664	8.29302	-10.3785	9.52805e-10	6.18241e-07	12.5193	DSG1
9698	-3.27659	8.73088	-8.16686	5.68411e-08	7.41956e-06	8.54552	IVL
44853	-3.26745	8.38749	-8.78574	1.70154e-08	3.23375e-06	9.72525	SLURP1
33604	-3.21672	11.3054	-7.98095	8.24702e-08	9.64008e-06	8.18051	LYNX1
30528	-3.20645	9.26244	-7.72741	1.38027e-07	1.40298e-05	7.67475	ECM1
2425	-3.17142	10.0308	-5.26835	3.138e-05	0.00058846	2.32278	CRYAB
10621	3.17003	7.96671	5.01758	5.66714e-05	0.000898226	1.74046	UBD
31671	-3.15811	9.15806	-3.82427	0.000980877	0.0075864	-1.04899	IL1R2
11506	-3.1488	10.5135	-4.6388	0.000139518	0.00175991	0.854829	KLK8
1035	-3.13962	7.55316	-8.57668	2.54309e-08	4.05362e-06	9.33279	P11
35807	-3.09236	9.47718	-4.27875	0.000330335	0.00337745	0.0106381	PSCA
38676	-3.07279	7.80092	-7.2523	3.70847e-07	2.75231e-05	6.70231	CDA
20595	-3.03419	8.07467	-9.59458	3.78787e-09	1.42883e-06	11.1865	IGFBP5
37592	-3.0082	10.9826	-5.58504	1.4992e-05	0.000347592	3.05139	MALL
41884	-3.00641	8.34844	-6.67044	1.29621e-06	6.66006e-05	5.4684	TMPRSS11E
7388	-3.00043	7.99962	-9.8734	2.29938e-09	1.07775e-06	11.6697	C2orf54
8805	-2.93941	7.74197	-8.74836	1.82755e-08	3.32923e-06	9.65552	ZBED2
8681	-2.93269	9.49347	-7.62746	1.695e-07	1.60443e-05	7.47284	S100A12
4161	-2.91756	7.28764	-6.62352	1.43662e-06	7.12064e-05	5.36691	KRT78
35568	-2.90081	9.26027	-9.52737	4.27825e-09	1.42883e-06	11.0685	PPL
7997	-2.89936	9.39621	-9.45561	4.87506e-09	1.51961e-06	10.9418	VPS25
18494	-2.88344	9.73439	-4.00637	0.00063457	0.00546752	-0.625999	HPGD
36406	2.8617	7.82817	5.74886	1.02712e-05	0.000272352	3.42468	APOC1
2730	-2.84481	9.13453	-6.61223	1.47266e-06	7.22273e-05	5.34245	IL1RN
11931	-2.83091	12.574	-3.4411	0.002436	0.0150131	-1.92689	SERPINB4
23200	-2.82879	13.5222	-3.68354	0.00137181	0.00961161	-1.37369	S100A9
11350	-2.80818	8.23863	-6.35982	2.57419e-06	0.000105537	4.79114	LOC100129115
26569	-2.79585	8.16934	-9.59078	3.814e-09	1.42883e-06	11.1799	B4GALT2
10953	-2.78528	7.52426	-9.57415	3.93044e-09	1.42883e-06	11.1507	SEPT5
31687	2.78387	7.73664	9.81749	2.53954e-09	1.1491e-06	11.5737	RGS1
28798	-2.7659	7.49678	-10.7299	5.25237e-10	4.79101e-07	13.0911	FLJ21511
9644	-2.76262	9.05463	-7.67291	1.5436e-07	1.51726e-05	7.56482	MPZL3
33918	-2.72801	9.52593	-7.95982	8.60586e-08	9.89463e-06	8.13871	TMPRSS11D
20842	-2.72526	9.38041	-5.61839	1.38781e-05	0.000331632	3.12759	HMOX1
26546	-2.71746	7.18697	-10.9899	3.40982e-10	4.34814e-07	13.5045	ESR1
35849	-2.70242	11.5234	-4.61846	0.000146465	0.00182944	0.807147	CXCL14
33149	-2.69245	7.66084	-7.73741	1.3523e-07	1.38458e-05	7.69486	ZNF365
19067	-2.68088	10.6267	-6.35848	2.5819e-06	0.000105537	4.78818	DSC2
39896	-2.67357	7.88349	-8.50569	2.91865e-08	4.49888e-06	9.19813	GJB6
30468	-2.65151	8.13166	-6.49552	1.90465e-06	8.7595e-05	5.08855	RBP7
8032	-2.65054	10.3311	-6.29986	2.94279e-06	0.000113092	4.659	ERO1L
25801	-2.63799	11.0257	-5.79678	9.2004e-06	0.000251442	3.53338	CTRB2
12042	-2.6247	10.4321	-4.96874	6.36217e-05	0.000982843	1.6266	TGM1
41653	-2.61107	8.63548	-15.753	3.8062e-13	2.66948e-09	19.8119	GLTP
27604	-2.60098	8.91627	-8.66775	2.13324e-08	3.63701e-06	9.5045	SLC24A3
35901	-2.5915	7.66118	-7.84772	1.07986e-07	1.18337e-05	7.91588	GPX3
10929	-2.5887	10.0116	-5.90364	7.20427e-06	0.000213636	3.77487	CRABP2
2324	-2.57152	8.34206	-6.78959	9.99561e-07	5.43422e-05	5.72484	TMEM45B
37455	-2.56821	11.1226	-7.26938	3.57717e-07	2.71599e-05	6.73781	SERPINB1
18900	-2.5653	7.10894	-13.8884	4.34437e-12	1.52346e-08	17.6018	PRSS3
20886	2.55522	7.38934	5.56833	1.55841e-05	0.000358358	3.01316	MMP1
3349	-2.55481	13.6556	-4.1219	0.00048113	0.00441218	-0.356399	ANXA1
41778	2.54865	7.67067	6.31438	2.84882e-06	0.000112027	4.69104	MLF1
33196	-2.54623	10.8368	-6.65067	1.35358e-06	6.85439e-05	5.42567	CITED4
25330	-2.54274	8.25012	-3.79417	0.00105395	0.00800852	-1.11863	DNASE1L3
12550	2.5367	10.7082	3.06525	0.00585061	0.0286845	-2.76291	S100P
2513	2.53397	7.61543	3.91218	0.000795021	0.00647605	-0.845135	AIM2
1564	-2.53362	7.32899	-9.5746	3.92723e-09	1.42883e-06	11.1515	SDR9C7
33998	-2.51759	10.5791	-12.0495	6.31037e-11	1.35326e-07	15.1067	TST
24207	-2.50603	10.2083	-8.89412	1.38464e-08	2.85623e-06	9.92629	TM7SF2
13757	-2.50564	9.00578	-6.15071	4.11318e-06	0.000144889	4.32835	UPP1
3266	-2.49208	7.76271	-6.71405	1.17834e-06	6.14337e-05	5.56249	KLK7
35860	-2.49122	7.28787	-4.89735	7.53636e-05	0.0011081	1.45996	LCE3A
18391	-2.48795	8.07032	-6.09193	4.69684e-06	0.000159522	4.19731	AGPAT9
41475	2.48719	7.85956	5.49222	1.85974e-05	0.000400101	2.83874	ATF3
1814	-2.47267	8.67886	-5.85271	8.09366e-06	0.000231221	3.65993	CFD
18102	-2.47222	9.32541	-5.23672	3.37999e-05	0.000619754	2.24955	NDRG4
16489	-2.45628	9.08871	-8.84286	1.52612e-08	3.05813e-06	9.83141	A2ML1
18176	-2.45599	7.19288	-5.68387	1.19296e-05	0.000301929	3.27692	KRT2
734	-2.45172	11.0271	-7.08504	5.28963e-07	3.53322e-05	6.3524	KRT6C
31092	-2.4385	9.36508	-6.05922	5.05762e-06	0.000168511	4.12423	LEPREL1
11127	-2.43372	12.9171	-3.39529	0.00271341	0.0162793	-2.03037	KRT6B
13970	-2.43198	8.67863	-5.47399	1.94038e-05	0.000413524	2.79686	KRT8P15
4788	-2.43027	7.82777	-8.60152	2.4238e-08	3.95333e-06	9.37974	ACPP
21886	-2.42152	12.2026	-5.50751	1.79479e-05	0.000389745	2.87381	KRT6A
16765	-2.40036	7.36272	-13.6266	6.24641e-12	1.75237e-08	17.267	PLA2G3
25465	-2.39986	10.1711	-5.08678	4.81185e-05	0.000796881	1.90155	PTGDS
11279	-2.39887	7.40968	-5.08904	4.78624e-05	0.000794516	1.90681	SFTA2
35151	-2.39758	9.7675	-5.56331	1.57666e-05	0.00036196	3.00168	SDR16C5
11568	-2.38653	9.08391	-9.21214	7.62869e-09	1.91085e-06	10.5068	NLRX1
39023	-2.38098	8.59016	-6.0384	5.30205e-06	0.000172157	4.07762	C15orf52
23484	2.37583	9.0088	7.04143	5.80643e-07	3.77069e-05	6.26051	ECT2
11337	2.36568	11.1468	6.30183	2.92989e-06	0.000113092	4.66334	TK1
22242	-2.36425	7.9481	-5.12442	4.40283e-05	0.000749496	1.98905	CABLES1
17955	-2.3639	9.56174	-6.13633	4.24872e-06	0.000148251	4.29633	TMEM40
2426	-2.35655	8.99389	-5.75169	1.02045e-05	0.000271095	3.43112	GRPEL2
1766	-2.34834	8.45412	-8.19354	5.39047e-08	7.13948e-06	8.59751	TP53I3
1687	2.34168	9.63639	7.4303	2.5518e-07	2.04538e-05	7.07037	CDKN2A
38510	-2.31589	10.3003	-4.52118	0.000184817	0.00216216	0.579047	FLJ46111
34014	-2.31561	7.77751	-6.42268	2.23824e-06	9.78063e-05	4.92921	ASPG
14672	2.31374	8.51288	3.58236	0.00174442	0.0116353	-1.60562	PLAT
20713	-2.31208	8.35303	-2.39982	0.0257071	0.0836645	-4.1417	OLFM4
39818	-2.30832	11.4713	-6.56411	1.6371e-06	7.78642e-05	5.23797	S100A14
16272	-2.30722	8.53388	-5.74758	1.03015e-05	0.000272377	3.42178	IL18
6552	-2.30665	8.64066	-6.02312	5.48894e-06	0.000175135	4.04341	PKP1
10787	-2.3045	8.9899	-5.6663	1.24234e-05	0.000308976	3.23689	ANKRD35
21767	2.30208	7.49556	3.42104	0.00255389	0.015589	-1.97226	UCHL1
31207	-2.29945	7.03017	-6.6551	1.34048e-06	6.81265e-05	5.43526	LY6G6C
7168	-2.29588	7.35704	-5.77703	9.62716e-06	0.000258754	3.48861	CRYGS
3743	-2.27862	7.40623	-7.5336	2.05813e-07	1.76033e-05	7.28192	BBOX1
24458	-2.27702	7.24076	-9.36054	5.80144e-09	1.62754e-06	10.7729	AR
18318	-2.27295	8.11454	-5.51871	1.74868e-05	0.000385673	2.89949	GPSM1
41188	-2.26567	7.16685	-6.31002	2.87672e-06	0.0001124	4.68142	RASSF3
8126	2.26335	8.73037	6.96919	6.77962e-07	4.18932e-05	6.10774	MDK
6072	2.25333	8.63666	7.21167	4.04123e-07	2.90699e-05	6.61766	HLTF
37615	-2.24938	7.37859	-15.9068	3.1482e-13	2.66948e-09	19.9814	IL8RB
30297	2.23775	10.525	6.95301	7.01971e-07	4.26257e-05	6.07343	IFI30
28834	2.23755	8.33351	2.40536	0.0254053	0.082913	-4.13094	CXCL1
20650	-2.23506	7.12419	-6.78287	1.01427e-06	5.43527e-05	5.71042	CREG2
9724	-2.23086	7.41661	-5.09162	4.7572e-05	0.000792207	1.9128	IL1F5
1829	-2.23082	7.2261	-10.0881	1.57548e-09	8.33812e-07	12.0348	SULT2B1
27141	2.21531	9.29505	5.31678	2.80114e-05	0.000546475	2.43474	CDH3
24764	-2.20627	8.73318	-4.65397	0.000134553	0.00171424	0.89039	GJA1
30214	-2.20287	13.2098	-3.40103	0.00267699	0.0161021	-2.01741	SERPINB3
16204	2.19916	8.2684	7.37312	2.87603e-07	2.26641e-05	6.95263	CXCR4
31934	2.19912	8.29634	5.05637	5.17041e-05	0.000837475	1.83078	LOC440335
7382	2.18145	7.55018	4.98317	6.14826e-05	0.000956116	1.66025	KLHDC7B
15477	-2.17448	8.42253	-9.39146	5.48165e-09	1.6019e-06	10.828	NUAK2
12485	2.17426	7.38502	5.16581	3.99357e-05	0.000699349	2.08517	TNFRSF12A
37642	-2.16373	7.18984	-10.5344	7.3031e-10	5.69114e-07	12.7749	D4S234E
12567	2.16033	7.99456	5.33545	2.68134e-05	0.000531981	2.47784	GALNT14
25582	2.15926	7.61615	3.33773	0.00310597	0.0178629	-2.15981	STAG3
17698	-2.15864	6.97322	-8.7556	1.8024e-08	3.32662e-06	9.66905	LOC285535
6704	-2.15041	9.51062	-4.35116	0.000277705	0.00294435	0.180317	SERPINB13
15093	2.13288	8.70807	4.43491	0.000227213	0.00252345	0.376716	C1QB
25966	-2.11613	8.20749	-10.1216	1.48604e-09	8.33789e-07	12.0912	CRYL1
39081	2.1129	7.31632	6.08115	4.81269e-06	0.000161958	4.17325	FADS1
14168	2.11245	7.62336	3.32351	0.00321125	0.0183032	-2.1917	GBP5
990	-2.10235	6.89	-6.05133	5.14889e-06	0.000169531	4.10656	EDN3
7529	2.10203	7.54108	3.88158	0.000855363	0.00683267	-0.916166	IDO1
3808	2.09658	8.59812	4.18176	0.00041682	0.00401838	-0.216452	EGR1
30141	-2.09018	7.20508	-4.46816	0.000209826	0.00237357	0.454687	DEFB103A
29430	-2.08044	6.89511	-10.7271	5.27693e-10	4.79101e-07	13.0866	ZSCAN18
28957	-2.07902	9.46091	-4.77874	9.99239e-05	0.0013704	1.18263	TMEM79
1356	-2.07449	8.78737	-3.77411	0.0011056	0.00826665	-1.16497	TMPRSS11A
10709	-2.07239	10.11	-5.90586	7.16791e-06	0.000213633	3.77987	SASH1
6178	2.07222	11.8816	6.17	3.93823e-06	0.000142009	4.37127	STMN1
18043	-2.06119	9.23631	-6.20188	3.66571e-06	0.000134293	4.44208	RIOK3
20659	-2.06014	9.83662	-3.54589	0.00190186	0.0123621	-1.68888	ANKRD37
28683	2.05077	10.0772	6.63901	1.38861e-06	6.95642e-05	5.40045	CENPF
41238	2.04989	7.97683	6.92453	7.46381e-07	4.36229e-05	6.01293	MCM2
38571	-2.04746	8.44059	-6.34496	2.66089e-06	0.000107254	4.75843	C9orf95
42983	2.0469	8.50093	7.24837	3.73938e-07	2.76064e-05	6.69413	RFC4
37415	-2.04648	8.64453	-5.42614	2.16927e-05	0.000450123	2.68685	FUT3
32778	-2.04612	10.2829	-4.81329	9.20346e-05	0.0012911	1.26346	TUBB2A
355	-2.04326	8.39869	-9.04644	1.03908e-08	2.38938e-06	10.2061	RAB3D
29331	-2.04253	10.3191	-5.73424	1.06225e-05	0.000277989	3.39148	BNIP3
1148	2.04066	7.26205	3.14585	0.00485735	0.0250769	-2.58635	RARRES1
7880	-2.0389	7.59434	-6.4	2.35393e-06	0.000100666	4.87945	CITED2
19877	-2.03791	7.19708	-11.212	2.37138e-10	3.32633e-07	13.8511	WNT4
7703	-2.03624	7.00488	-6.33422	2.72538e-06	0.000109225	4.73478	C15orf59
27864	2.03117	7.28627	6.01103	5.64167e-06	0.000178233	4.01631	TCAM1
28584	-2.03088	7.13837	-7.44343	2.48279e-07	2.03021e-05	7.09735	PRSS27
28657	-2.02573	10.6552	-3.14834	0.00482936	0.02496	-2.58085	PI3
1267	-2.02539	7.13975	-5.25322	3.25148e-05	0.00060249	2.28776	COL9A1
28237	-2.02336	10.8828	-2.87702	0.00899126	0.0391557	-3.16834	AKR1B10
42847	-2.02139	8.30198	-3.75592	0.00115462	0.00848921	-1.20697	ME1
12754	-2.02013	10.9112	-5.52265	1.73274e-05	0.000383363	2.90852	NMU
15238	-2.01827	7.27812	-5.34978	2.5929e-05	0.000519579	2.51092	SLC5A1
16944	2.01597	7.08114	4.78083	9.94277e-05	0.00136599	1.18752	HS6ST2
18701	-2.01387	6.88869	-7.59081	1.82823e-07	1.66523e-05	7.39843	ART4
29036	2.00631	9.84259	6.46737	2.02707e-06	9.08427e-05	5.02705	PLOD2
21006	-2.0053	11.9727	-3.78264	0.00108332	0.00815659	-1.14526	LYPD3
20324	-2.00335	7.382	-6.34182	2.6796e-06	0.000107699	4.75151	TMPRSS11F
10186	-2.00207	7.13972	-6.99515	6.41185e-07	4.01513e-05	6.16273	HCG22
17444	2.00105	9.94981	4.63579	0.000140523	0.00176941	0.847784	C6orf173
23116	-1.99723	7.93081	-6.10916	4.51745e-06	0.000155309	4.23577	VASN
8967	-1.99695	7.85444	-6.30085	2.93627e-06	0.000113092	4.66119	LCE2A
14941	-1.99468	7.4427	-8.68647	2.05783e-08	3.58283e-06	9.53965	IL22RA1
35204	-1.98109	8.93818	-3.57228	0.0017866	0.0118602	-1.62865	YOD1
40997	-1.97788	8.16458	-3.80985	0.00101523	0.00778178	-1.08236	CLCA4
2423	-1.97167	7.81495	-4.86611	8.11691e-05	0.0011762	1.38697	CYP3A7
17272	1.9683	9.04392	7.76999	1.26514e-07	1.34441e-05	7.76033	UBE2T
18578	-1.96434	7.52896	-6.14549	4.16189e-06	0.000145947	4.31672	GCNT3
22349	1.95978	8.99673	3.35533	0.00298039	0.0174119	-2.1203	IGK@
30832	-1.9568	10.1392	-4.47895	0.000204474	0.00232616	0.479999	QSOX1
8728	1.95604	7.9382	6.16809	3.95523e-06	0.000142257	4.36702	C1orf59
39833	-1.95123	8.74441	-3.8801	0.000858388	0.00684514	-0.919593	CST6
41703	-1.95095	8.48985	-7.04409	5.77346e-07	3.76671e-05	6.26612	EXPH5
19820	-1.94984	7.21593	-6.08241	4.79904e-06	0.000161958	4.17605	DHRS9
12310	1.94844	8.74295	5.46982	1.95929e-05	0.000415113	2.78729	ADAM8
909	-1.9471	6.91719	-5.62328	1.37221e-05	0.000329025	3.13875	UPK1A
34686	1.94278	8.25075	7.03867	5.84081e-07	3.77553e-05	6.25469	CDT1
21211	1.94223	9.23152	3.68784	0.00135783	0.00954263	-1.36379	HLA-DRB5
28361	-1.94062	7.48491	-6.27033	3.14382e-06	0.000118863	4.59375	WISP2
15161	-1.93975	8.92097	-3.31001	0.00331438	0.0187161	-2.22193	FAM3B
32028	-1.93776	7.27712	-8.23198	4.99475e-08	6.73667e-06	8.67222	PGLYRP4
12705	1.93771	8.86443	5.03975	5.37762e-05	0.000865044	1.79209	MET
25156	-1.93563	9.63248	-5.45112	2.04652e-05	0.000429095	2.74432	ZNF185
7407	1.93425	7.63445	2.66767	0.0143651	0.0544584	-3.60603	MEI1
3813	1.93235	7.34179	3.76593	0.00112739	0.00835385	-1.18387	CXCL9
38933	1.92387	8.93668	7.97618	8.3267e-08	9.65278e-06	8.17107	PARP14
2343	-1.92219	7.53341	-6.08555	4.76507e-06	0.000161449	4.18307	C21orf34
11690	-1.92087	7.14239	-4.54852	0.000173118	0.00206995	0.643158	LCE3B
11760	-1.91686	7.07736	-8.12557	6.17148e-08	7.83274e-06	8.46488	GALNT5
32536	-1.91588	7.26488	-5.84123	8.30915e-06	0.000233614	3.63398	HOXA13
33478	-1.91449	9.07391	-6.58921	1.5491e-06	7.46709e-05	5.2925	VAT1
12702	-1.90747	9.03237	-4.04728	0.000575338	0.00508203	-0.530623	SPARCL1
15937	-1.90602	6.72966	-8.14213	5.97095e-08	7.6839e-06	8.49726	LOC497190
8828	-1.90477	12.5405	-2.68749	0.0137486	0.0527782	-3.56527	LY6D
32426	1.90461	9.69005	6.25545	3.25039e-06	0.000120937	4.56083	TRIB1
25630	1.90017	7.11673	5.34771	2.60545e-05	0.000520607	2.50615	MOCOS
2563	-1.89945	7.52833	-5.25836	3.21245e-05	0.000596836	2.29967	XG
19279	-1.89102	10.4003	-4.48667	0.000200732	0.00229475	0.498097	BAX
24950	-1.88624	7.2978	-7.39104	2.7701e-07	2.19527e-05	6.98957	KAT2B
2158	-1.88266	7.16977	-5.32352	2.7573e-05	0.000541551	2.4503	PLAGL1
24509	-1.87736	6.85284	-8.44162	3.30684e-08	4.93459e-06	9.07598	LOC284297
43277	1.87516	7.70534	8.55196	2.66785e-08	4.2047e-06	9.28597	UHRF1
31715	-1.866	9.62805	-7.31619	3.24124e-07	2.53994e-05	6.83493	KANK1
14433	1.86512	10.0376	6.15231	4.09832e-06	0.000144804	4.33192	IFI16
6125	-1.86511	7.37261	-9.48236	4.64306e-09	1.4842e-06	10.9891	NOD2
17353	-1.86211	8.31643	-5.63094	1.34811e-05	0.000325112	3.15624	LMO7
35620	-1.86134	9.33575	-4.64959	0.000135967	0.00172862	0.880132	EPS8L1
37910	-1.86094	13.6582	-2.90313	0.00847473	0.0375	-3.11273	FABP5
31168	-1.85824	8.00917	-7.55028	1.98819e-07	1.73672e-05	7.31593	SNX21
2718	-1.85808	11.0069	-4.88276	7.80204e-05	0.00113762	1.42588	PKP3
38443	-1.85771	10.5462	-4.32238	0.000297531	0.0031027	0.112875	LOC100128977
10853	-1.85631	7.13969	-5.8492	8.15901e-06	0.000232021	3.65199	FBXL16
4111	1.84482	8.2382	6.25667	3.24153e-06	0.000120928	4.56352	TMEM132A
21542	1.83969	7.38312	8.46754	3.14374e-08	4.74164e-06	9.12546	FAM26F
18779	-1.8383	7.86409	-4.19114	0.000407542	0.00395338	-0.194484	GSTA4
32847	1.83521	7.60581	7.30881	3.29198e-07	2.5512e-05	6.81963	FAM111B
40843	1.83489	7.69368	9.30456	6.43066e-09	1.71541e-06	10.6729	RAD54L
20121	1.83339	7.98551	8.39855	3.59756e-08	5.2461e-06	8.99353	DTL
6927	-1.83139	7.04795	-6.92942	7.38557e-07	4.34735e-05	6.02332	SH3BGRL2
4819	-1.83116	7.0656	-6.40894	2.30763e-06	9.97933e-05	4.89907	HSPB8
24236	1.82815	9.62581	5.48998	1.86945e-05	0.000401202	2.8336	TGFBI
30883	1.82682	9.87223	5.55807	1.59595e-05	0.000363222	2.98967	HMGB2
17030	-1.82572	7.61762	-5.5074	1.79524e-05	0.000389745	2.87356	SH3BP5
8798	-1.82429	7.0687	-7.44899	2.45419e-07	2.0252e-05	7.10876	SLC16A9
5051	1.82361	8.10655	5.08487	4.83358e-05	0.000799536	1.89711	PHLDB2
16199	-1.82326	6.95578	-11.3074	2.03211e-10	3.16715e-07	13.9982	CAB39L
20927	1.82283	7.56667	3.72069	0.00125569	0.00901694	-1.28818	SYCP2
30470	-1.8213	6.91439	-6.98096	6.61029e-07	4.10277e-05	6.13268	EPGN
41762	-1.81817	8.05486	-3.70773	0.00129506	0.00924001	-1.31804	F3
10856	-1.81766	8.27707	-6.1022	4.58907e-06	0.00015662	4.22023	MPP7
18735	1.81626	8.90193	9.36335	5.77157e-09	1.62754e-06	10.7779	FANCI
28441	-1.81543	9.29998	-6.03031	5.40023e-06	0.000173977	4.0595	TOM1L2
30575	1.81117	8.02538	3.42195	0.00254841	0.015569	-1.97019	APOE
28131	-1.81085	9.10661	-6.03401	5.35503e-06	0.000173476	4.0678	MGLL
38466	1.808	8.26345	6.47506	1.99286e-06	8.98835e-05	5.04385	E2F7
10059	-1.80791	7.56692	-8.11031	6.36233e-08	7.90211e-06	8.43502	PTK6
34762	-1.80377	8.56067	-3.42169	0.00254995	0.0155717	-1.97078	LPIN1
19878	-1.80276	9.87354	-5.71504	1.11027e-05	0.000286811	3.34783	KIF21A
34535	-1.80213	10.2586	-3.64866	0.00149041	0.010253	-1.45379	LOC344332
41629	-1.80018	6.94255	-5.69401	1.1654e-05	0.000296142	3.3	RAET1E
29859	-1.79956	8.62265	-7.1297	4.8094e-07	3.33968e-05	6.44619	C9orf9
36900	-1.79735	6.87635	-6.11659	4.44228e-06	0.000153478	4.25234	TTC22
25785	1.79392	8.1131	9.02664	1.07842e-08	2.43984e-06	10.1699	RSRC1
19017	-1.79036	8.59363	-9.42393	5.16539e-09	1.57511e-06	10.8857	KLF4
35850	-1.78654	9.36702	-5.62339	1.37185e-05	0.000329025	3.13901	CTSL2
22747	-1.78544	9.76744	-4.40631	0.000243324	0.00267694	0.309646	MXD1
21492	-1.78425	9.13946	-4.7001	0.000120525	0.00157527	0.99849	LOC100128918
16421	-1.78236	7.87922	-8.38916	3.66431e-08	5.2461e-06	8.97554	KLF8
11098	1.7814	9.36143	2.69446	0.0135375	0.0521821	-3.55089	IGLL3
36020	-1.78121	7.02821	-5.65456	1.27649e-05	0.000313029	3.21012	CRYM
31369	1.77585	9.2276	4.13107	0.000470674	0.00436073	-0.334979	TYMP
23567	-1.77085	8.55222	-7.77286	1.25777e-07	1.34441e-05	7.76607	ANKRD22
16962	-1.76693	6.8984	-5.68327	1.19463e-05	0.000301929	3.27554	TCP11L2
19448	1.76123	10.5606	3.93719	0.000748855	0.0061753	-0.787018	HLA-F
7642	1.76007	10.374	5.24293	3.33104e-05	0.000613183	2.26393	ETS2
33227	1.75959	8.84093	6.25908	3.2241e-06	0.000120598	4.56885	NCOA7
17890	1.75664	10.4913	4.73985	0.000109625	0.00146868	1.09159	FTL
16632	1.7543	9.3472	2.68639	0.013782	0.0528487	-3.56753	IGLL1
6169	-1.75411	7.19984	-5.67725	1.21134e-05	0.000303574	3.26183	PLA2G4D
3847	1.74881	8.11124	5.11914	4.45802e-05	0.000757053	1.97678	IFI44
32524	1.74881	9.70232	4.77407	0.000101041	0.00138138	1.1717	KIAA0101
10643	-1.7471	8.07846	-6.31852	2.82265e-06	0.000111799	4.70015	PIK3R1
12291	1.74559	6.87404	4.85812	8.27255e-05	0.00119137	1.3683	SOCS3
28028	-1.74174	9.79796	-7.2443	3.77166e-07	2.7699e-05	6.68566	ULK3
6564	1.73976	7.34398	3.98638	0.000665685	0.005666	-0.672566	HLA-DQB1
31931	-1.73841	9.04401	-6.40806	2.31217e-06	9.97933e-05	4.89713	CCDC64B
24912	-1.7383	7.05987	-4.58787	0.000157572	0.00193713	0.73543	ID4
9013	-1.73678	8.98092	-3.07479	0.00572354	0.028269	-2.7421	SERPINB2
11529	1.73455	10.1209	5.22668	3.46064e-05	0.000632063	2.22631	TNS4
22539	1.72821	9.54717	5.67841	1.20811e-05	0.000303574	3.26446	UBE2C
21725	-1.72777	10.3601	-3.98715	0.00066445	0.00565892	-0.670759	PIM1
36600	-1.72641	9.40562	-4.95063	6.6412e-05	0.00101367	1.58436	METTL7A
28762	1.7241	8.29108	4.90464	7.40705e-05	0.00109482	1.47698	HLA-DMA
4594	1.72381	10.3649	5.47346	1.94277e-05	0.000413524	2.79564	MCM7
13566	-1.71845	10.1239	-4.47288	0.000207466	0.00235447	0.465768	FLJ22662
25506	-1.71813	7.38936	-7.73831	1.34982e-07	1.38458e-05	7.69667	ABLIM2
40086	-1.71624	7.70859	-5.40766	2.26486e-05	0.000463784	2.64432	CYP2C18
41061	1.71567	8.91861	5.58623	1.4951e-05	0.000347214	3.0541	TYMS
29071	1.71289	8.40732	9.11643	9.11559e-09	2.16719e-06	10.3335	CDCA5
35139	1.70866	11.2643	7.66852	1.55761e-07	1.51726e-05	7.55594	LAMB3
3931	-1.70827	8.42883	-4.26262	0.000343364	0.00348255	-0.027159	PLAC2
28177	1.70718	7.2317	3.48371	0.00220306	0.0138825	-1.83033	NR4A1
11412	-1.70515	9.13551	-8.1931	5.3952e-08	7.13948e-06	8.59665	KCNK15
18958	1.70403	9.12605	5.90552	7.17341e-06	0.000213633	3.77911	MCM6
229	-1.69954	7.4212	-5.78872	9.37229e-06	0.000254285	3.5151	KCNJ15
15139	1.69582	8.36964	8.66318	2.15208e-08	3.63701e-06	9.49591	FNDC3B
35855	-1.69439	9.59059	-2.88313	0.00886777	0.0386899	-3.15534	UCP3
21383	1.68933	11.5932	4.23478	0.000367066	0.00365425	-0.0923615	HLA-J
6942	1.68854	10.1896	9.22147	7.498e-09	1.91085e-06	10.5236	MCM3
19595	1.68536	9.76133	5.17238	3.93229e-05	0.00069318	2.1004	PCNA
38516	-1.68098	8.12184	-7.62251	1.71242e-07	1.60443e-05	7.46278	FAM63A
42634	1.68052	7.32248	7.26617	3.60144e-07	2.71599e-05	6.73115	POLQ
8117	1.67947	8.44038	8.37619	3.75874e-08	5.2461e-06	8.95063	ATP13A3
5331	1.67873	7.71511	6.39808	2.364e-06	0.00010079	4.87524	SDC4
21751	-1.67839	7.65796	-4.64632	0.000137033	0.00173324	0.872469	NGEF
28223	1.67466	10.3622	4.40351	0.000244962	0.00269074	0.30308	HLA-DPA1
22495	-1.67015	9.30035	-5.90064	7.25376e-06	0.000213636	3.76811	LRRFIP2
25611	-1.66992	6.86903	-4.68572	0.000124733	0.00161581	0.964791	PAPSS2
12785	1.66952	7.32151	3.30823	0.00332818	0.0187714	-2.22591	LOC650405
33473	-1.66769	8.64188	-3.44019	0.00244125	0.0150322	-1.92896	RP4-691N24.1
17355	1.66758	10.6895	5.61119	1.41112e-05	0.000335488	3.11115	EFNA1
33261	-1.66722	9.653	-5.30508	2.87905e-05	0.000557795	2.40769	MAFB
26527	1.6669	8.24135	4.57666	0.000161853	0.00196564	0.709141	C5orf32
30782	1.66643	9.43929	4.34438	0.000282249	0.00298801	0.164442	HLA-DRA
19515	-1.66524	8.34669	-2.88609	0.00880852	0.0385394	-3.14905	LOC389199
21540	1.66208	8.68115	3.61805	0.00160281	0.0108822	-1.52397	NNMT
37724	-1.6619	8.12782	-3.64524	0.00150257	0.0103165	-1.46164	CEACAM7
20390	1.66173	7.87873	7.61855	1.72646e-07	1.60443e-05	7.45475	KIF2C
1249	-1.66172	7.61421	-4.29062	0.000321071	0.00330181	0.0384371	CYP2J2
6315	-1.6616	6.95717	-4.90571	7.38827e-05	0.00109435	1.47948	LOC100130476
32194	-1.65909	8.27921	-4.33266	0.000290293	0.00305701	0.136959	MT1M
29898	1.65763	7.61555	3.67833	0.00138892	0.00969756	-1.38567	BIRC3
33229	-1.65569	9.96146	-3.74196	0.00119368	0.0086755	-1.23918	C15orf48
19842	-1.65137	9.50316	-4.60492	0.000151281	0.00187292	0.775402	FOSL2
44074	-1.65125	10.7488	-2.09196	0.048708	0.130989	-4.71649	CEACAM6
38594	1.64688	7.43318	4.10201	0.000504621	0.00456343	-0.402866	WDR66
17498	-1.64567	11.9334	-6.95827	6.94069e-07	4.2514e-05	6.08459	FAM129B
36772	-1.64564	7.61819	-10.3754	9.57911e-10	6.18241e-07	12.5141	PAIP2B
17744	1.64471	9.90276	4.40965	0.000241389	0.00266192	0.317463	HLA-DRB1
11772	1.63854	8.38929	6.58967	1.54753e-06	7.46709e-05	5.29351	CDC45L
43138	-1.63835	7.24978	-8.80997	1.62472e-08	3.20984e-06	9.77034	KRTAP8-1
24437	-1.63545	9.82399	-4.43385	0.000227793	0.00252595	0.37422	RANBP9
40420	-1.63502	7.61491	-2.4914	0.0211204	0.0722693	-3.96193	FMO2
10141	-1.63105	8.3047	-2.75095	0.0119379	0.0477483	-3.43374	SYNPO
23871	-1.63035	6.9345	-5.52616	1.71866e-05	0.000380847	2.91658	EML1
34308	-1.62822	8.38032	-5.9881	5.9433e-06	0.000185259	3.96487	B3GNT8
27204	1.6244	9.22897	4.29785	0.000315556	0.00325516	0.0553737	ISG20
20127	1.62191	8.19126	6.64723	1.36381e-06	6.88137e-05	5.41823	MCM5
14693	-1.62149	10.1009	-2.60831	0.0163725	0.0599938	-3.72727	OGDH
18990	-1.62146	10.3376	-5.60966	1.41614e-05	0.000335545	3.10764	TMEM159
13804	-1.62011	8.99617	-4.7158	0.000116095	0.00152907	1.03527	BDKRB2
22676	-1.61881	9.65051	-4.65788	0.000133304	0.00170176	0.89955	DENND2C
16617	1.61865	8.61068	7.28128	3.48852e-07	2.67396e-05	6.76253	LIG1
2853	1.61771	10.2425	2.63717	0.0153656	0.0572315	-3.6685	KRT17
18055	1.61697	10.185	6.89845	7.8957e-07	4.48392e-05	5.95746	SLC25A36
11739	1.61422	9.0203	7.29047	3.42157e-07	2.63705e-05	6.78161	TIMELESS
7902	1.61331	7.80807	9.12045	9.04746e-09	2.16719e-06	10.3408	C1orf112
26063	-1.61331	7.80171	-5.13508	4.29356e-05	0.000736257	2.01381	FUT5
22277	-1.61283	8.27018	-6.91195	7.66907e-07	4.40877e-05	5.98618	ACAT1
9597	1.60977	8.80826	5.95884	6.35246e-06	0.000195946	3.89913	C16orf75
11932	1.60876	6.72279	4.49525	0.000196651	0.00225546	0.518223	ANGPT2
16214	-1.60786	8.97393	-8.93617	1.27877e-08	2.75959e-06	10.0038	PLEKHM1
12927	-1.60526	7.50681	-4.17533	0.000423291	0.00406122	-0.231483	MAN1B1
30415	-1.6043	8.91149	-5.70422	1.13828e-05	0.000290832	3.32324	ENDOD1
14495	1.60243	7.99247	5.57799	1.5239e-05	0.000352153	3.03527	AADACL1
30834	-1.60091	9.46175	-3.32136	0.00322746	0.0183732	-2.19652	TIMP2
44509	1.60082	12.1703	2.26312	0.0342901	0.102185	-4.40283	IGH@
4209	-1.60049	9.29131	-5.26927	3.13129e-05	0.000587986	2.32489	C4orf3
38399	-1.59942	6.67258	-8.2683	4.64839e-08	6.33039e-06	8.74262	EPB41L3
3354	-1.59738	9.21546	-6.45634	2.0772e-06	9.22052e-05	5.00293	EVPL
2403	-1.59707	11.0068	-2.69473	0.0135293	0.0521793	-3.55032	KIAA1545
39216	-1.59449	9.62334	-3.83868	0.000947684	0.00737798	-1.01561	HIG2
22898	-1.5935	8.01774	-4.47824	0.000204822	0.00232823	0.478336	CEACAM19
4626	1.59265	6.61751	9.10731	9.27205e-09	2.16765e-06	10.317	INHBA
27448	-1.59023	7.37658	-8.70946	1.96897e-08	3.49604e-06	9.58276	SMO
16932	-1.58867	7.53838	-7.072	5.43899e-07	3.59871e-05	6.32495	HOMER2
16102	1.58736	7.5753	4.40713	0.000242851	0.00267384	0.311552	GZMB
26323	-1.58605	8.65727	-2.97474	0.00719997	0.0332017	-2.95915	TMEM45A
24069	1.5821	7.52849	4.92119	7.12171e-05	0.00106955	1.51563	SULF1
22131	-1.58015	7.60095	-8.07519	6.82518e-08	8.25318e-06	8.36615	DOCK9
9916	1.57974	8.03875	2.55147	0.0185398	0.065804	-3.84207	C2
43214	-1.57961	7.13561	-7.07483	5.40631e-07	3.59404e-05	6.33089	SLC39A2
27224	-1.57797	6.94433	-6.10711	4.53844e-06	0.000155649	4.23119	C1orf161
21936	1.57651	11.7458	3.7858	0.0010752	0.00811085	-1.13797	HLA-B
9112	1.57389	8.63145	3.09162	0.00550581	0.027484	-2.70533	APOL1
18344	-1.57145	6.68494	-6.02161	5.50787e-06	0.00017519	4.04001	FUT7
13049	-1.56945	8.20293	-4.16606	0.000432799	0.00413547	-0.253157	ZNF750
42967	-1.56886	6.73502	-5.97678	6.09832e-06	0.000188852	3.93944	SYNPO2L
34982	-1.56776	9.39392	-4.92671	7.0289e-05	0.00105788	1.52853	SORD
30055	1.56641	10.2919	6.98622	6.53595e-07	4.07466e-05	6.14383	PPT1
29454	1.56431	6.69587	6.46076	2.05697e-06	9.18891e-05	5.01259	ICAM1
28709	1.56321	7.22117	3.79297	0.00105697	0.0080141	-1.1214	TOX2
31537	-1.56215	7.6875	-6.55135	1.68377e-06	7.95229e-05	5.21022	ZC3HAV1L
34333	-1.56113	7.43355	-7.19684	4.17016e-07	2.98443e-05	6.58672	SMARCD3
29933	-1.55999	8.5448	-6.92806	7.40726e-07	4.34735e-05	6.02043	CLTB
9238	-1.55971	10.6652	-5.17661	3.89333e-05	0.000687805	2.11021	ELL2
27186	-1.55516	7.68212	-5.39682	2.32292e-05	0.000474979	2.61935	INF2
3167	-1.55367	7.59106	-6.02868	5.42013e-06	0.000173977	4.05587	DIO2
30873	1.55157	8.32012	8.88172	1.41758e-08	2.8818e-06	9.90336	CHTF18
16036	-1.55148	9.6667	-6.59626	1.52526e-06	7.40307e-05	5.30781	RAB11A
19753	1.54749	6.89304	3.47851	0.00223026	0.0140224	-1.84213	CAPN14
21263	1.54632	7.08832	4.65119	0.000135448	0.00172408	0.883883	CD163
36008	-1.54606	10.0834	-5.12899	4.35567e-05	0.000742369	1.99966	PPIF
11355	-1.54579	8.31276	-7.74284	1.33737e-07	1.38458e-05	7.70577	BACE1
2019	1.54576	9.43352	9.73577	2.93841e-09	1.249e-06	11.4325	GMPS
3536	-1.54495	6.96261	-3.51916	0.00202604	0.0129796	-1.74977	ATP6V1C2
19649	-1.5412	13.1662	-6.45648	2.07657e-06	9.22052e-05	5.00323	DYNLL1
8945	-1.54097	12.2052	-2.57959	0.0174359	0.0628399	-3.78543	GLTPD1
41458	-1.53934	12.5059	-2.32754	0.0299613	0.0926923	-4.28088	KRT15
29127	-1.53922	7.33736	-7.94025	8.95255e-08	1.02095e-05	8.09995	LOC57228
28421	1.53677	8.58319	5.28469	3.02002e-05	0.000575291	2.36056	CLEC2B
18021	-1.53614	9.08337	-5.63903	1.32312e-05	0.000320543	3.1747	TJP1
22818	1.53447	10.0836	3.68123	0.00137937	0.0096501	-1.379	TAP1
29712	1.53442	7.61878	7.26747	3.59163e-07	2.71599e-05	6.73384	WDHD1
14079	1.53307	7.5048	3.4563	0.00235029	0.0146068	-1.8925	ASB2
18818	-1.53095	9.28463	-5.30671	2.86803e-05	0.00055643	2.41147	RASAL2
30248	-1.53055	7.24796	-5.43982	2.10112e-05	0.000438578	2.71834	TRPS1
43739	1.52921	8.27482	5.15016	4.14362e-05	0.0007165	2.04883	COL7A1
32258	1.52808	8.35257	3.32788	0.00317856	0.0181464	-2.18191	RBP1
17970	-1.525	7.1671	-6.53684	1.7385e-06	8.15582e-05	5.17865	C9orf61
9462	1.52369	6.87002	5.94692	6.52721e-06	0.000199471	3.87233	PLEKHG2
28231	1.52253	7.86856	8.07952	6.76626e-08	8.25307e-06	8.37466	CHAF1B
18656	1.52112	7.21115	7.13873	4.71781e-07	3.29237e-05	6.46514	SCHIP1
742	-1.52066	7.59117	-5.26504	3.16252e-05	0.000592265	2.31511	FGFR2
43139	-1.51729	6.84086	-7.17197	4.39612e-07	3.11436e-05	6.53473	SLITRK6
21201	-1.51724	6.84098	-5.22159	3.50232e-05	0.000637185	2.21452	SPOCD1
31339	-1.51583	8.85082	-4.61632	0.000147214	0.0018346	0.802138	AHNAK2
6822	1.51455	8.37626	7.25634	3.677e-07	2.74347e-05	6.7107	WDR90
27397	1.51314	7.07019	7.43532	2.52519e-07	2.03568e-05	7.08069	NUF2
38896	1.5111	7.12662	3.47379	0.00225528	0.0141416	-1.85285	GDF15
18333	-1.50903	7.49553	-4.46596	0.000210935	0.00238177	0.449524	IGF1
5135	-1.50893	8.84078	-5.50867	1.78996e-05	0.000389745	2.87647	MLLT4
23180	1.50808	9.36587	8.16434	5.71264e-08	7.41956e-06	8.54061	ACTL6A
29251	-1.50774	6.51935	-8.97734	1.1832e-08	2.59324e-06	10.0795	SPON1
18405	1.50534	11.1874	3.853	0.000915817	0.0071927	-0.982433	JUN
10827	-1.50471	7.08265	-7.52379	2.10046e-07	1.78565e-05	7.2619	CA13
19075	1.50466	8.76584	5.81103	8.90454e-06	0.000245874	3.56565	DEK
15074	-1.50353	8.38227	-3.02537	0.00641202	0.0305819	-2.84965	DUOX2
33490	1.50265	9.46796	5.18233	3.84121e-05	0.000681172	2.12349	TMEM49
36919	1.50212	7.23086	5.87575	7.67824e-06	0.000221155	3.71195	PLEKHG4
26459	1.50208	7.7957	7.08555	5.28394e-07	3.53322e-05	6.35346	CDC6
32342	-1.50168	7.59276	-4.23914	0.000363249	0.00362731	-0.0821521	LOC124220
15620	-1.49927	8.49516	-4.06764	0.000547946	0.00487693	-0.483119	KRT80
11499	1.49859	6.87892	4.00426	0.000637788	0.0054885	-0.630921	ITGB6
20799	1.49551	7.18936	3.66575	0.0014311	0.00991799	-1.41457	FCGR1B
30580	1.49181	7.78165	6.48847	1.93459e-06	8.86813e-05	5.07315	SRGN
7785	-1.48984	7.81873	-3.97474	0.000684494	0.00578398	-0.699663	WNT5A
16173	-1.48733	9.44121	-5.99432	5.85992e-06	0.000183375	3.97882	SH3GL1
39647	1.48712	7.08546	3.4065	0.00264277	0.0159579	-2.00508	FCGR3A
12022	-1.48627	7.06017	-9.31432	6.31601e-09	1.71541e-06	10.6903	BLNK
17676	1.4857	6.68995	6.48554	1.94713e-06	8.8841e-05	5.06677	KLHDC6
29546	-1.4854	7.91251	-5.53004	1.70324e-05	0.000378689	2.92547	UBL3
44832	-1.48528	7.47448	-5.03456	5.44399e-05	0.000873717	1.78001	EPB41L4A
1878	1.48429	7.61211	4.47099	0.000208409	0.00236135	0.461325	ALCAM
3846	1.4842	8.44841	5.26988	3.12674e-05	0.000587986	2.32632	ASPM
10366	-1.48191	9.75487	-6.3697	2.51813e-06	0.000104194	4.81288	DYNLT3
25019	1.48028	8.00502	4.87557	7.93658e-05	0.00115484	1.40907	COTL1
17993	-1.47871	7.11515	-4.0371	0.000589537	0.0051684	-0.554359	EREG
22440	-1.47678	11.8163	-2.6436	0.0151496	0.0566345	-3.65537	NPAS3
21441	1.4762	8.91305	7.09545	5.17352e-07	3.52277e-05	6.37427	SLC20A1
16271	1.4754	9.86122	5.16928	3.96112e-05	0.000695402	2.0932	PSMB10
35980	1.47455	7.8526	6.05315	5.12769e-06	0.000169531	4.11064	GINS2
27768	-1.47418	10.4623	-6.3267	2.77156e-06	0.000110445	4.71819	JMJD7-PLA2G4B
4094	-1.47311	8.07852	-4.63356	0.000141276	0.00177569	0.842542	PRDM1
6286	-1.47259	8.37593	-4.26212	0.000343774	0.00348419	-0.0283263	EFEMP1
43379	-1.47227	8.40855	-8.04834	7.20234e-08	8.56163e-06	8.3134	LSS
9379	1.47186	10.2232	3.03146	0.00632307	0.0303019	-2.83643	SLC2A1
8620	-1.47044	14.2357	-2.10657	0.0472913	0.12816	-4.69032	RCOR2
27496	-1.46809	8.57444	-6.31401	2.8512e-06	0.000112027	4.69022	PCYOX1
27975	-1.46785	8.65743	-3.05985	0.00592378	0.0289421	-2.77468	FOXS1
43021	1.46568	10.6682	7.02495	6.015e-07	3.83511e-05	6.22572	CKS1B
8432	1.46551	6.95382	9.53368	4.22953e-09	1.42883e-06	11.0796	NEK2
40410	-1.46509	7.18839	-3.00738	0.00668202	0.031349	-2.88864	MAOB
5029	-1.46507	9.66332	-4.91811	7.17387e-05	0.00107394	1.50845	RNF125
34208	-1.46269	11.9691	-7.31085	3.27785e-07	2.5512e-05	6.82387	ABLIM1
18288	-1.46252	6.73484	-7.41124	2.65546e-07	2.11637e-05	7.03118	MPPED2
2958	-1.46226	7.17165	-7.21573	4.00666e-07	2.89698e-05	6.62612	GFOD2
37458	1.46219	10.5845	5.10344	4.62634e-05	0.000777169	1.94027	CEBPD
45160	-1.46027	7.17056	-2.73855	0.0122729	0.0486994	-3.45956	LRRC2
21984	-1.45989	7.31079	-5.25995	3.20047e-05	0.000596207	2.30335	STAT5B
28638	-1.45805	7.11697	-6.93421	7.30964e-07	4.33081e-05	6.03352	SLC16A6
42345	1.45678	6.99177	3.93171	0.000758729	0.00624938	-0.799746	C1QC
14135	1.45598	8.49141	4.38755	0.000254512	0.00276533	0.265647	FAM46A
19091	1.45406	14.0969	3.72916	0.00123061	0.00888868	-1.26866	HLA-C
41182	-1.45315	9.44597	-5.53488	1.68421e-05	0.000376693	2.93656	PDCD4
23918	-1.45204	10.2089	-4.18969	0.000408969	0.00395901	-0.197894	DCN
1694	1.45051	8.05404	5.2844	3.02205e-05	0.000575291	2.3599	STOM
34940	-1.44852	6.49072	-10.3683	9.69652e-10	6.18241e-07	12.5024	BNIPL
43893	1.44827	6.95645	4.79766	9.55225e-05	0.00132874	1.2269	MMP12
41638	1.4468	9.94162	8.06252	7.00049e-08	8.39281e-06	8.34128	OCIAD2
8229	-1.44655	8.51417	-5.05904	5.13784e-05	0.000835092	1.837	WWC1
39392	1.44562	8.05396	2.82164	0.0101883	0.0426768	-3.28557	IGF2BP3
6791	1.44559	10.9865	4.40836	0.000242134	0.00266804	0.314446	SAT1
12931	1.44552	11.2407	6.9482	7.09268e-07	4.28832e-05	6.06323	DUT
28521	-1.4437	11.8316	-3.17557	0.00453396	0.0238194	-2.52082	S100A16
44307	-1.44235	7.13348	-4.29462	0.000318009	0.00327512	0.0478033	POF1B
39884	1.44214	8.95113	3.28501	0.00351387	0.0195825	-2.2778	SLC12A7
19218	-1.44118	6.83765	-4.53146	0.000180327	0.00211846	0.60316	GREB1
35179	1.43989	6.76954	4.82275	8.99863e-05	0.00126858	1.28558	RGS16
42219	1.43939	7.308	5.50215	1.8173e-05	0.000392561	2.86151	C1orf97
7657	-1.43921	8.80275	-3.98966	0.000660467	0.00563526	-0.664911	NUCB2
11771	-1.43839	7.26308	-4.57691	0.000161754	0.00196564	0.709739	MUC15
28860	1.43827	10.2537	2.45476	0.0228553	0.0765316	-4.03429	ADM
33268	1.43755	9.00496	5.97674	6.09894e-06	0.000188852	3.93934	NCAPG
31816	-1.43742	8.5553	-2.99233	0.00691624	0.0321665	-2.92119	LOC340888
37081	-1.43726	10.465	-2.88265	0.0088775	0.0387178	-3.15638	DSG3
26128	1.43534	8.8478	3.89641	0.000825567	0.00665148	-0.881747	ARHGAP4
21809	1.43454	6.49554	5.27826	3.06588e-05	0.000579583	2.3457	C10orf10
10680	-1.43436	7.96537	-7.55499	1.96888e-07	1.73672e-05	7.32553	DUSP22
23583	-1.43163	9.12128	-7.22241	3.95037e-07	2.87108e-05	6.64006	MFSD5
11444	-1.43136	7.09894	-6.25217	3.27437e-06	0.000121186	4.55357	SLC12A6
24761	1.43125	8.32638	5.90091	7.2493e-06	0.000213636	3.76872	CDC2
10813	1.43043	7.98034	6.47594	1.98897e-06	8.98835e-05	5.04578	CASC5
12226	-1.42831	8.4486	-5.66229	1.2539e-05	0.000310258	3.22774	HSPC159
19292	-1.42698	9.34411	-3.63393	0.00154349	0.0105458	-1.48758	GRHL3
26389	-1.4269	13.4473	-5.16397	4.01089e-05	0.000700632	2.0809	DBI
12295	1.42523	6.96666	7.77059	1.26362e-07	1.34441e-05	7.76151	BLM
29695	1.42473	7.10741	8.68367	2.06893e-08	3.58283e-06	9.5344	SNX10
9678	-1.42424	7.91559	-5.74718	1.0311e-05	0.000272377	3.42087	GPRIN2
22857	1.42168	7.01535	4.11549	0.000488582	0.00445601	-0.371384	LOC200810
9944	-1.42142	6.56581	-5.73964	1.04913e-05	0.000275583	3.40375	SORBS1
279	-1.41774	6.98535	-5.39475	2.33416e-05	0.000476584	2.61459	CCND1
17694	-1.41319	7.76636	-6.63671	1.39563e-06	6.96674e-05	5.39547	MREG
39112	-1.41285	7.24122	-4.67542	0.000127838	0.00164361	0.94065	LOC100130691
27700	1.41254	11.4817	7.09041	5.22946e-07	3.53062e-05	6.36367	IRF2BP2
19439	1.41181	9.0442	5.33964	2.65516e-05	0.000528282	2.48752	CCDC50
30877	-1.41045	8.91383	-4.33825	0.000286428	0.00302539	0.150068	C9orf125
36635	-1.40964	8.02583	-4.07189	0.000542393	0.00484029	-0.473197	FAM20A
13572	-1.40877	7.08706	-2.54513	0.0187976	0.0664334	-3.85479	SAPS1
40879	-1.40866	11.7888	-2.1542	0.0429281	0.119927	-4.60422	CD24
16751	-1.40824	8.14606	-5.63986	1.32058e-05	0.000320543	3.1766	PHGDH
43966	1.40819	9.9234	3.91785	0.000784314	0.00641491	-0.831965	HLA-DPB1
32202	1.40814	7.92917	6.91765	7.57536e-07	4.39089e-05	5.9983	NUSAP1
23132	1.40801	7.27421	5.50798	1.79281e-05	0.000389745	2.8749	RPL39L
30426	1.40775	8.56331	6.56189	1.64509e-06	7.79586e-05	5.23316	SPAG5
34950	1.40715	8.08346	6.02742	5.43572e-06	0.00017408	4.05303	KIF23
41365	1.40708	8.10264	4.54519	0.000174502	0.0020726	0.63535	HLA-DMB
11172	-1.40586	8.55784	-7.66862	1.5573e-07	1.51726e-05	7.55614	TMED3
14142	1.40343	8.37954	4.51779	0.000186324	0.00217074	0.571088	LYN
11886	1.40332	7.0255	4.01716	0.000618375	0.00535099	-0.600843	ZNF541
29952	1.40323	8.4556	3.69047	0.00134936	0.00951607	-1.35774	PSMB9
39608	-1.40189	8.17691	-4.13237	0.000469206	0.00435576	-0.331933	PPP1R3B
32773	1.40111	8.22165	4.44829	0.000220049	0.00245976	0.40809	PLSCR1
13064	-1.40096	10.0359	-4.62368	0.000144649	0.00181322	0.819387	CES2
35684	1.4005	12.7216	3.65632	0.00146353	0.0101078	-1.43622	HLA-G
27004	1.39891	7.55588	6.13956	4.2179e-06	0.000147542	4.30352	KNTC1
39025	-1.39792	6.81887	-4.65779	0.000133331	0.00170176	0.899349	SLCO2A1
26786	-1.39597	7.74548	-3.31603	0.00326799	0.0185232	-2.20845	COL17A1
8296	-1.39378	6.67166	-7.44215	2.48946e-07	2.03021e-05	7.09471	DOK4
27830	1.39371	6.82101	3.74946	0.00117251	0.00857048	-1.22186	FST
36674	-1.39149	10.0585	-7.61236	1.74862e-07	1.61368e-05	7.44221	JMJD7
39956	-1.39058	8.85925	-3.14813	0.00483168	0.0249628	-2.58131	C1orf113
21175	-1.38805	7.60465	-5.65844	1.26509e-05	0.000310779	3.21897	KIAA0232
7641	-1.38572	7.95771	-4.05976	0.000558382	0.00494783	-0.501493	SNX9
5566	1.38546	7.50594	7.89628	9.78546e-08	1.09808e-05	8.01262	CIT
13789	1.38525	9.02204	5.06729	5.03855e-05	0.000824688	1.85621	PRC1
23772	1.38353	7.40754	8.47233	3.1145e-08	4.74164e-06	9.1346	XPR1
4367	-1.37572	7.82751	-2.60755	0.0163999	0.0600789	-3.72882	CHRNB2
22918	-1.37489	6.82356	-4.95616	6.55475e-05	0.00100589	1.59725	FLRT2
34058	-1.37487	7.62567	-6.26427	3.18678e-06	0.000119521	4.58034	FZD1
3095	-1.37436	7.77708	-5.36295	2.51421e-05	0.000507436	2.54131	CCDC108
35474	1.37358	8.4406	5.20606	3.63263e-05	0.000656105	2.17851	TNFRSF21
5318	1.37183	7.52353	7.45764	2.41033e-07	2.01248e-05	7.1265	TOPBP1
13060	1.37172	8.6283	6.95351	7.01217e-07	4.26257e-05	6.07448	RAB3IP
10689	-1.37136	8.05735	-5.07857	4.90615e-05	0.000808678	1.88244	ZBTB7A
39115	-1.36967	13.5979	-3.18135	0.00447352	0.0235835	-2.50805	LGALS7
11283	1.36967	8.40671	6.40311	2.33773e-06	0.000100587	4.88627	CENPN
19032	-1.3678	6.49902	-5.62888	1.35453e-05	0.000325901	3.15154	SPINK2
18409	-1.36759	7.69363	-3.48966	0.00217232	0.0137505	-1.81682	SLC9A9
36642	1.36704	6.66534	4.18835	0.000410285	0.00396901	-0.201029	TMEM22
896	-1.3667	9.04663	-7.89821	9.74719e-08	1.09808e-05	8.01647	PITPNA
28731	-1.36474	10.0978	-4.60585	0.000150945	0.00187041	0.777583	IMPA2
44378	1.36472	9.19168	3.12714	0.00507225	0.0258346	-2.62748	ISG15
19958	1.36272	8.07419	3.45074	0.0023813	0.0147668	-1.90509	RTP4
21312	-1.36254	8.69848	-6.05149	5.14699e-06	0.000169531	4.10693	USP54
3727	-1.36247	7.83959	-7.64319	1.64093e-07	1.57653e-05	7.50471	UACA
31728	-1.36245	10.3117	-4.37031	0.000265249	0.00283959	0.225214	FAM102A
23893	1.36162	7.12516	3.51095	0.00206575	0.013165	-1.76844	RDH10
44406	-1.36077	9.79701	-3.11625	0.00520154	0.0263211	-2.65138	CA12
15169	1.35967	7.88665	2.50847	0.0203548	0.0703763	-3.92802	LOC642424
36209	1.35542	7.10815	5.83829	8.36523e-06	0.00023421	3.62734	C6orf150
3269	-1.35376	6.40922	-8.77735	1.72903e-08	3.23375e-06	9.70961	RAB40AL
9527	1.35343	8.0837	5.74619	1.03345e-05	0.000272484	3.41862	SMC4
17154	1.35307	6.66843	5.71807	1.10255e-05	0.000286808	3.35472	PRTFDC1
11255	1.3527	7.57658	2.49046	0.0211635	0.0723695	-3.9638	HLA-DQA1
9007	1.35165	7.11775	3.46488	0.0023032	0.0143714	-1.87305	GBP1
17256	1.34882	7.79189	7.68699	1.49959e-07	1.49183e-05	7.59326	FANCD2
44836	-1.34859	6.5814	-5.46638	1.97505e-05	0.000416602	2.77938	CYP2F1
11321	1.34844	6.92568	2.91647	0.00822189	0.0366587	-3.08423	PON3
19472	1.34747	7.07104	6.83974	8.96491e-07	4.97039e-05	5.83219	ANLN
41727	1.34643	6.433	4.23072	0.000370652	0.0036769	-0.101855	LYPD1
4401	1.34492	7.50426	2.41453	0.0249125	0.0815355	-4.11307	CFH
22330	1.34483	7.76373	6.30484	2.91024e-06	0.00011308	4.66998	LIN9
2133	1.34429	9.42448	5.90059	7.25459e-06	0.000213636	3.768	MSH6
36601	-1.34344	12.6454	-4.46059	0.000213664	0.00240535	0.436931	C20orf149
33630	1.34018	10.9757	6.08097	4.81475e-06	0.000161958	4.17282	RPN1
31412	1.33957	7.44861	2.85973	0.0093498	0.0402547	-3.20505	KLF9
21302	-1.33706	9.37564	-7.15131	4.59335e-07	3.22155e-05	6.49149	HMOX2
10448	1.33632	8.32528	5.75207	1.01956e-05	0.000271095	3.43198	DEPDC1
44757	1.33595	9.68311	6.28602	3.03534e-06	0.000115698	4.62842	DHFR
36139	-1.33588	6.98829	-3.15293	0.00477834	0.0247586	-2.57076	LOC654433
20186	1.33321	9.86057	4.11824	0.000485373	0.0044354	-0.36496	HLA-A
5705	-1.33283	8.79594	-4.88745	7.71566e-05	0.00112972	1.43683	LCE3E
12514	-1.33183	6.7206	-5.00732	5.80654e-05	0.000913099	1.71654	PAQR8
18392	-1.33075	7.67847	-3.33086	0.00315644	0.0180421	-2.17523	CCNG2
37197	-1.33046	12.4953	-3.31421	0.00328193	0.0185703	-2.21253	LGALS7B
16189	1.3302	9.2167	3.72929	0.00123026	0.00888868	-1.26838	SOX4
19310	1.32678	8.91942	7.60638	1.77035e-07	1.62305e-05	7.43007	CCNL1
13239	-1.32598	8.49045	-7.46071	2.39491e-07	2.01158e-05	7.13282	ALDH9A1
33513	1.32551	7.17256	5.21336	3.57079e-05	0.000647962	2.19543	RAI14
12562	-1.32527	8.12744	-5.70509	1.13601e-05	0.000290832	3.32521	EPS8L2
3170	1.32517	6.94369	3.74199	0.00119358	0.0086755	-1.2391	G0S2
6145	1.32337	8.08375	5.80001	9.13244e-06	0.000251178	3.5407	DONSON
13794	1.32281	9.43435	4.38114	0.000258451	0.00279282	0.250618	FLJ40330
28212	1.32206	6.84579	5.63067	1.34893e-05	0.000325112	3.15563	TGIF1
10157	-1.32198	9.03687	-2.61349	0.0161873	0.0594864	-3.71674	PRSS36
16629	-1.32003	6.70682	-6.62851	1.42097e-06	7.06806e-05	5.37772	SAMD5
19192	1.32001	6.99141	7.02996	5.95072e-07	3.81145e-05	6.23631	NCAPG2
15974	1.31987	10.3752	4.88695	7.72484e-05	0.00112989	1.43566	TAGLN2
20694	1.318	9.88662	3.64747	0.00149462	0.0102762	-1.45652	TYROBP
21363	1.3176	7.82397	3.16694	0.00462562	0.0241113	-2.53986	MMP9
22430	-1.31734	7.30063	-6.75747	1.0719e-06	5.6313e-05	5.6559	RAPGEFL1
9594	-1.31722	8.90258	-2.64277	0.0151774	0.0566809	-3.65707	MCAT
29939	1.31654	7.18334	2.54623	0.0187527	0.0663403	-3.85259	CBS
4644	-1.31576	6.40051	-6.39104	2.40132e-06	0.00010207	4.85978	ACCN1
37294	1.31383	10.4922	2.2406	0.035933	0.105378	-4.44495	ID1
37569	-1.31331	9.52135	-2.64187	0.0152072	0.0567621	-3.65889	AKR1B1
10441	-1.31215	14.4289	-2.22149	0.0373842	0.108548	-4.48052	ADAMTS7
19258	-1.31215	7.84353	-5.57698	1.52748e-05	0.000352401	3.03295	ZRANB1
14585	1.3114	9.04312	5.61348	1.40368e-05	0.000334285	3.11637	LPP
6107	-1.31084	6.98456	-3.46134	0.00232251	0.0144662	-1.88107	MYCNOS
33191	-1.31081	8.2101	-6.3124	2.86149e-06	0.000112118	4.68666	DCUN1D3
21775	-1.31037	7.51515	-5.26966	3.12841e-05	0.000587986	2.3258	MEIS2
21584	-1.30976	7.59634	-3.67575	0.00139746	0.00973298	-1.3916	SLC37A2
7689	-1.30886	8.63188	-5.03089	5.4915e-05	0.000879329	1.77146	ABHD5
2167	-1.30862	7.1908	-7.61835	1.72717e-07	1.60443e-05	7.45435	STXBP5
11418	1.30845	7.63787	3.6965	0.00133014	0.00942794	-1.34388	DPYSL3
29725	1.30795	6.81893	4.91035	7.30724e-05	0.00108656	1.49033	C3orf52
35603	-1.30726	7.23692	-5.5343	1.68648e-05	0.000376693	2.93523	LFNG
9665	-1.30704	8.33428	-3.37419	0.00285135	0.0168617	-2.0779	PHLDA1
5944	-1.3065	14.0329	-2.26325	0.0342804	0.102185	-4.40257	LCE1D
2901	1.30576	7.36906	6.02274	5.49365e-06	0.000175135	4.04256	MCM4
40590	-1.3051	7.4067	-5.11244	4.52911e-05	0.000765419	1.9612	KLHL18
36242	1.30488	6.90633	6.40079	2.3498e-06	0.000100666	4.88119	SLC36A4
17949	-1.30353	7.00215	-3.67058	0.00141474	0.00983375	-1.40346	GULP1
17406	-1.30216	7.3789	-7.53817	2.03873e-07	1.75443e-05	7.29124	LOC100130920
5847	-1.30128	8.18393	-5.09316	4.73993e-05	0.000792207	1.91638	BSPRY
4105	-1.3008	7.70567	-3.06093	0.00590906	0.0288903	-2.77233	C16orf11
25519	-1.29996	12.2023	-2.39418	0.0260178	0.084265	-4.15265	CACNA1I
10904	-1.29784	7.94698	-3.21873	0.00410126	0.0220584	-2.4253	C11orf9
1655	-1.29784	11.2135	-2.55552	0.0183767	0.0654239	-3.83392	LOC100130958
28475	1.29669	8.87603	5.07567	4.93988e-05	0.00081233	1.87569	ATP2C1
44485	1.29532	6.56897	2.82547	0.0101008	0.042433	-3.2775	HSPA6
19869	-1.29514	11.7583	-4.04185	0.000582862	0.00512911	-0.543274	CAST
27331	-1.29352	10.4638	-3.34319	0.00306651	0.0177158	-2.14757	TPD52L1
16708	-1.29303	6.48025	-6.77807	1.0249e-06	5.46629e-05	5.70013	GDPD3
1648	-1.29131	7.62357	-6.50654	1.85882e-06	8.60516e-05	5.11259	KCNK6
7695	-1.29017	7.00471	-6.20252	3.6604e-06	0.000134293	4.44352	AGER
37120	1.28999	8.64501	5.14305	4.21359e-05	0.000725202	2.03233	NASP
31762	-1.28973	7.06623	-6.99838	6.36763e-07	4.00533e-05	6.16955	PRR4
4279	-1.28819	7.68474	-4.78255	9.90219e-05	0.00136475	1.19154	DUSP14
16625	1.28808	8.57894	5.55882	1.59318e-05	0.000363222	2.99139	NDC80
17282	-1.28673	8.67782	-1.99766	0.0588026	0.149859	-4.88243	FZD10
7334	-1.28453	7.36186	-7.66444	1.57073e-07	1.51949e-05	7.5477	OBFC1
25303	1.28284	7.28002	4.56387	0.000166878	0.00200915	0.679154	FEN1
17608	-1.28172	8.9423	-5.35014	2.59073e-05	0.000519579	2.51174	LHPP
13474	1.28156	9.7801	4.85969	8.2417e-05	0.00118814	1.37197	SOD2
28892	1.28121	7.81334	2.8463	0.00963763	0.0411345	-3.2335	MUC1
11943	-1.28089	11.4581	-7.56436	1.93103e-07	1.72526e-05	7.34463	RNH1
39372	-1.28022	8.06421	-5.50216	1.81726e-05	0.000392561	2.86154	TMEM191A
22420	1.2794	7.08207	2.84633	0.00963684	0.0411345	-3.23342	IGHV1-69
10053	1.27931	7.43895	5.11672	4.48354e-05	0.000759549	1.97116	RGS2
20313	1.27919	8.08418	6.4708	2.01173e-06	9.0444e-05	5.03455	CNTLN
21266	1.27852	8.55128	4.94507	6.72941e-05	0.00102268	1.57137	BCL2L12
8758	-1.27798	6.36333	-5.35811	2.54287e-05	0.000511749	2.53013	SLC27A6
11216	1.2767	11.399	3.13942	0.00493019	0.0253372	-2.60049	H2AFZ
9271	-1.27644	6.47602	-6.57709	1.59096e-06	7.61653e-05	5.26619	MAP2K7
10052	1.27641	6.8974	3.64024	0.00152055	0.0104195	-1.47312	SIX1
4387	-1.27569	7.96593	-5.52997	1.70352e-05	0.000378689	2.92531	UBE2G1
19001	-1.27549	6.61473	-2.85995	0.00934516	0.040247	-3.20459	HLA-DOB
32982	1.27403	7.66923	4.88495	7.76153e-05	0.00113289	1.431	C1orf38
7341	1.27263	8.58178	3.98465	0.000668447	0.00568261	-0.676593	KIAA1618
19596	1.272	8.40874	3.91166	0.000796001	0.00648027	-0.846331	TFRC
31889	-1.27166	6.83064	-3.65307	0.00147488	0.0101762	-1.44368	AQP5
8545	1.27051	7.68556	5.58411	1.50247e-05	0.000347774	3.04924	CEP55
29764	1.26942	7.77103	3.67203	0.00140987	0.00980475	-1.40013	HLA-DRB4
15381	-1.26888	6.556	-6.28334	3.05359e-06	0.000115831	4.6225	COL14A1
26662	1.26843	7.24692	5.10006	4.66335e-05	0.00078245	1.93243	KLHL24
23873	1.26835	7.36468	4.21707	0.00038298	0.00376195	-0.133804	RASSF4
16207	-1.26764	7.58258	-4.10917	0.000496035	0.00451517	-0.386139	SH3RF2
13194	1.26762	7.44776	4.03921	0.000586567	0.00515554	-0.549443	ZDHHC11
30546	-1.26736	10.1515	-3.97161	0.000689645	0.00580017	-0.706952	LCE1C
15907	1.2667	8.14932	4.95367	6.59358e-05	0.00100859	1.59144	ZWINT
12094	-1.26643	7.75166	-5.06231	5.09829e-05	0.000831555	1.84461	ANKRD57
26042	1.26615	11.5574	5.02455	5.57441e-05	0.000890573	1.7567	PTTG1
15356	-1.26481	8.06186	-4.23957	0.000362866	0.00362731	-0.081123	ZNF426
13938	-1.2646	6.364	-3.57647	0.00176894	0.0117764	-1.61907	RPTN
29494	-1.26443	6.98575	-4.18277	0.00041581	0.00401415	-0.214084	PEX10
20996	-1.2641	6.80793	-6.60957	1.48131e-06	7.23984e-05	5.33667	RHOD
4828	1.26369	7.00498	5.88203	7.56879e-06	0.000219354	3.72613	HSPBAP1
9253	-1.26334	8.48249	-2.90007	0.00853372	0.0376867	-3.11925	EVX1
19514	1.26123	8.28135	9.29015	6.60385e-09	1.71541e-06	10.647	CCDC88A
30855	1.26053	8.32314	2.24907	0.0353068	0.104153	-4.42914	FKBP5
23875	-1.26037	7.50316	-3.56488	0.00181821	0.0119962	-1.64555	DDAH1
30943	-1.25866	8.70294	-4.15285	0.000446732	0.00423156	-0.284064	RP1-21O18.1
11475	-1.25738	9.19387	-3.23704	0.00393006	0.0213505	-2.38464	LOC728449
38812	-1.25666	6.68638	-4.14316	0.000457225	0.00428079	-0.306708	GGTLC1
40315	1.25662	10.4814	4.30724	0.000308531	0.00319865	0.0773804	ITGB1
30878	-1.25383	7.35481	-5.46679	1.97318e-05	0.000416602	2.78032	TMEM184A
7458	-1.25362	12.4192	-4.27238	0.000335423	0.0034218	-0.00429733	AHNAK
25187	1.25356	7.56404	4.67633	0.000127558	0.00164152	0.942801	DSN1
14736	-1.25305	8.22154	-4.9527	6.60868e-05	0.0010098	1.58919	C14orf43
17302	1.25141	7.22801	2.55783	0.0182846	0.0651951	-3.82929	IFI44L
38469	1.2506	8.0295	2.84976	0.00956261	0.0409322	-3.22617	DUSP6
36548	1.25021	8.76613	4.93101	6.95758e-05	0.0010511	1.53857	LAMC2
20270	1.25001	8.38377	2.24151	0.0358657	0.105309	-4.44326	BEX2
32862	1.24966	8.05453	6.35522	2.60072e-06	0.000105537	4.78101	CEP97
40739	-1.24904	8.76857	-2.52706	0.0195509	0.0683038	-3.89097	IL27
281	1.24902	8.17156	5.46971	1.9598e-05	0.000415113	2.78703	MAGEF1
3056	-1.24815	6.81596	-6.48471	1.95074e-06	8.8841e-05	5.06494	BTBD11
8710	1.24752	7.46308	4.99722	5.94699e-05	0.000929971	1.69301	TPX2
28049	-1.24724	11.4745	-3.98728	0.000664239	0.00565892	-0.670451	PEBP1
30806	-1.24694	8.24607	-3.24634	0.00384581	0.0209903	-2.36397	GATM
25195	-1.24427	10.1463	-6.66678	1.30663e-06	6.66475e-05	5.46051	RAB2A
14141	1.24322	7.08163	5.59665	1.45942e-05	0.000342699	3.07793	MCAM
25020	1.24149	6.54226	9.77811	2.72423e-09	1.19415e-06	11.5057	FANCA
23953	1.24148	9.51961	2.89712	0.00859095	0.0378746	-3.12554	GAA
27122	1.24129	13.4359	5.9478	6.51409e-06	0.000199471	3.87431	HMGN2
22558	-1.24095	8.67814	-4.06624	0.000549781	0.00488706	-0.486375	PORCN
41112	-1.24074	9.58539	-8.64613	2.22387e-08	3.7136e-06	9.46386	EBPL
39794	-1.24073	7.63845	-4.37008	0.000265395	0.00283959	0.224673	MAF
22076	-1.24035	9.62705	-2.74894	0.0119916	0.0479169	-3.43793	ZNF746
21202	1.23886	9.1776	7.43707	2.51598e-07	2.03568e-05	7.08428	PARP1
2057	-1.23869	7.17501	-6.38881	2.41328e-06	0.000102269	4.85487	ABHD6
32512	-1.23853	8.89009	-5.2451	3.31411e-05	0.000610868	2.26896	EPHX2
12806	-1.23801	7.47719	-4.14591	0.000454226	0.00427126	-0.300291	FLJ41603
27709	-1.23793	6.65015	-4.7658	0.000103051	0.00140272	1.15234	CLEC3B
6975	1.23729	9.38098	3.57023	0.0017953	0.0118899	-1.63333	ANKRD36B
13027	1.23717	7.09502	6.12514	4.35734e-06	0.000151288	4.2714	LOC91431
18184	-1.23562	7.82296	-4.96724	6.38476e-05	0.000984165	1.62311	DAPP1
32651	1.23484	8.60724	4.30294	0.000311724	0.00322698	0.0673154	AIF1
35942	-1.2343	6.99959	-2.94851	0.00764383	0.0346766	-3.01557	CD36
24587	1.23425	8.05443	2.92467	0.00807013	0.036166	-3.06669	STAT1
21926	1.23387	8.94392	5.09633	4.70459e-05	0.000788426	1.92375	RPA2
20510	-1.23331	14.0682	-1.94609	0.0650787	0.160884	-4.97101	SLPI
6504	-1.23306	7.25414	-3.30688	0.00333873	0.0188082	-2.22893	CDK3
10397	-1.23163	8.7207	-4.51799	0.000186236	0.00217074	0.571555	TSPO
14614	1.23142	8.48262	1.72304	0.0995011	0.216556	-5.33497	CXCR7
8472	-1.2299	9.00668	-4.8428	8.57936e-05	0.00122661	1.33249	DAAM1
31158	1.22987	9.54722	5.41905	2.20542e-05	0.000454934	2.67055	GTPBP8
23523	-1.22743	8.76272	-4.81857	9.08853e-05	0.00127868	1.27581	C17orf59
21314	-1.22741	7.76276	-2.89382	0.00865558	0.0380363	-3.13258	ECHDC3
9915	-1.22623	8.39343	-3.13213	0.00501401	0.0256248	-2.61651	MAFA
7204	-1.22582	7.31092	-3.6845	0.00136866	0.00959427	-1.37147	PHACTR2
7183	-1.22537	7.94065	-5.99687	5.82607e-06	0.000183234	3.98454	SLC48A1
25194	-1.22534	8.50774	-2.5905	0.0170246	0.0617382	-3.76338	CACNA1E
16103	1.22467	8.02067	4.22379	0.000376861	0.00372532	-0.118078	EDN1
1712	1.22459	7.62524	5.58946	1.48395e-05	0.000345771	3.06148	ARL13B
18842	-1.2237	8.99683	-3.0398	0.00620321	0.0299103	-2.81832	LOC100128364
10725	1.22335	11.103	3.60878	0.00163848	0.0110922	-1.5452	HIST1H1C
10327	-1.22198	7.66518	-4.32449	0.000296034	0.00308964	0.117807	PLEKHN1
25149	-1.22168	11.7847	-5.79908	9.1519e-06	0.000251221	3.5386	TIMM8B
44131	-1.22136	7.93512	-6.16174	4.01221e-06	0.00014357	4.35289	PIK3C2B
3107	1.22119	7.87108	5.48032	1.91198e-05	0.000409456	2.8114	MTHFD2
19430	1.22114	8.20622	5.77751	9.61653e-06	0.000258754	3.48971	POLD1
41683	-1.22077	11.0369	-3.80277	0.00103253	0.00787563	-1.09873	EHF
32418	1.22012	8.41105	1.98615	0.0601555	0.152036	-4.90235	ERRFI1
14465	-1.21985	6.44525	-5.60995	1.41518e-05	0.000335545	3.10831	AMACR
1342	-1.2197	12.597	-4.71879	0.000115271	0.00152394	1.04226	DSP
32587	-1.21906	10.6851	-1.34329	0.193444	0.34645	-5.87508	KRT14
10664	1.21848	7.9807	3.63184	0.0015512	0.0105881	-1.49238	PPM2C
4421	1.21813	8.71337	4.32207	0.000297755	0.0031027	0.112141	RNASE1
10109	-1.21796	9.09592	-5.02197	5.60855e-05	0.00089228	1.75069	SLK
26226	-1.21712	13.157	-2.29256	0.0322449	0.0977311	-4.34734	ZNF579
39646	1.21383	11.8483	5.54301	1.65272e-05	0.000372713	2.95518	HIST2H2AC
24712	1.21314	8.95257	2.31164	0.0309798	0.0949222	-4.31115	DDIT4
2797	-1.21275	7.63002	-3.73027	0.00122737	0.0088744	-1.26611	MFSD9
35257	1.21261	6.84149	6.14982	4.12139e-06	0.000144889	4.32638	C16orf59
9892	-1.21251	6.72957	-4.11638	0.000487537	0.00444937	-0.369295	ACOX2
1162	1.21183	10.3954	7.86691	1.03859e-07	1.14711e-05	7.95415	ARL6IP1
3194	1.2118	9.76355	7.74251	1.33826e-07	1.38458e-05	7.70512	MRPL47
15927	1.2111	10.8955	5.8424	8.287e-06	0.000233614	3.63662	H2AFV
10955	-1.21107	12.1502	-5.28893	2.99014e-05	0.000571426	2.37037	NPEPPS
35163	-1.20995	8.38987	-3.38931	0.00275184	0.0164395	-2.04386	MPZL2
43456	1.20989	6.67673	6.79917	9.78975e-07	5.3641e-05	5.74537	GPR183
27910	1.20957	7.10305	3.6228	0.00158482	0.0107943	-1.51308	PGM2L1
33818	1.20867	7.52446	5.70433	1.13801e-05	0.000290832	3.32347	HELLS
23816	1.2078	8.8795	5.05665	5.1669e-05	0.000837475	1.83145	ELF4
38205	1.20774	9.23262	6.15636	4.06117e-06	0.000144351	4.34091	CCNB2
33151	-1.20757	7.97908	-5.32436	2.75185e-05	0.000541551	2.45225	C10orf57
36856	1.20642	10.4812	6.10323	4.57839e-06	0.00015662	4.22253	HIST2H2AB
2464	1.20622	7.23705	3.16782	0.00461621	0.0240802	-2.53793	PLA2G16
2452	1.20558	7.68778	2.63833	0.0153263	0.0571164	-3.66612	LOC149501
25014	-1.20545	9.89705	-5.08703	4.80903e-05	0.000796881	1.90213	PGAM1
11204	1.20409	8.47431	5.51447	1.76597e-05	0.000388263	2.88978	GMNN
32625	1.20328	7.0869	4.92	7.14172e-05	0.0010712	1.51287	RECQL4
22061	-1.20319	6.70748	-5.89997	7.26487e-06	0.000213636	3.7666	PCDHGA2
20367	-1.19972	7.37469	-7.00298	6.3051e-07	3.98386e-05	6.17928	SLC35C1
43561	1.19954	7.11016	2.85664	0.0094153	0.0404126	-3.2116	IL4I1
22582	-1.19935	7.56641	-4.06848	0.000546838	0.00487015	-0.481146	C18orf25
37929	1.19897	7.3411	5.77694	9.62925e-06	0.000258754	3.4884	NFKBIE
1906	-1.19869	6.99835	-5.59682	1.45885e-05	0.000342699	3.07832	MAP3K9
23894	1.19802	6.78665	4.66169	0.000132097	0.00168909	0.908473	LHFPL2
40219	-1.1978	11.7135	-2.07517	0.0503825	0.134127	-4.7464	C19orf33
15121	-1.19759	6.70189	-5.66149	1.25622e-05	0.000310258	3.22592	HOXA11AS
4660	-1.19733	8.0529	-3.70002	0.00131904	0.00937767	-1.33577	TRIM16L
22196	-1.1961	11.1854	-1.78948	0.087896	0.199108	-5.22991	C10orf116
9650	1.19602	11.3187	5.26009	3.19948e-05	0.000596207	2.30366	HIST1H3B
2876	1.19515	10.1	5.37613	2.43793e-05	0.000493461	2.57169	HIST1H2AD
17274	-1.19488	7.96067	-2.95463	0.00753798	0.0343185	-3.00242	SPEF1
2044	-1.19278	7.60546	-2.79406	0.0108397	0.0444975	-3.34358	UTF1
19254	-1.19257	7.17941	-5.32921	2.7208e-05	0.000537531	2.46343	ZNF431
33603	-1.19251	9.14961	-2.64672	0.0150457	0.0563599	-3.64899	PYY2
39266	-1.19196	7.1069	-3.39275	0.00272963	0.0163417	-2.03609	PITX2
14884	1.19175	7.23619	3.07502	0.00572054	0.0282642	-2.7416	MIAT
27363	-1.19154	9.48123	-6.11708	4.43741e-06	0.000153478	4.25342	TMOD3
6796	-1.19129	7.58278	-4.30145	0.000312839	0.00323375	0.0638259	SHROOM3
19936	1.18914	7.10701	5.34783	2.60472e-05	0.000520607	2.50643	TLR2
4870	-1.18623	9.30416	-3.94979	0.000726615	0.00603805	-0.757718	DHRS1
38169	-1.18579	8.53494	-5.99358	5.86979e-06	0.000183375	3.97716	RMND5B
39050	-1.18517	8.63387	-5.07077	4.99732e-05	0.000819673	1.86431	TTLL12
36124	1.18412	7.7198	4.05721	0.00056181	0.00497193	-0.507453	TMEM149
20591	-1.18379	8.13184	-2.7481	0.012014	0.0479706	-3.43967	AMN
41221	1.18307	8.74264	1.38304	0.181108	0.331472	-5.82364	WFDC2
27688	1.18303	7.36367	3.80995	0.00101499	0.00778178	-1.08213	SLC15A3
9639	1.18302	8.04518	8.38139	3.72062e-08	5.2461e-06	8.96061	ZWILCH
7742	1.18234	10.9536	5.46921	1.96207e-05	0.000415113	2.78589	HIST3H2A
39080	1.18234	10.6357	7.24164	3.79298e-07	2.77105e-05	6.68011	PTP4A2
8019	-1.18086	10.7183	-5.07427	4.95616e-05	0.000814052	1.87245	FAM108C1
36336	-1.18032	8.12808	-7.10245	5.09686e-07	3.4875e-05	6.38898	CDS1
15056	1.17984	13.5694	5.41725	2.21469e-05	0.000455505	2.66641	C15orf21
26269	-1.17977	6.42865	-6.75166	1.08556e-06	5.68179e-05	5.6434	CPXM2
30377	1.17971	6.62497	5.05708	5.16172e-05	0.000837475	1.83243	SALL4
32832	-1.17879	8.30177	-1.55242	0.135426	0.270485	-5.59079	SPINK6
36294	-1.17831	8.72154	-6.1151	4.45728e-06	0.000153617	4.24901	RAB1B
7285	1.17785	7.29144	5.72801	1.07759e-05	0.000281477	3.37733	GOLIM4
14618	1.17634	7.75729	4.94917	6.66421e-05	0.00101607	1.58095	FAM3C
23234	1.17626	8.22819	3.94131	0.000741497	0.00612543	-0.777423	ITGB4
22036	-1.17565	9.16585	-5.05963	5.1306e-05	0.000834884	1.83839	HMGCR
22631	1.17479	7.50215	4.17392	0.000424728	0.00407222	-0.23479	OIP5
21481	1.17476	8.30753	6.88185	8.1841e-07	4.57364e-05	5.92207	POLD3
15226	-1.17473	6.38037	-4.11382	0.000490542	0.00447098	-0.375285	DPCR1
24713	1.17456	7.10444	6.35496	2.6022e-06	0.000105537	4.78045	WHSC1
16868	-1.17425	7.31852	-5.92401	6.8771e-06	0.000207007	3.82076	CMAS
39736	1.17385	7.03937	5.1481	4.16374e-05	0.000718387	2.04405	MELK
16219	1.17348	6.87263	2.72111	0.0127592	0.0500345	-3.49577	KCNN4
16806	-1.17272	11.3084	-4.37465	0.000262504	0.00282156	0.235393	LOC147645
38168	-1.17264	10.6777	-5.09128	4.76104e-05	0.000792207	1.91201	RAB10
23678	-1.17131	10.3911	-6.05032	5.16073e-06	0.000169531	4.1043	SCRIB
13324	-1.17114	10.3935	-4.35526	0.00027499	0.00292429	0.189929	KRTAP1-3
16862	-1.17073	7.20059	-2.09822	0.0480961	0.129839	-4.70528	SCGB1D2
33826	-1.17022	9.16931	-2.9984	0.00682079	0.0318281	-2.90807	AIM1L
10943	1.16929	10.7425	5.09023	4.77286e-05	0.000793233	1.90957	NUCKS1
26157	-1.16855	7.5053	-5.88056	7.59425e-06	0.000219638	3.72282	ELMO2
20099	1.16799	7.01941	5.10832	4.57327e-05	0.0007701	1.95164	LRRC8D
24861	1.16759	6.66242	3.87719	0.000864386	0.00687672	-0.926352	NEURL
38940	-1.16758	7.05779	-4.58653	0.000158077	0.00193993	0.732296	ODZ2
25623	-1.16756	8.88615	-6.96031	6.91028e-07	4.25134e-05	6.08892	NT5C2
36036	-1.16554	10.8877	-3.71838	0.00126264	0.0090455	-1.29352	KRTAP2-4
28037	-1.16273	7.95779	-6.88289	8.16563e-07	4.57364e-05	5.9243	DUSP18
26012	-1.16207	8.2398	-5.1293	4.35241e-05	0.000742369	2.0004	CRHR1
22691	-1.16201	7.14719	-5.46992	1.95882e-05	0.000415113	2.78753	NAGK
27687	-1.16201	8.53154	-3.88391	0.000850605	0.00681321	-0.910752	PCSK5
10499	-1.16144	9.18943	-4.56739	0.000165477	0.00199754	0.687423	PPARD
4039	-1.16123	7.25854	-4.60229	0.000152233	0.00188305	0.769245	ULBP2
3108	1.1601	7.01788	5.2259	3.46704e-05	0.000632409	2.22449	LAMA4
25606	1.15987	7.85858	5.36477	2.50356e-05	0.000506016	2.54549	BTN2A2
11004	-1.1581	10.5023	-4.17666	0.000421941	0.00405659	-0.228366	HECTD1
20119	1.15785	12.5474	3.07182	0.0057628	0.028383	-2.74858	B2M
44727	1.15738	8.24736	6.31744	2.82944e-06	0.000111799	4.69778	RFC5
29244	1.15728	7.88122	6.90657	7.75851e-07	4.44198e-05	5.97474	ATAD2
38810	-1.15684	6.89284	-3.134	0.00499233	0.0255668	-2.61239	SMOX
14348	-1.1565	10.7671	-4.36399	0.000269292	0.00287689	0.210414	ATP6V1D
13208	1.15532	10.6244	4.54044	0.000176495	0.00209156	0.624215	HIST1H1D
13395	1.15476	7.03061	2.36161	0.0278809	0.088341	-4.21558	CXCL11
30400	-1.15453	7.95562	-4.99258	6.0127e-05	0.000937112	1.6822	ESPL1
17189	-1.15433	9.18871	-3.79083	0.00106238	0.00804208	-1.12635	SLC22A23
4918	-1.15423	7.22607	-6.93761	7.25628e-07	4.33081e-05	6.04074	NAAA
13855	-1.15385	6.46342	-5.64248	1.31262e-05	0.000319655	3.18257	ALOX12B
35667	1.15263	7.80845	3.22453	0.00404628	0.0218633	-2.41243	FADS2
15177	-1.15259	8.7684	-5.27012	3.125e-05	0.000587986	2.32687	WIBG
36167	-1.15217	8.59234	-3.58496	0.00173372	0.0115859	-1.59969	ZNF91
20112	1.15195	6.6164	2.61658	0.0160779	0.0591773	-3.71047	TNNT1
40430	1.15136	7.20495	5.66422	1.24832e-05	0.000309914	3.23215	RAD51
5960	1.15082	7.87203	5.2946	2.95061e-05	0.000566869	2.38349	ACOT9
17452	1.14997	9.28191	1.83131	0.0812069	0.188397	-5.16229	KRT17P3
4651	1.14994	6.7227	4.61727	0.000146882	0.00183302	0.804355	HTRA3
549	1.14974	7.23546	1.86739	0.0757958	0.17935	-5.10304	PLAC8
20929	-1.14849	9.32209	-5.73978	1.04879e-05	0.000275583	3.40407	MAP2K4
1226	1.14809	8.08931	2.93711	0.00784485	0.0354053	-3.04003	ELF3
29932	-1.14794	9.02373	-2.53429	0.019246	0.0676017	-3.8765	ELFN1
10459	-1.14763	9.03685	-5.85178	8.1109e-06	0.000231243	3.65783	MPST
13491	1.14759	7.37177	7.54006	2.03074e-07	1.75443e-05	7.29511	PRIM2
28297	1.14734	9.92758	4.03656	0.000590304	0.00517189	-0.555625	RPA3
25857	1.14724	9.9374	5.01504	5.70137e-05	0.000902631	1.73453	FAM111A
8016	-1.14714	10.017	-4.81482	9.16989e-05	0.00128884	1.26705	HIGD1A
3985	1.14701	6.47017	3.82449	0.000980354	0.0075864	-1.04847	IGHG1
37535	-1.14682	8.31397	-3.84771	0.000927464	0.00724791	-0.994692	HMGCS1
37411	1.14593	8.39546	6.45106	2.10165e-06	9.27039e-05	4.99138	AZI1
43207	1.14373	11.0065	5.19554	3.72358e-05	0.000667059	2.15414	HIST1H2AJ
18998	-1.14299	9.57751	-6.32786	2.76438e-06	0.000110445	4.72075	MVK
15613	1.14261	8.19354	2.50695	0.0204222	0.0705571	-3.93106	WARS
13803	1.14219	7.24818	5.86342	7.89769e-06	0.000226084	3.68413	SLC16A1
37727	1.14205	7.54544	2.83744	0.00983218	0.0416916	-3.25224	HAS3
27720	-1.14181	6.23952	-8.57987	2.5274e-08	4.05362e-06	9.33884	DKFZP586H2123
43633	-1.14168	9.67572	-5.09542	4.71466e-05	0.000789171	1.92165	OSTF1
28938	1.14143	9.59113	4.33334	0.000289821	0.00305433	0.13855	BIRC5
5653	1.14077	6.86876	4.78245	9.90458e-05	0.00136475	1.1913	PDIA5
27571	-1.14045	8.03479	-4.27888	0.000330238	0.00337745	0.0109243	C1orf116
36161	1.14039	7.354	2.96116	0.00742651	0.0339875	-2.98837	C3
5952	1.13824	8.11553	2.84501	0.00966557	0.0411969	-3.23621	IFI6
24456	-1.13808	9.71531	-4.68526	0.000124869	0.00161581	0.963718	RXRA
32089	1.13794	7.46714	5.54707	1.63723e-05	0.000369813	2.96448	ANKRD32
15963	-1.13604	9.76117	-6.28308	3.05534e-06	0.000115831	4.62193	ABR
39087	-1.13543	6.63815	-4.84523	8.5301e-05	0.00122469	1.33815	GATA3
31238	1.13483	8.74749	6.04048	5.2771e-06	0.000171744	4.08228	NUP107
9121	1.13452	11.2371	5.60874	1.41914e-05	0.000335687	3.10556	TRMT5
34379	1.13313	7.45996	4.43352	0.000227973	0.00252595	0.373447	DIAPH3
24807	-1.13284	9.25049	-4.71388	0.000116629	0.00153467	1.03075	CKAP4
10462	-1.13267	7.168	-3.44823	0.00239544	0.0148352	-1.91077	ACAA2
1096	-1.13051	9.62791	-5.5576	1.59769e-05	0.000363222	2.9886	GPSN2
36133	1.13005	8.53297	4.9073	7.36036e-05	0.00109137	1.4832	USP1
40964	-1.13	13.6572	-3.78931	0.00106623	0.00806251	-1.12985	PERP
34303	1.12867	6.62161	4.39339	0.000250974	0.00273749	0.279347	HAVCR2
3701	1.12817	8.8052	4.10008	0.000506963	0.00457605	-0.407379	CLDN1
31434	-1.12724	8.92516	-6.94055	7.21049e-07	4.32229e-05	6.04698	CYB561
32941	1.12694	10.0352	3.44232	0.00242901	0.0149832	-1.92413	ATP1A1
20476	1.12666	7.37609	7.70964	1.43148e-07	1.44456e-05	7.63894	DENND3
11859	1.12643	6.44643	5.17124	3.94283e-05	0.000693929	2.09776	C1orf67
2565	1.125	8.69608	5.39142	2.35236e-05	0.0004796	2.60693	RNASEH2A
24349	1.12448	6.6617	6.77577	1.03006e-06	5.47298e-05	5.69518	EXO1
12196	-1.12368	6.40034	-6.36324	2.55464e-06	0.000105394	4.79866	ZNF542
15997	1.12271	8.07936	3.99534	0.000651547	0.00557271	-0.651685	HMGB3L1
40297	-1.12237	8.9919	-5.51302	1.77195e-05	0.00038879	2.88645	CDK7
41915	-1.12173	7.50462	-3.70039	0.00131788	0.00937767	-1.33492	DEGS1
19847	-1.11957	7.02696	-5.2451	3.3141e-05	0.000610868	2.26896	GRHL1
9063	1.11937	7.68455	5.35715	2.54855e-05	0.000512155	2.52793	IQCB1
37981	-1.119	11.5633	-2.34284	0.0290096	0.0908298	-4.25162	ALDOA
35690	1.11797	7.29501	3.41723	0.0025769	0.0156748	-1.98086	CYBB
27754	1.11771	6.92676	6.25347	3.26489e-06	0.000121155	4.55643	TTK
38179	-1.11742	9.38978	-3.97389	0.00068588	0.00579136	-0.70163	ARHGEF10L
37457	-1.11631	6.42986	-5.81132	8.89858e-06	0.000245874	3.56631	CYP3A4
17597	1.11582	7.55505	3.09973	0.00540376	0.0271485	-2.68758	MST150
38121	1.11582	8.05928	4.15711	0.00044219	0.00420231	-0.274098	CTSS
8304	1.1157	7.97965	4.86376	8.16232e-05	0.00118156	1.38149	MCM8
29936	1.11569	7.07283	2.66987	0.0142956	0.0542985	-3.60153	CCL19
17717	-1.11495	7.17237	-6.52207	1.7961e-06	8.37008e-05	5.14647	NEBL
35550	1.11485	6.34262	4.8229	8.99527e-05	0.00126858	1.28595	DUSP10
4233	1.11449	10.1674	5.84115	8.31065e-06	0.000233614	3.6338	ZNF148
24026	-1.11415	8.26954	-4.84449	8.54511e-05	0.00122558	1.33642	UNC5B
7682	-1.11391	11.4726	-2.82453	0.0101223	0.0424853	-3.27949	TUBB6
29912	-1.11298	6.33107	-6.59634	1.525e-06	7.40307e-05	5.30798	BCO2
30109	1.11284	7.8243	4.10177	0.000504916	0.00456343	-0.403435	FYB
44763	1.11282	9.58374	7.57659	1.88276e-07	1.70384e-05	7.36952	BAT2D1
14059	1.11258	10.3082	7.54902	1.99338e-07	1.73672e-05	7.31337	TPR
975	1.1124	7.98611	2.49591	0.0209155	0.0717491	-3.95299	IGKC
5079	1.11238	8.24457	7.88674	9.97635e-08	1.11062e-05	7.99365	RECQL
19665	1.11199	7.26854	4.14544	0.000454737	0.00427126	-0.301386	EPPK1
30113	1.11127	6.86044	3.35259	0.00299965	0.0175025	-2.12647	SLC6A10P
315	-1.11065	7.92083	-5.70594	1.13378e-05	0.000290832	3.32715	ALDH4A1
32846	1.11025	8.04332	2.59492	0.0168605	0.0612861	-3.75443	VASP
40470	-1.10991	7.40698	-5.50727	1.79578e-05	0.000389745	2.87327	USP6NL
30949	1.10901	8.31515	4.12728	0.000474963	0.00438484	-0.343822	GNB4
33910	1.1087	9.40617	4.95552	6.56469e-05	0.00100589	1.59576	HIST1H3F
6724	1.10754	7.14873	2.92094	0.00813884	0.0363926	-3.07467	IER5L
36516	-1.10737	8.83877	-5.79762	9.18262e-06	0.000251442	3.53529	RAB25
23710	1.10659	8.2203	3.35448	0.00298633	0.017432	-2.1222	ZBTB20
38152	-1.10655	12.5376	-2.19069	0.0398354	0.113733	-4.53743	PARP10
31653	1.10638	8.91091	3.74469	0.00118592	0.00864237	-1.23287	HOMER3
38521	1.10628	7.95277	5.22346	3.48697e-05	0.000635218	2.21884	RMI1
25379	1.10545	7.80598	2.72805	0.0125636	0.0494825	-3.48138	IL32
18518	1.10537	10.4807	3.0864	0.00557249	0.0277091	-2.71674	HIST2H2AA4
22798	1.10503	7.83963	3.81645	0.000999354	0.00769371	-1.06708	HMMR
16385	-1.10492	7.58625	-7.55348	1.97504e-07	1.73672e-05	7.32246	THAP8
38832	-1.10429	8.42823	-4.48601	0.000201049	0.00229651	0.49655	C4orf34
38551	1.10402	9.28916	8.89882	1.37237e-08	2.85623e-06	9.93497	PSMB2
21134	1.10347	10.2837	4.06686	0.000548968	0.00488292	-0.484933	ARHGDIB
20217	-1.10341	6.66948	-5.16261	4.02383e-05	0.000702017	2.07773	LRRK2
16095	1.10283	7.85627	4.9173	7.18773e-05	0.00107486	1.50655	CDCA2
2670	-1.10216	9.35393	-5.91201	7.068e-06	0.000211392	3.79373	C15orf29
1049	-1.10133	6.92144	-5.25082	3.26983e-05	0.000605091	2.28222	KCTD6
19656	1.10127	6.84534	6.16524	3.98066e-06	0.000142805	4.36069	SLC2A14
25899	1.10085	11.9966	5.56012	1.58837e-05	0.000363222	2.99437	HIST2H3D
33255	-1.10038	10.0556	-2.28411	0.0328201	0.0989612	-4.36331	AQP3
12477	1.09933	6.53021	3.29554	0.00342847	0.0192134	-2.25428	CXCL10
33238	1.09872	6.27756	5.68095	1.20105e-05	0.000303005	3.27025	COL8A1
12958	1.09823	7.51868	1.2497	0.22509	0.382707	-5.99114	AGR2
20793	-1.09822	9.02323	-5.00585	5.82679e-05	0.000914232	1.71311	PTEN
8564	1.09737	7.3041	4.66208	0.000131972	0.00168903	0.909403	DCBLD2
43270	-1.09704	7.45106	-3.69564	0.00133285	0.00943287	-1.34585	ERN1
6396	1.09563	8.54732	5.25498	3.23804e-05	0.000600793	2.29185	C14orf106
7896	1.09367	6.62896	5.51102	1.78022e-05	0.000389566	2.88185	COL10A1
15180	1.09322	7.72995	5.89415	7.36203e-06	0.00021514	3.75348	MARK1
5741	-1.09308	6.62528	-2.82763	0.0100519	0.0422995	-3.27295	PCDHA8
37229	1.09298	8.15559	3.00207	0.00676377	0.031583	-2.90013	TCOF1
31507	-1.09252	7.50116	-3.2797	0.00355776	0.0197799	-2.28965	KCTD11
26801	1.09188	7.71376	3.96294	0.000704091	0.00588225	-0.727109	JAK3
23429	-1.09075	7.01119	-4.85692	8.29614e-05	0.00119354	1.3655	ZNF416
15764	1.09066	8.82785	4.18141	0.00041716	0.00401889	-0.217248	HPRT1
12678	-1.0898	10.0693	-2.43673	0.0237574	0.0787999	-4.0697	SULF2
3545	1.08969	8.94885	4.61891	0.000146308	0.0018291	0.808199	PTPRK
9959	1.08948	6.99241	4.34634	0.00028093	0.00297628	0.169025	MND1
41550	-1.08902	9.98848	-6.78244	1.01521e-06	5.43527e-05	5.70951	TMEM9B
8207	1.08882	9.69831	2.78889	0.0109661	0.0448981	-3.35442	ZFAND5
28698	-1.08833	6.61708	-8.38237	3.71342e-08	5.2461e-06	8.96251	LOC390595
13979	1.08749	8.87922	2.16453	0.0420314	0.118151	-4.58539	CRIP1
26621	-1.08667	8.73461	-3.36331	0.00292513	0.0171749	-2.10237	SYTL1
8908	-1.08546	14.9261	-2.58045	0.0174031	0.0627701	-3.78369	HSPB1
21435	-1.08534	8.75573	-3.68562	0.00136502	0.00957833	-1.36889	F12
43677	1.08505	10.7092	5.33815	2.6644e-05	0.000529371	2.48409	HIST1H2AM
18067	1.08501	8.55695	3.80457	0.00102811	0.007859	-1.09457	RELB
33124	-1.08492	9.27503	-4.80564	9.37249e-05	0.00131337	1.24557	SORL1
34051	-1.08456	8.37105	-3.43456	0.00247385	0.0152063	-1.9417	SATB1
25886	1.08436	7.73092	5.65983	1.26105e-05	0.000310328	3.22213	ITGB3BP
1380	-1.08416	7.32671	-5.31476	2.81446e-05	0.000548311	2.43006	RMND5A
19646	1.08381	7.9455	6.52652	1.77855e-06	8.31592e-05	5.15616	TIPIN
42543	-1.08378	8.33992	-4.86163	8.20388e-05	0.00118635	1.37649	RFFL
35554	-1.08343	7.05484	-5.31058	2.84218e-05	0.000552177	2.4204	EGFL8
6807	-1.08286	7.33792	-2.97457	0.00720274	0.0332017	-2.95951	LOC441245
30378	-1.08279	10.7263	-2.89577	0.00861733	0.0379416	-3.12842	PVRL1
21651	1.08272	9.41302	3.23203	0.00397628	0.0215442	-2.39579	PLAU
9024	1.08229	8.73933	5.93332	6.73262e-06	0.000204412	3.84173	PFDN2
30692	-1.08194	9.65931	-5.65075	1.28778e-05	0.000315247	3.20143	EPN2
28033	-1.08121	7.17968	-8.12339	6.19829e-08	7.83274e-06	8.46063	AMFR
22671	1.08094	9.60238	3.3843	0.00278439	0.0165635	-2.05513	LAPTM4B
34659	1.08063	9.90121	4.84654	8.50354e-05	0.00122212	1.34122	TBL1XR1
42758	-1.08009	6.49986	-5.40806	2.2627e-05	0.000463784	2.64526	NDST1
41777	1.07891	6.73602	3.59552	0.00169084	0.0113701	-1.57554	CFB
13667	-1.07889	7.80811	-4.4833	0.000202358	0.0023077	0.490193	FLJ23867
4193	1.07886	7.91581	4.86007	8.23434e-05	0.00118814	1.37285	TNFRSF10B
11923	-1.07824	10.7134	-2.0347	0.0546339	0.142154	-4.81786	C16orf81
18164	-1.07802	8.0934	-2.41924	0.0246632	0.0809809	-4.10389	CCL2
18527	1.07723	7.35518	3.91841	0.000783262	0.00641243	-0.830662	WEE1
18565	-1.07712	9.30387	-4.64125	0.000138704	0.00175122	0.86057	BLVRB
5693	-1.07624	8.32867	-2.86462	0.00924698	0.0399345	-3.19467	BCL2
42159	1.07526	6.5005	4.6998	0.000120613	0.00157527	0.99777	EAF2
11764	-1.07504	8.16957	-4.22258	0.000377952	0.00373347	-0.120901	OBFC2A
33081	1.07455	6.49561	5.2775	3.07135e-05	0.000579836	2.34395	DYRK3
15003	1.07447	7.82759	2.35914	0.0280269	0.0886581	-4.22033	IGFBP3
22840	-1.0741	7.16984	-2.3559	0.0282199	0.0890911	-4.22656	FRAS1
39382	-1.07382	8.00772	-4.82482	8.95438e-05	0.00126744	1.29043	P2RY5
44845	-1.07355	8.28617	-4.25871	0.000346594	0.00350265	-0.0363068	ETFDH
21793	1.07288	6.41893	4.27805	0.000330889	0.00338047	0.00900071	ADAMTS4
28514	-1.07284	7.62152	-1.25989	0.22146	0.378694	-5.97885	TFF3
15057	1.07273	7.41456	4.12801	0.00047414	0.00438415	-0.342132	SLC39A6
42171	1.0727	8.42438	2.76214	0.0116432	0.0468769	-3.41041	RASIP1
1373	-1.07217	8.02733	-4.09317	0.000515433	0.00463461	-0.423526	TMEM125
35676	-1.07153	8.31835	-1.92814	0.067397	0.164815	-5.00145	HBA1
27166	-1.07105	6.92511	-8.09481	6.5625e-08	8.07475e-06	8.40464	TCHP
2659	1.07092	7.13878	5.23251	3.41362e-05	0.000624287	2.2398	TRAIP
43923	-1.07029	7.45527	-5.91264	7.05774e-06	0.000211392	3.79516	MAPK7
38636	1.07024	6.96116	3.73059	0.00122645	0.00887233	-1.26539	KIAA0746
29516	-1.07022	6.71376	-6.56398	1.63755e-06	7.78642e-05	5.2377	ELOVL1
35743	-1.07013	7.82504	-5.28431	3.02267e-05	0.000575291	2.3597	RALB
11485	1.07003	7.65893	6.37479	2.48977e-06	0.000103785	4.82406	HICE1
16927	1.06874	8.22063	4.81324	9.20441e-05	0.0012911	1.26336	HIST1H2BJ
1486	1.06794	6.62774	2.0974	0.048176	0.130005	-4.70675	TNNI2
11405	-1.06677	6.42274	-5.11822	4.46774e-05	0.000757786	1.97463	PAQR5
14998	1.06677	9.63365	5.16122	4.03695e-05	0.000703433	2.07452	CEBPB
38668	1.0641	6.98789	3.44822	0.0023955	0.0148352	-1.91079	LMCD1
33131	-1.06391	7.88397	-4.57435	0.000162747	0.00197308	0.703737	CNKSR3
1988	1.06368	6.96589	6.41276	2.28813e-06	9.96758e-05	4.90745	ITGA1
35540	1.06361	9.50077	5.89534	7.34211e-06	0.00021514	3.75616	SR140
17368	1.0634	9.49956	4.74322	0.00010875	0.00145975	1.09946	HIST3H2BB
20420	1.06339	10.1646	2.72036	0.0127806	0.0501043	-3.49733	TNFSF10
3692	-1.06327	9.32115	-3.00978	0.00664543	0.0312698	-2.88345	RAB18
32805	-1.06324	8.32862	-4.03523	0.000592185	0.00517544	-0.558722	SORT1
41319	-1.06321	8.24668	-1.77118	0.0909706	0.204167	-5.25915	HBA2
38602	1.06275	8.90729	3.56097	0.00183514	0.0120646	-1.65448	CCDC14
6275	1.06258	11.0316	4.12582	0.000476637	0.00438988	-0.347252	COX17
6165	1.06242	7.57048	3.79564	0.00105024	0.007989	-1.11521	CENPJ
44304	-1.0624	9.32377	-5.39067	2.3565e-05	0.000479749	2.60519	LRP10
37697	1.06144	8.76484	5.71664	1.10618e-05	0.000286808	3.35148	HIST1H2BD
44552	1.06142	8.86078	4.10975	0.00049535	0.00451187	-0.384794	EZH2
10352	-1.06076	7.80255	-2.79134	0.010906	0.0447046	-3.34929	CACNA1C
26339	1.06039	9.20811	3.0026	0.00675547	0.0315653	-2.89897	DKFZP586B0319
26644	-1.05998	8.88127	-4.39667	0.000249011	0.00272243	0.287031	RNASEK
27850	1.05955	7.56039	10.3074	1.07684e-09	6.56731e-07	12.4015	MDC1
12634	1.05949	6.80864	4.2155	0.000384429	0.0037709	-0.13749	LY96
31080	-1.05901	10.9226	-3.62042	0.0015938	0.0108315	-1.51853	TPM4
20695	1.05879	7.26381	5.32189	2.76783e-05	0.00054224	2.44654	FAM64A
42207	1.05832	10.8886	3.07905	0.0056676	0.0281215	-2.73279	HLA-E
15186	1.05717	6.97119	5.07037	5.00207e-05	0.000819673	1.86337	ARAP3
7952	1.0571	7.38778	7.12124	4.89682e-07	3.36704e-05	6.42844	MYO1B
3094	1.05694	7.04286	4.14442	0.000455849	0.00427594	-0.30377	TNFAIP3
25879	1.05665	7.11917	6.76614	1.05186e-06	5.56774e-05	5.67452	BRCA1
16668	1.05655	6.6719	4.54734	0.000173607	0.00207079	0.640389	FOXM1
39692	1.05573	6.92041	4.24552	0.000357732	0.00359152	-0.0672037	KIF15
1341	-1.05391	7.99616	-3.75359	0.00116102	0.00852207	-1.21233	NUAK1
42413	-1.05215	7.41313	-4.38528	0.000255901	0.00277612	0.260322	RHBDL2
16539	1.05185	9.53482	4.55986	0.000168486	0.00202342	0.669751	HIST2H4B
43484	1.05153	6.49715	6.66768	1.30408e-06	6.66475e-05	5.46243	RBL1
31845	-1.05105	7.58212	-3.79924	0.00104127	0.00793801	-1.1069	EFNB2
11133	1.05078	8.66541	5.04524	5.30826e-05	0.000855849	1.80487	HIST2H2BE
23011	-1.05023	6.81006	-3.66894	0.00142028	0.00986254	-1.40724	FAM174B
14999	-1.04968	11.9636	-4.43351	0.000227979	0.00252595	0.373422	TALDO1
26919	1.0494	10.0469	4.59667	0.000154293	0.00190015	0.756059	EML4
19004	1.04913	8.30605	4.35513	0.00027507	0.00292429	0.189643	PRPS1
30465	-1.04905	9.89137	-4.60894	0.000149833	0.00185991	0.78484	STK40
2235	1.04864	11.0249	4.45136	0.000218437	0.00244534	0.415292	MCL1
23149	1.04834	9.26297	4.94625	6.71051e-05	0.00102091	1.57414	TCIRG1
453	1.0481	8.47316	3.41483	0.0025915	0.0157295	-1.98628	PML
15945	1.04795	6.46774	4.75223	0.000106439	0.0014356	1.12056	RYR1
16375	1.0477	6.6222	3.64931	0.00148811	0.0102442	-1.4523	FOXD1
36243	-1.04728	8.95262	-8.71208	1.95909e-08	3.49604e-06	9.58767	COMMD1
6806	1.04696	7.25712	4.15063	0.000449113	0.00424795	-0.289249	CDC7
23017	-1.04635	7.71286	-5.8835	7.54333e-06	0.000219354	3.72946	RABGEF1
30469	1.04634	6.73426	2.35897	0.0280371	0.0886581	-4.22066	KRT7
1927	1.04592	10.1539	2.1708	0.0414948	0.117142	-4.57392	HSPA1A
17408	-1.04497	8.27601	-6.30646	2.8997e-06	0.000112984	4.67356	C1orf21
40927	1.04491	6.56658	2.35322	0.0283801	0.0893574	-4.2317	CCL18
33862	1.04455	9.03033	5.7055	1.13494e-05	0.000290832	3.32614	B3GNT5
33582	-1.04436	7.57678	-3.23653	0.00393481	0.0213598	-2.3858	TMEM154
11788	1.04426	10.5486	5.32303	2.76045e-05	0.000541551	2.44917	TMEM106C
33789	-1.04426	11.4542	-3.27325	0.00361182	0.020017	-2.30406	HEBP2
17759	1.04406	8.20971	3.57088	0.00179254	0.0118882	-1.63185	CTSF
21752	1.04274	7.99863	4.15991	0.000439234	0.00418555	-0.267554	NCAPD2
8202	1.04243	9.64595	2.73124	0.0124745	0.0492762	-3.47474	RARRES3
43591	1.04231	8.82292	2.54155	0.0189446	0.0667583	-3.86197	APOL2
44482	1.04222	8.3602	9.16166	8.37877e-09	2.06191e-06	10.4156	SNAP47
29015	-1.04198	9.18708	-6.04101	5.27073e-06	0.000171744	4.08347	ACAA1
26168	-1.04183	8.30326	-3.97078	0.000691003	0.00580017	-0.708866	STK39
31534	1.04157	9.50602	6.31752	2.82897e-06	0.000111799	4.69795	POLR2H
30271	1.04155	10.0663	5.62032	1.38162e-05	0.000330717	3.132	CBX3
29228	1.0407	7.94901	4.77015	0.00010199	0.00139164	1.16252	GANAB
9988	-1.04009	7.39525	-5.92707	6.82931e-06	0.00020601	3.82765	PINK1
8167	-1.04	6.36145	-5.46127	1.99867e-05	0.000420321	2.76765	FABP12
25336	1.0398	8.76463	2.93036	0.00796634	0.0358268	-3.0545	HLA-H
27332	1.0394	7.08685	5.63182	1.34535e-05	0.000325112	3.15826	CENPQ
33363	1.03925	9.18769	2.552	0.0185182	0.0657605	-3.84099	NMB
5093	-1.03853	6.28176	-5.67351	1.22184e-05	0.000305503	3.25331	TEX101
26132	1.03825	11.0499	5.18617	3.80664e-05	0.000677611	2.1324	HIST1H2BL
7408	1.03784	8.43197	3.64446	0.00150537	0.0103306	-1.46343	SPSB1
26102	1.03701	12.3275	4.20378	0.000395383	0.00386215	-0.16492	HIST1H4L
13294	1.0355	7.29426	1.44768	0.162398	0.307333	-5.73737	NLRP7
34135	-1.03478	9.03404	-2.51994	0.0198553	0.069066	-3.90518	LOC645638
33524	1.03467	10.2472	2.96037	0.00743999	0.0340012	-2.99009	TMEM51
9943	-1.03441	11.6179	-3.38189	0.00280025	0.0166366	-2.06057	MKNK2
41145	-1.03359	11.2402	-6.57859	1.58573e-06	7.61653e-05	5.26944	CHP
36156	-1.03302	8.52557	-5.67703	1.21196e-05	0.000303574	3.26132	ACTR1A
40603	1.03284	7.88367	1.53942	0.138558	0.274901	-5.60943	EDN2
38096	1.03233	6.99803	4.5015	0.000193729	0.0022329	0.532893	EMILIN2
29140	-1.03231	10.7731	-4.97206	6.31227e-05	0.000977287	1.63434	KIF1C
19927	1.03169	6.98482	2.80245	0.0106374	0.0440019	-3.32596	B4GALT4
32192	1.03166	7.7909	2.96027	0.00744164	0.0340012	-2.99029	NEDD4L
10597	1.0316	9.32544	4.87119	8.0195e-05	0.00116328	1.39885	BBX
11828	-1.03136	6.26092	-5.15639	4.08324e-05	0.000708122	2.06329	RGS20
38986	1.03078	8.31237	3.32636	0.00318987	0.0182035	-2.18531	RPS6KA5
12444	1.0304	8.66021	4.1236	0.00047917	0.00440742	-0.35242	UBE2S
6881	-1.03016	10.493	-4.56127	0.00016792	0.00201835	0.673049	ABHD9
16195	-1.02932	9.64751	-3.41034	0.00261902	0.0158439	-1.99642	PNPLA4
26641	-1.02927	7.90501	-2.99247	0.00691395	0.0321665	-2.92088	PRIC285
26581	1.0291	8.66448	5.66145	1.25634e-05	0.000310258	3.22582	C3orf17
17254	1.02829	10.2987	4.54525	0.000174478	0.0020726	0.635486	PHIP
31547	-1.02794	7.3989	-6.37022	2.51523e-06	0.000104194	4.81401	OR7E156P
34737	1.02697	9.55171	4.96816	6.37093e-05	0.000983114	1.62524	HIST1H2BN
29063	-1.02695	6.83051	-4.23837	0.000363916	0.00363062	-0.0839452	PDGFRA
40834	-1.02694	8.24547	-4.42823	0.000230882	0.0025561	0.361032	RAB24
23634	-1.02689	7.74443	-4.96431	6.42933e-05	0.000989947	1.61626	STX17
13386	-1.02673	9.83244	-2.9003	0.00852934	0.0376822	-3.11877	LOC440461
23632	1.02633	9.31442	8.37773	3.74741e-08	5.2461e-06	8.95359	FANCE
3930	-1.02625	7.26296	-2.81805	0.010271	0.0429293	-3.29315	SLIT3
4445	1.02623	8.72132	4.7083	0.000118191	0.00155086	1.01769	HIST1H2BI
32463	1.0259	7.63861	7.26213	3.63233e-07	2.72464e-05	6.72274	BCL2L11
20917	-1.02561	6.95475	-3.72065	0.00125583	0.00901694	-1.28829	ITM2A
24747	-1.02493	7.55407	-4.14723	0.000452789	0.00426832	-0.297199	LRFN1
8851	1.02451	6.68364	2.69669	0.0134708	0.0520682	-3.54629	CAPN13
7672	1.02364	10.5255	4.14745	0.000452547	0.00426832	-0.296679	HIST1H3D
22238	-1.02359	9.48691	-3.74969	0.00117189	0.00857041	-1.22135	RAB31
29729	1.02279	10.1269	4.54032	0.000176546	0.00209156	0.623935	HIST1H1E
23093	-1.02276	6.89885	-5.25975	3.20203e-05	0.000596207	2.30287	POLR3G
12861	-1.02239	9.39939	-3.86176	0.000896864	0.00706362	-0.962145	ERBB2
40043	1.02185	9.93331	3.8631	0.000893995	0.00704498	-0.959037	DHRS3
41776	1.0214	7.34122	2.90845	0.00837309	0.037144	-3.10138	TUSC3
37581	1.0211	8.11971	4.22889	0.000372281	0.00368524	-0.106139	HIST1H4F
6772	-1.02091	6.57121	-7.04793	5.72624e-07	3.75336e-05	6.27422	TYRO3
17568	-1.01988	9.14226	-5.06465	5.0702e-05	0.000828901	1.85005	BCL2L2
4446	1.01977	8.54872	2.97131	0.00725655	0.0333839	-2.96654	DST
19272	1.01974	9.77136	6.64065	1.38364e-06	6.95639e-05	5.40399	GUSB
22369	-1.01926	7.21902	-3.38046	0.00280966	0.0166747	-2.06378	HIPK2
34653	1.01789	8.47195	4.97848	6.21692e-05	0.000963588	1.64932	RBBP4
33695	-1.01783	7.24238	-4.16172	0.000437326	0.00417021	-0.263307	JMY
22351	1.0165	6.9339	2.83518	0.00988233	0.0418285	-3.25701	FOSB
30555	1.01632	8.27854	3.99618	0.000650245	0.00556837	-0.649739	POLA1
22126	-1.01617	9.14092	-3.07533	0.00571639	0.0282536	-2.74092	OVOL1
39561	-1.01606	6.41403	-5.42239	2.18829e-05	0.000452732	2.67824	TBXAS1
3329	-1.01593	9.37416	-3.37106	0.0028724	0.0169718	-2.08495	DNAJB2
20538	-1.01563	6.6687	-4.02238	0.000610693	0.00530415	-0.588678	C12orf34
2457	-1.01538	8.67152	-5.3185	2.78992e-05	0.000545805	2.4387	ZDHHC21
22823	-1.01494	6.39653	-6.89024	8.03692e-07	4.52747e-05	5.93997	C17orf39
8746	-1.01464	8.28497	-4.68699	0.000124356	0.00161374	0.967759	RNF135
19967	1.01328	7.61564	5.7761	9.64773e-06	0.000258755	3.48651	VRK1
24127	1.01193	8.77845	2.61738	0.0160495	0.0591039	-3.70883	XAF1
1346	1.01167	9.51306	4.84393	8.55633e-05	0.00122587	1.33513	RHOC
7410	-1.01148	8.50268	-2.34718	0.0287451	0.0902031	-4.2433	VSNL1
2171	1.01144	6.55295	6.47746	1.98226e-06	8.98835e-05	5.04911	C1orf135
1309	-1.01096	6.65487	-6.05703	5.08279e-06	0.000168949	4.11932	FRMD4B
36852	1.01091	10.88	7.16893	4.42452e-07	3.11873e-05	6.52839	MBNL1
15202	1.01058	6.83707	4.4201	0.000235418	0.00260221	0.341983	CDC25B
42205	-1.01048	7.00031	-3.01344	0.00658985	0.031103	-2.87551	VARS
20678	-1.01043	6.71409	-3.85712	0.000906847	0.00713023	-0.972885	HES5
35682	-1.01028	12.3797	-4.31451	0.000303203	0.00315039	0.0944129	POLR2L
4913	1.0102	9.59077	3.43383	0.0024781	0.0152257	-1.94334	CKS2
33377	1.00921	6.98941	6.15647	4.06008e-06	0.000144351	4.34118	RAB32
24645	-1.009	6.80454	-5.95667	6.38391e-06	0.000195946	3.89425	ZNF823
5232	1.00814	6.32907	5.88266	7.55793e-06	0.000219354	3.72755	LHX2
31001	1.00789	7.96607	2.98242	0.00707474	0.0327624	-2.94259	FOXA1
2502	1.00744	6.75847	5.03232	5.47295e-05	0.000877361	1.77479	FCGR2A
29740	-1.00731	7.58988	-5.29495	2.9482e-05	0.000566869	2.38429	LOC100190939
19027	1.00716	6.95586	6.8012	9.74656e-07	5.36137e-05	5.74973	TRIM45
5215	-1.00698	8.30008	-5.50681	1.79771e-05	0.000389745	2.8722	NPAL3
20426	1.00692	10.1135	4.8875	7.71475e-05	0.00112972	1.43695	RCC2
14372	-1.00678	7.117	-4.35287	0.000276563	0.00293446	0.184348	AGXT2L2
41447	1.00614	9.68173	1.61875	0.120348	0.247924	-5.4938	GSTM3
9204	-1.00542	6.9287	-6.61315	1.46971e-06	7.22273e-05	5.34443	CDC42EP1
15664	-1.00522	7.06615	-3.28966	0.00347596	0.0194098	-2.26743	CDH13
19692	1.00498	8.68199	6.07504	4.87974e-06	0.000162972	4.15958	GSK3B
42521	1.00488	8.32789	2.52647	0.0195756	0.0683324	-3.89213	ADA
36375	-1.00466	6.20017	-3.12273	0.0051242	0.0260236	-2.63716	CRISP3
24777	1.00422	6.27814	3.77196	0.00111127	0.00829137	-1.16993	FN1
19672	1.00317	8.66075	5.28246	3.03585e-05	0.000576056	2.35541	PHC2
13329	-1.0029	7.36108	-2.37467	0.0271195	0.0867911	-4.19041	FOXP2
39236	-1.00288	7.94453	-2.9885	0.00697701	0.0323954	-2.92945	TTC9
38318	-1.00245	7.01238	-2.63575	0.0154138	0.0573579	-3.6714	ZNF341
2796	1.00226	6.48552	4.58345	0.000159246	0.00194917	0.725066	OVOS2
31159	1.00211	7.40108	5.41965	2.20235e-05	0.000454934	2.67192	LASS2
23148	-1.00209	7.02202	-1.79175	0.0875218	0.198459	-5.22628	SCGB1D1
24624	1.00086	7.11748	5.33469	2.68608e-05	0.00053217	2.4761	BUB1
29787	0.99873	8.44448	4.50635	0.000191494	0.00221624	0.544266	ATR
42476	0.99857	7.31871	5.48973	1.87058e-05	0.000401202	2.833	CDC42BPA
22460	-0.998261	7.13592	-4.03846	0.000587621	0.00515805	-0.55119	ADRA2C
27099	0.998192	8.16457	6.9191	7.55162e-07	4.39089e-05	6.0014	TMEM48
21855	0.997446	7.41005	3.43052	0.00249753	0.0153067	-1.95084	RRM2
34584	-0.996976	9.80759	-4.03879	0.000587156	0.00515719	-0.550419	FAM45A
33016	-0.996191	8.10037	-3.00731	0.00668308	0.031349	-2.88879	FMOD
27803	-0.996069	9.59119	-6.6714	1.2935e-06	6.66006e-05	5.47047	RBM35B
38221	-0.994483	6.97394	-2.72593	0.0126228	0.0496523	-3.48576	GPR12
22940	0.994462	10.4877	5.14407	4.20349e-05	0.000724353	2.03469	HIST1H2BH
1468	0.994423	7.25199	2.6653	0.0144409	0.0546136	-3.61091	hCG_1988300
43083	-0.994289	8.62629	-3.92342	0.000773936	0.0063597	-0.819026	LOC100129292
23718	0.994259	11.6769	6.93372	7.31733e-07	4.33081e-05	6.03248	PSMB4
34313	0.99381	6.74302	2.61458	0.0161485	0.059375	-3.71452	C1QA
40763	-0.993483	13.3912	-3.73255	0.00122072	0.00883997	-1.26085	ANXA8L2
1460	-0.992924	8.20106	-7.00886	6.22607e-07	3.95172e-05	6.19172	HOOK3
23407	0.992838	9.60599	5.20977	3.60103e-05	0.000651763	2.18712	FXR1
5541	0.992444	6.5769	4.36167	0.000270795	0.00288679	0.204968	TMEM194A
43648	0.992369	10.3974	5.08377	4.84619e-05	0.000800677	1.89455	HIST1H2BF
34981	-0.991444	11.9511	-4.44298	0.000222867	0.00248107	0.395629	FAM162A
30795	-0.991231	8.43857	-4.44758	0.000220426	0.00245976	0.406415	CPNE3
9512	-0.991025	7.42508	-3.82171	0.000986885	0.00761443	-1.05491	RICS
29009	0.99025	8.73287	4.51695	0.000186697	0.00217327	0.569131	DHX36
22141	0.990186	6.29075	4.75722	0.000105181	0.00142411	1.13225	DFNA5
43187	0.990129	7.93755	4.17855	0.000420035	0.00404381	-0.22395	LOC54492
43305	0.989925	8.63443	5.20254	3.66276e-05	0.000660014	2.17037	FANCL
28491	0.989919	9.62317	3.03758	0.0062349	0.030023	-2.82315	MSN
14268	0.989093	8.15885	5.21021	3.59729e-05	0.000651763	2.18815	CDCA8
8777	-0.988902	7.99822	-4.58157	0.000159964	0.00195454	0.720657	SETD8
5655	0.988756	8.72818	4.15169	0.000447967	0.00423997	-0.286758	NFIL3
7640	-0.98836	8.01929	-3.84778	0.000927321	0.00724791	-0.994542	MTSS1
25151	0.988304	13.0008	2.54708	0.018718	0.0662363	-3.85088	MT2A
29237	0.98789	9.14091	4.3721	0.000264112	0.00283234	0.229416	HIST1H2BM
9489	-0.987001	7.94476	-4.58481	0.000158729	0.00194454	0.728254	CCDC120
26031	0.986991	7.05537	2.40762	0.0252829	0.0825711	-4.12653	IGKV1-5
22298	-0.98694	8.4365	-1.82567	0.0820825	0.189807	-5.17148	DPEP3
17995	0.986839	7.49536	5.11093	4.54523e-05	0.000766297	1.9577	AGRN
32653	-0.986804	6.69657	-6.8518	8.73378e-07	4.86146e-05	5.85796	ARP11
14751	0.986718	8.85454	3.51479	0.00204705	0.0130578	-1.75969	PKMYT1
27173	0.98608	8.66376	9.87201	2.30503e-09	1.07775e-06	11.6673	AHCTF1
8641	-0.984631	9.52089	-2.43359	0.0239177	0.0791444	-4.07585	IFITM5
27841	0.984592	6.83112	4.37296	0.000263568	0.00282866	0.231434	SMC2
37155	0.984296	6.51514	5.42375	2.18136e-05	0.000451964	2.68137	NUP62CL
15833	0.984255	10.2551	5.04341	5.33126e-05	0.000858572	1.80061	HIST1H2BO
43347	0.98379	9.16233	5.61723	1.39153e-05	0.000331956	3.12495	ITGA2
14176	-0.983505	12.8184	-1.76787	0.0915358	0.204956	-5.26441	S100A10
1318	0.982685	10.35	4.8013	9.46991e-05	0.00132437	1.23541	MFN2
7558	0.982683	6.70716	3.53104	0.00196991	0.0126868	-1.72272	PIK3R3
21344	-0.982595	7.29937	-4.16377	0.000435185	0.00415544	-0.25852	RASAL1
11288	0.981817	13.2152	1.94416	0.0653246	0.16118	-4.97429	IFI27
30645	0.981201	6.72685	5.7819	9.52008e-06	0.000257796	3.49966	EME1
3362	-0.981012	6.40265	-7.62292	1.71094e-07	1.60443e-05	7.46363	DEPDC6
31326	0.980775	6.38466	7.51147	2.15489e-07	1.82088e-05	7.23673	BRIP1
42802	-0.980536	6.30779	-4.90904	7.33008e-05	0.00108803	1.48726	ISL1
9308	0.98032	6.98066	2.51577	0.0200353	0.0695289	-3.91348	VSIG4
30448	0.98018	7.0335	3.97056	0.000691372	0.00580017	-0.709385	KCNS3
21664	0.980111	7.85667	4.45824	0.000214867	0.00241502	0.43143	INSIG1
36583	0.979576	8.30978	2.82754	0.0100539	0.0422995	-3.27314	ZC3H12A
11137	-0.978419	6.33645	-4.14148	0.00045907	0.00429006	-0.310636	SEMA6C
1526	-0.977435	13.2964	-2.24051	0.0359399	0.105378	-4.44512	HS2ST1
11025	0.977309	8.85873	3.57414	0.00177874	0.0118192	-1.6244	CCNB1
21864	-0.976955	7.12975	-2.60663	0.0164332	0.0601675	-3.73069	RFNG
39556	-0.976481	7.19336	-3.94872	0.000728464	0.00604493	-0.760189	BCL11B
15897	-0.976439	8.5835	-4.21272	0.000386998	0.00378815	-0.143993	DUOX1
18566	0.976062	7.06639	4.26009	0.000345453	0.00349363	-0.0330853	HPS3
18550	-0.975912	6.92083	-5.03465	5.44284e-05	0.000873717	1.78022	TMEFF2
3953	-0.975371	6.97489	-3.97367	0.000686252	0.00579136	-0.702158	ICOSLG
23952	0.975255	7.86799	4.75595	0.000105498	0.00142702	1.12929	ANP32E
36484	-0.975122	7.53195	-5.44326	2.08437e-05	0.00043638	2.72624	ABHD4
18435	0.974992	12.864	4.1317	0.000469961	0.004357	-0.333499	TUBA1B
6465	-0.974348	9.34003	-5.99973	5.78837e-06	0.000182457	3.99095	WSB2
9456	-0.97338	7.71174	-3.66497	0.00143376	0.00992662	-1.41637	BDKRB1
3439	-0.973139	10.4693	-2.33922	0.0292323	0.0912629	-4.25855	LAD1
14048	0.972952	7.82522	6.43911	2.1581e-06	9.48956e-05	4.96521	RABGAP1L
33113	0.972231	6.9926	5.16052	4.04362e-05	0.000703721	2.07289	FUT8
5025	-0.971051	7.36375	-4.59571	0.000154645	0.00190282	0.753823	KIAA1737
43571	0.97088	8.1462	3.56615	0.00181277	0.0119716	-1.64266	LOC441795
25998	-0.970759	7.26065	-3.17887	0.00449939	0.0236911	-2.51354	SNORD123
40940	0.970069	8.203	3.0546	0.00599577	0.0291618	-2.78612	CCDC88B
2388	0.969684	6.34189	4.87128	8.01773e-05	0.00116328	1.39906	FLJ36031
21075	0.969628	6.87336	3.17175	0.00457433	0.023924	-2.52926	TOP2A
21792	0.969347	8.80548	4.9315	6.94952e-05	0.0010511	1.53971	IFT172
11232	0.96911	9.08864	3.89789	0.000822647	0.00663833	-0.878306	IFNGR1
29796	-0.968987	6.27052	-4.84242	8.58725e-05	0.00122661	1.33159	C1orf177
16645	0.967794	8.38633	3.35194	0.00300418	0.0175101	-2.12791	ITGA6
24520	0.966988	7.21526	4.37917	0.000259672	0.00279971	0.246003	AURKA
39677	0.965384	6.70948	2.55963	0.0182129	0.0650388	-3.82567	MMP10
44095	-0.965118	9.0483	-4.78815	9.77089e-05	0.00135297	1.20465	C10orf58
28735	0.965116	8.48767	5.842	8.2946e-06	0.000233614	3.63571	SYNE2
13761	0.964582	7.9231	2.1836	0.0404203	0.115122	-4.55047	SCCPDH
29006	-0.964514	10.9002	-8.03597	7.38337e-08	8.70307e-06	8.28905	MYEOV2
21532	0.964436	9.49602	4.68115	0.0001261	0.00162723	0.954091	HIST2H3A
28048	0.963823	8.21509	3.98785	0.000663334	0.00565628	-0.669124	HLA-DOA
21193	-0.963531	6.85873	-2.68764	0.0137438	0.0527744	-3.56495	CPA4
25122	0.963298	7.53633	6.09591	4.6548e-06	0.000158478	4.20619	CREM
43391	-0.962234	7.95319	-5.45401	2.03276e-05	0.00042685	2.75097	PLA2G12A
34063	-0.962066	9.54822	-3.66505	0.00143349	0.00992662	-1.41618	PLD1
35186	0.962039	7.87009	5.47894	1.91813e-05	0.000410146	2.80823	IRF6
10241	-0.962026	8.08128	-5.47505	1.93557e-05	0.000413246	2.7993	SIDT2
4044	-0.961441	12.9664	-2.09641	0.0482728	0.130179	-4.70853	TPSG1
14146	-0.961317	8.06932	-2.97876	0.00713405	0.0329609	-2.95047	PTGR1
18132	-0.961024	6.5926	-4.19715	0.000401718	0.0039077	-0.180435	KIAA1683
37176	0.960914	6.88944	6.28721	3.02724e-06	0.000115698	4.63106	RFX5
16031	0.960816	6.74542	6.76022	1.0655e-06	5.6187e-05	5.66181	LOXL2
13807	0.960672	6.98969	1.65542	0.112631	0.236503	-5.43881	MMP7
25579	0.960327	8.83442	4.59896	0.000153449	0.00189308	0.76144	RIN2
26057	0.960025	13.2752	3.11897	0.00516897	0.0262035	-2.64542	HSP90AA1
10415	-0.959929	7.01107	-3.09446	0.00546981	0.0273432	-2.69911	ZNF502
12714	-0.959862	11.2275	-1.92683	0.0675691	0.16512	-5.00366	FGFBP1
5649	-0.959575	7.78174	-5.70182	1.14461e-05	0.000291386	3.31777	ATP10D
20103	0.959281	11.2277	4.5723	0.000163547	0.00197935	0.69893	HIST1H2AH
18909	-0.959202	6.57344	-2.53517	0.0192094	0.0675141	-3.87475	CXCL12
18668	0.959039	6.39107	5.14974	4.1477e-05	0.0007165	2.04786	E2F1
4971	0.957776	6.5039	5.29409	2.95417e-05	0.000566869	2.3823	GCUD2
4278	-0.957593	8.48777	-2.69021	0.0136657	0.0525895	-3.55965	RAB11FIP1
38305	-0.956451	7.52456	-5.28258	3.03498e-05	0.000576056	2.35569	STAP2
23428	0.955841	7.11468	5.5928	1.47251e-05	0.000344823	3.06912	KIF18B
38815	-0.954822	6.81052	-4.75789	0.000105014	0.00142321	1.13381	ADCY9
20461	-0.954611	7.17322	-3.47744	0.00223593	0.0140391	-1.84456	FOXE1
33122	-0.954099	10.0924	-2.10267	0.0476661	0.128951	-4.69732	LCN2
41530	0.954076	7.56113	3.95836	0.000711857	0.00592595	-0.737773	HMGB3
34664	0.954005	8.24872	3.15922	0.00470915	0.0244649	-2.55689	TPM1
21047	0.953911	7.07122	5.38683	2.37776e-05	0.000483375	2.59634	ADAM19
2531	0.953859	6.50945	3.47887	0.00222838	0.0140168	-1.84132	EPSTI1
14094	0.953801	12.4657	3.80317	0.00103154	0.00787458	-1.0978	BBS5
34496	-0.953398	9.36644	-5.31752	2.79632e-05	0.000546295	2.43644	HIBCH
26129	0.953272	10.2333	2.07925	0.0499705	0.133512	-4.73913	GPNMB
33551	-0.952675	6.20864	-3.46986	0.00227626	0.0142541	-1.86175	IL1F6
34392	-0.950479	9.91189	-4.26602	0.000340572	0.00346175	-0.0191837	CTNNBIP1
21557	-0.94952	8.22562	-4.32965	0.000292392	0.00306705	0.129913	CRYBG3
43432	-0.94886	7.25611	-5.84296	8.27642e-06	0.000233614	3.63788	EPN3
27323	-0.948859	7.73657	-1.41341	0.172112	0.32023	-5.78351	DEFB4
20349	0.948819	6.90725	3.49652	0.00213742	0.0135602	-1.80125	TNFSF13B
33119	0.948477	8.0146	1.28804	0.211674	0.367606	-5.94446	NEFH
41995	0.948061	7.91866	2.35341	0.0283688	0.0893574	-4.23134	BST2
33170	0.94798	6.39228	3.2188	0.00410059	0.0220584	-2.42514	APOL4
43618	-0.947384	6.84785	-6.36156	2.56423e-06	0.000105479	4.79496	DLEU1
39000	0.946977	8.48909	3.32541	0.00319694	0.0182365	-2.18743	EFHD2
26098	0.946549	7.3048	2.1332	0.0448051	0.123474	-4.64234	C12orf54
31002	-0.946473	7.73234	-3.04535	0.00612455	0.0296647	-2.80624	LOC644450
30711	0.946299	7.69374	3.01187	0.00661368	0.0311518	-2.87893	HCP5
30484	-0.945982	8.92364	-5.52873	1.70845e-05	0.000379183	2.92246	NDUFAF2
14683	0.945938	9.33081	3.76123	0.00114009	0.0084213	-1.19472	LOC348262
12019	0.945895	7.00764	3.81354	0.00100633	0.00774319	-1.07383	CCDC52
20278	-0.945881	10.0883	-2.28929	0.0324661	0.0982317	-4.35352	FCRLB
16696	-0.945826	7.10712	-5.16835	3.96973e-05	0.000696043	2.09106	IL1R1
25722	-0.945572	6.61334	-3.79386	0.00105471	0.00800978	-1.11933	MYEOV
3235	0.945454	6.29712	3.80406	0.00102935	0.00786418	-1.09574	NR4A3
39058	-0.945387	8.43073	-3.85569	0.000909952	0.00715064	-0.976201	SUMF1
43282	-0.945311	8.06205	-1.95638	0.0637808	0.158598	-4.95346	AIM1
12202	0.94517	6.93291	3.73798	0.00120504	0.00873996	-1.24835	LRP8
14586	-0.944141	7.6491	-5.55539	1.6059e-05	0.000364498	2.98354	CYP4F8
30375	-0.943555	8.39403	-4.00049	0.000643561	0.005528	-0.639687	CHST13
38816	0.943327	6.64111	3.6473	0.00149523	0.0102762	-1.45691	PTAFR
28396	0.943126	6.86624	3.8297	0.000968228	0.0075118	-1.03641	FBLIM1
9684	-0.943118	11.0504	-2.15991	0.0424298	0.119033	-4.59381	CSRP2
33345	0.942877	7.42991	2.28951	0.0324517	0.0982139	-4.35312	SECTM1
20469	0.942648	7.24633	4.37121	0.000264677	0.00283623	0.227323	C15orf42
17974	-0.942556	6.20978	-3.97282	0.000687643	0.00579314	-0.704127	PI15
26764	-0.941443	9.67017	-6.71243	1.18251e-06	6.14337e-05	5.559	UBE2F
24187	0.941371	9.07809	3.68782	0.00135789	0.00954263	-1.36383	SLC41A3
30515	-0.941155	7.56281	-2.84403	0.00968706	0.0412634	-3.2383	KCNJ2
44092	0.94084	6.88473	2.76162	0.0116566	0.0469038	-3.41148	ZDHHC23
12057	0.940724	8.22885	5.13301	4.31451e-05	0.000738045	2.00901	TROAP
5363	0.940286	11.0706	3.98089	0.00067448	0.00572695	-0.685331	HIST1H4B
8080	0.93983	8.64465	5.022	5.60819e-05	0.00089228	1.75075	SENP5
30347	-0.939447	7.69515	-3.80929	0.0010166	0.00778544	-1.08366	SGMS1
33381	0.938904	9.40776	4.21822	0.000381927	0.00375686	-0.131116	C3orf26
23348	-0.938315	7.66924	-2.70504	0.0132233	0.0513384	-3.52904	ZNF157
10728	0.938105	6.84296	6.26767	3.16262e-06	0.000118933	4.58786	PIK3CA
3542	-0.937716	8.36651	-2.30334	0.0315248	0.0961511	-4.32693	MLPH
26742	0.936673	10.1523	4.23905	0.000363326	0.00362731	-0.0823595	HIST1H3G
27241	-0.936417	9.51947	-3.36093	0.00294151	0.0172206	-2.10772	MAP2K3
21889	0.936247	8.14219	5.17778	3.88261e-05	0.000686776	2.11293	UHMK1
4569	0.936247	9.79237	5.23552	3.3895e-05	0.000620686	2.24679	NUP62
26729	-0.936208	7.48153	-3.72794	0.00123421	0.00889192	-1.27149	HOXB13
14663	-0.93611	7.0242	-6.02005	5.52739e-06	0.000175413	4.03651	SPATA18
34837	0.935955	10.2322	2.98988	0.00695505	0.0323041	-2.92648	THBD
33677	0.935686	9.59093	5.46496	1.9816e-05	0.000417356	2.77612	LOC152217
36101	0.933758	9.40214	3.92186	0.000776816	0.00637589	-0.822633	HIST1H4J
42930	-0.933747	6.17881	-2.54372	0.0188552	0.0665531	-3.85761	DKK4
26149	-0.933712	7.71051	-5.25938	3.20482e-05	0.000596207	2.30201	TMEM117
21559	0.933516	6.2618	4.60647	0.000150721	0.00186929	0.779037	PLA2G7
32060	0.933354	6.82114	3.88203	0.000854449	0.00682931	-0.915129	CYTSB
11246	0.93299	8.96579	4.13392	0.000467466	0.00434248	-0.328309	LPGAT1
16345	-0.932849	7.67819	-4.23396	0.000367785	0.00365549	-0.0942726	CAMK1D
33881	-0.932653	8.6948	-3.92373	0.000773361	0.00635869	-0.818303	ZNF626
13043	-0.93202	7.77554	-3.6681	0.00142313	0.00987251	-1.40918	SC5DL
25374	0.932009	9.44958	3.9823	0.000672205	0.0057111	-0.682046	FHL2
12008	-0.931633	7.442	-2.50216	0.0206348	0.0710643	-3.94058	ARG2
23075	0.931613	8.53352	5.3015	2.90327e-05	0.000560939	2.39943	FANCG
17267	-0.930399	8.92177	-4.64693	0.000136835	0.00173229	0.873889	TANC1
38333	-0.930077	9.41261	-3.73591	0.001211	0.00877864	-1.25312	ARHGEF4
41483	0.929654	9.42049	4.21302	0.000386719	0.00378806	-0.143289	SIVA1
33118	-0.92931	10.9206	-3.19979	0.00428597	0.0227638	-2.46727	JUP
2001	0.929286	8.30892	3.10354	0.00535645	0.0269798	-2.67924	CDKN2C
17385	-0.92858	6.53238	-4.67268	0.000128676	0.00165287	0.934238	PDLIM2
19243	0.928355	9.43646	6.19143	3.75281e-06	0.000136729	4.41889	MED28
8119	-0.928111	8.26004	-1.88995	0.0725762	0.173814	-5.06559	CEACAM1
19702	-0.928081	10.0107	-2.53313	0.0192946	0.0676951	-3.87882	SOX3
33808	0.92804	7.68072	4.22155	0.000378887	0.00373744	-0.123312	CTSZ
23744	0.92801	9.92155	3.58752	0.00172324	0.0115269	-1.59384	RP5-1022P6.2
29134	0.927769	7.9502	2.52853	0.0194884	0.0682044	-3.88802	CA2
31270	-0.927667	8.30141	-6.89495	7.95562e-07	4.49974e-05	5.95	SUCLG1
35529	0.927077	9.60456	2.53668	0.0191464	0.0673544	-3.87173	SLC16A3
42784	-0.926995	7.29525	-5.82737	8.57718e-06	0.000239189	3.60264	HSDL2
26442	-0.92621	11.1351	-3.27184	0.00362366	0.0200531	-2.30718	MAL2
922	-0.926002	9.25869	-4.07583	0.00053729	0.00480342	-0.463988	TRIM29
16756	0.925568	6.57597	4.79248	9.67085e-05	0.0013431	1.21477	CENPH
45013	-0.925475	6.50592	-4.32945	0.000292536	0.00306705	0.129433	SH3GL3
4865	-0.925265	8.30043	-5.92889	6.801e-06	0.000205598	3.83175	SNTA1
972	0.925241	6.88801	4.83665	8.7058e-05	0.0012385	1.31811	SPC25
792	-0.924787	7.58559	-1.38934	0.179211	0.329289	-5.81537	TF
16425	-0.924784	6.55155	-4.90507	7.39945e-05	0.00109482	1.47799	CROT
36205	-0.92413	6.99547	-3.91419	0.000791208	0.00645248	-0.840465	MFAP4
23571	0.923639	9.39489	3.09069	0.00551757	0.0275329	-2.70735	LOC91316
25280	-0.923236	7.45204	-2.58062	0.0173968	0.0627638	-3.78336	LOC113230
18384	-0.921762	6.70525	-5.18482	3.81877e-05	0.000678908	2.12927	LAMC3
20767	0.921503	7.89981	5.89121	7.41166e-06	0.00021614	3.74685	RIF1
16738	0.921004	6.3396	3.51855	0.00202895	0.0129836	-1.75115	SLC7A7
21099	0.919189	7.70595	4.09442	0.000513889	0.00462368	-0.420601	ZNF165
25240	0.917798	11.0362	4.39845	0.000247954	0.00271723	0.291194	HIST1H2AG
25235	0.917551	6.59591	2.35531	0.0282553	0.0891263	-4.2277	FABP6
24907	0.917201	11.4165	4.63098	0.000142147	0.00178505	0.836508	HIST1H2AK
18507	-0.916646	8.73702	-2.7729	0.0113662	0.0461322	-3.38792	LYPLA1
41851	0.916391	6.96287	2.69505	0.0135198	0.0521714	-3.54967	ZMAT1
21514	0.916082	8.14271	3.70885	0.0012916	0.00922938	-1.31545	BID
40522	0.915872	6.20009	4.72308	0.000114099	0.00151416	1.0523	FHOD3
40585	0.915842	10.1325	4.94141	6.78809e-05	0.00103048	1.56283	HIST1H2BE
2223	-0.915726	8.03181	-3.1724	0.00456741	0.0239131	-2.52782	OLFML2A
1569	0.915561	6.47706	4.7999	9.50136e-05	0.00132745	1.23215	ITGA3
18241	-0.914844	9.38779	-3.17241	0.00456733	0.0239131	-2.5278	VWF
28758	0.914836	9.97062	3.63668	0.00153346	0.0104875	-1.48128	ADAR
16512	-0.914817	6.58765	-7.44894	2.45443e-07	2.0252e-05	7.10866	SLC30A4
33277	0.914536	9.14874	6.37413	2.49344e-06	0.000103785	4.8226	ACBD6
32548	-0.914092	6.74643	-4.67968	0.000126544	0.00163147	0.950634	PPT2
27596	0.914022	6.98061	2.73076	0.0124879	0.0492876	-3.47575	PROCR
12378	0.913095	6.26727	5.15578	4.08911e-05	0.000708122	2.06187	VAV2
38436	0.912065	7.78638	5.2388	3.36353e-05	0.000618351	2.25437	GFM1
19555	0.911794	7.02224	4.18228	0.000416296	0.00401608	-0.215223	CEP70
8689	0.910995	7.85605	5.34481	2.62324e-05	0.000522673	2.49944	ARPP-19
23980	-0.910851	6.84343	-3.82436	0.000980667	0.0075864	-1.04878	TWIST2
44606	0.910782	7.70624	3.74993	0.00117121	0.00856994	-1.22079	DTX3L
12695	0.910392	8.01236	6.22837	3.45395e-06	0.000127496	4.50084	C20orf72
27961	0.910275	6.46967	3.2483	0.00382833	0.0209193	-2.35963	PIM2
11779	0.910046	7.2299	2.6621	0.0145432	0.0549117	-3.61747	ITGB2
42041	-0.909353	7.62758	-5.63944	1.32186e-05	0.000320543	3.17565	AGPAT3
11051	-0.909137	6.94895	-3.09547	0.0054571	0.027307	-2.6969	PAX9
42045	0.909104	9.331	5.70825	1.12777e-05	0.000290796	3.33239	LBR
10908	0.909058	9.53749	2.20334	0.0388115	0.111491	-4.51412	LOC100170939
12261	0.907645	6.9304	3.72594	0.00124011	0.00891597	-1.2761	CHKA
2152	0.907264	7.23991	2.6954	0.0135094	0.0521453	-3.54895	HLA-DRB3
4087	0.906242	8.06827	1.76758	0.0915851	0.204956	-5.26487	EPCAM
34534	0.906236	6.41016	5.00241	5.87439e-05	0.000919643	1.7051	C18orf54
16786	-0.905521	10.1375	-3.40502	0.00265199	0.0160067	-2.00842	NOTCH2
12893	-0.90515	6.95186	-3.68848	0.00135576	0.00953981	-1.36232	MDFIC
19373	-0.904744	8.36757	-3.2791	0.00356275	0.0197998	-2.29099	DKK3
14577	0.904043	9.24608	3.75725	0.00115094	0.00847466	-1.20389	C6orf115
11372	-0.903812	6.91772	-2.17412	0.0412136	0.116578	-4.56785	C6orf124
44020	-0.9038	7.58363	-6.03273	5.37067e-06	0.000173581	4.06492	RALGPS2
14205	-0.903158	8.21184	-3.33175	0.00314981	0.0180189	-2.17322	HOXA9
14928	-0.903108	10.0507	-4.71169	0.00011724	0.00153982	1.02563	LOC730144
14364	-0.902984	7.41292	-2.39126	0.0261797	0.0846194	-4.1583	RGS3
20527	0.902679	6.34132	2.66236	0.0145348	0.0548948	-3.61693	CCRL1
9924	0.902108	6.27223	6.94565	7.13177e-07	4.29345e-05	6.05781	AFAP1L1
30651	-0.901741	7.43814	-4.4979	0.000195409	0.00224488	0.524432	LRBA
25789	-0.901674	6.87282	-2.37944	0.0268462	0.0861324	-4.18119	SYNPO2
10292	-0.901596	8.24751	-5.49921	1.82976e-05	0.000394255	2.85477	PPAP2A
13893	0.901286	7.14881	2.90878	0.00836677	0.0371277	-3.10067	SLAMF8
29262	0.901111	7.6957	2.80565	0.0105613	0.0437906	-3.31924	TCEAL3
37876	0.900895	6.6525	3.53607	0.0019466	0.0125829	-1.71126	MEST
20352	0.900815	8.83939	3.59597	0.00168904	0.0113686	-1.57451	SMC1A
32128	0.89933	7.19861	4.9007	7.47656e-05	0.00110162	1.46779	RBM41
26289	-0.899096	7.45375	-4.70049	0.000120414	0.00157527	0.999389	OR7E13P
33329	-0.898956	10.6185	-2.62625	0.0157397	0.0582842	-3.69078	FGFR3
41394	0.898953	6.68801	2.84713	0.00961951	0.0410903	-3.23173	TMSB15A
5902	-0.897376	11.9161	-3.12181	0.00513505	0.0260693	-2.63917	FHIT
38975	0.897336	6.52877	3.91672	0.000786425	0.00642095	-0.834576	FAP
9978	-0.897304	9.27123	-2.60238	0.016587	0.0605052	-3.73931	DUOXA1
33185	0.897206	7.84292	4.73749	0.000110243	0.00147274	1.08607	CHAF1A
18775	-0.897036	7.49665	-4.7026	0.00011981	0.00157055	1.00433	RARG
40130	-0.897028	7.77739	-4.14745	0.000452553	0.00426832	-0.296691	TMEM80
33256	0.895722	7.72094	3.26605	0.00367302	0.0202681	-2.3201	SEPX1
10106	0.894759	6.82645	2.35619	0.0282026	0.0890787	-4.22601	CFHR3
26029	-0.894347	7.79047	-3.88834	0.000841659	0.00676559	-0.900489	ZNF573
43991	-0.894032	7.62833	-5.99568	5.8418e-06	0.000183318	3.98188	C16orf7
26920	-0.893732	9.80976	-3.77261	0.00110956	0.00828747	-1.16844	PPP2R5A
33291	-0.893465	10.4455	-3.79505	0.00105173	0.00799597	-1.11658	MGST2
3914	0.893445	8.88502	2.96804	0.00731091	0.0336002	-2.97358	PRKCI
18798	0.893313	6.28121	4.35496	0.000275188	0.00292429	0.189225	NCF2
18984	0.893143	9.82891	5.10552	4.60361e-05	0.000774278	1.94513	EIF2AK2
39551	-0.892983	8.08872	-4.29747	0.000315839	0.00325516	0.0544971	LOC400299
26424	-0.892582	7.05299	-3.35064	0.0030134	0.0175463	-2.13084	GAMT
29391	-0.892277	7.4602	-2.27935	0.0331482	0.0996934	-4.37229	PPP1R16B
14036	0.892274	9.79195	3.30135	0.00338219	0.0189996	-2.2413	SDHALP2
27867	0.891868	7.36574	3.82029	0.000990242	0.00762775	-1.0582	PIF1
4394	0.891863	6.72878	4.69715	0.000121378	0.00158378	0.991566	FOXRED2
5106	-0.89175	7.6905	-4.02828	0.00060213	0.00524276	-0.574934	MXI1
37841	0.890414	7.36553	4.72052	0.000114796	0.00151909	1.04632	E2F3
35655	-0.890025	6.95333	-4.47149	0.000208161	0.00236044	0.462493	GNA15
27183	0.889342	6.96036	5.55262	1.61627e-05	0.000366259	2.97719	CHML
4258	0.889333	8.89453	3.86477	0.00089043	0.00703448	-0.955159	PTTG2
1592	-0.889095	6.67108	-6.04854	5.18152e-06	0.000169816	4.10033	RUSC2
12558	-0.888245	8.38846	-4.28362	0.0003265	0.00335027	0.0220493	SLC39A11
31439	-0.88799	7.68208	-3.82418	0.000981089	0.0075864	-1.0492	CDKL5
19727	-0.887853	8.47274	-4.38226	0.000257759	0.00279196	0.25324	TPCN1
16926	0.887733	6.63061	4.77423	0.000101004	0.00138138	1.17206	CYTIP
26632	0.887538	6.58256	7.12212	4.88761e-07	3.36704e-05	6.4303	LOC286467
44730	-0.88747	7.98135	-5.28918	2.98837e-05	0.000571426	2.37095	SLC25A23
2493	0.887279	8.65272	2.25975	0.0345315	0.102556	-4.40915	FOXC1
21677	0.886914	9.77182	3.99619	0.000650228	0.00556837	-0.649714	NAT13
35067	0.886652	8.60718	4.03497	0.00059256	0.00517549	-0.559338	HIST1H3H
29884	-0.886066	6.77789	-3.01324	0.00659295	0.031103	-2.87596	UNC13D
24279	-0.885988	7.21011	-2.12551	0.0455102	0.124755	-4.65622	FLRT3
4415	-0.885787	7.30202	-3.53027	0.00197349	0.0126924	-1.72447	ARL4A
19517	0.885065	6.66029	4.18429	0.000414293	0.00400227	-0.210517	FUS
13024	0.884792	7.68254	3.75991	0.00114367	0.00843888	-1.19776	PLEKHO1
40625	0.884783	9.00565	5.7029	1.14175e-05	0.000291187	3.32024	IVNS1ABP
2691	0.884762	7.64037	4.38131	0.000258348	0.00279282	0.251005	TRIO
26099	0.88471	8.00444	4.58731	0.000157781	0.001938	0.734131	TOR3A
4122	0.884546	6.22973	4.28509	0.000325357	0.00334098	0.0254779	BATF2
42487	-0.884525	8.84638	-4.26016	0.000345396	0.00349363	-0.0329242	DNAJB1
28224	0.884453	9.44639	1.85497	0.0776227	0.182442	-5.12354	GBP4
7074	0.88436	7.25335	3.97992	0.000676061	0.0057369	-0.687607	DLGAP5
36504	-0.884258	6.66363	-3.78568	0.00107551	0.00811085	-1.13825	LOC400960
12280	0.884028	8.11713	1.57876	0.12926	0.261408	-5.55266	DNAJC15
11906	0.883794	7.58422	3.77771	0.00109614	0.00821342	-1.15665	CCDC24
26561	-0.883591	6.9529	-4.17037	0.000428357	0.00410421	-0.243092	ZHX1
27901	-0.883174	6.96369	-3.71143	0.00128369	0.0091869	-1.30951	NEIL1
2704	0.883042	8.0172	4.04215	0.000582447	0.00512867	-0.542579	PLK1
26916	-0.883024	10.1452	-2.76795	0.0114926	0.0464242	-3.39826	OPTN
24904	-0.882424	9.90507	-3.13817	0.00494443	0.0253771	-2.60323	ZNF492
43202	-0.882307	11.2182	-3.13373	0.00499549	0.0255736	-2.613	YWHAZ
21191	0.882273	6.53868	2.89569	0.00861896	0.0379416	-3.1286	ABCC3
36193	0.881454	6.92333	2.42289	0.0244717	0.0804652	-4.09677	OASL
42775	-0.881447	8.32841	-6.37811	2.47144e-06	0.000103483	4.83135	C22orf13
31348	-0.880756	8.72492	-3.43181	0.00248994	0.0152784	-1.94792	P2RY2
4701	-0.88067	9.33177	-2.34094	0.0291263	0.0911137	-4.25526	CAPNS2
27456	0.880568	7.05965	4.96294	6.45022e-05	0.000991891	1.61307	MAD2L1
4134	-0.879878	6.56591	-4.98224	6.1619e-05	0.000956164	1.65807	P53AIP1
18715	0.879562	6.39316	3.48457	0.00219862	0.0138669	-1.82839	RAD51AP1
19659	0.879525	6.82726	2.31729	0.0306145	0.0942262	-4.30042	CSAG1
16958	-0.879279	8.02767	-2.36	0.0279759	0.0885419	-4.21867	DIRC1
32038	0.879143	7.38423	2.72698	0.0125935	0.0495592	-3.48359	TCEAL6
9942	-0.878997	8.32446	-2.82392	0.0101361	0.0425179	-3.28077	CLCA2
39421	0.878311	7.01653	5.11189	4.5349e-05	0.000765475	1.95994	SGOL1
22509	-0.878309	9.00978	-2.50487	0.0205142	0.0707879	-3.93519	CDH24
22273	0.877729	8.42932	3.40197	0.00267107	0.0160833	-2.01529	MGP
40966	0.877668	7.25276	6.42372	2.23312e-06	9.78063e-05	4.93147	LOC645726
21930	-0.877506	8.23301	-2.68928	0.0136941	0.0526556	-3.56158	IRX3
4054	0.877438	8.75177	2.77062	0.0114243	0.0462613	-3.39269	CSF1R
26047	-0.877029	6.30635	-3.3044	0.00335813	0.0189023	-2.23447	RGS11
9085	-0.8769	9.49508	-4.21557	0.000384364	0.0037709	-0.137326	ZFYVE21
19961	0.876761	8.54708	6.91294	7.65273e-07	4.40877e-05	5.98828	MTF2
29618	-0.876105	6.48544	-3.57309	0.00178317	0.011843	-1.62679	LYPD2
40595	0.875396	6.65399	4.04239	0.00058211	0.00512867	-0.542016	LMNB1
29644	-0.875383	9.32958	-2.89114	0.00870836	0.0381983	-3.1383	C8orf73
5582	-0.875206	6.53507	-3.38806	0.00275992	0.0164738	-2.04667	KLK1
28863	0.874585	6.54355	5.26208	3.18456e-05	0.000595598	2.30826	MERTK
18036	-0.874451	9.43874	-3.4879	0.0021814	0.0137831	-1.82083	GIPR
40760	0.874065	7.91192	3.62891	0.00156202	0.0106568	-1.49909	FAT1
31494	0.873895	8.26961	3.53558	0.00194886	0.0125893	-1.71238	PSIP1
27409	-0.873611	8.07647	-5.3235	2.75741e-05	0.000541551	2.45026	MMAB
40602	-0.873563	7.68841	-2.20848	0.0384025	0.110679	-4.50462	LGR4
10688	0.873034	9.53959	2.64341	0.0151559	0.0566345	-3.65576	PTPLAD1
8089	-0.873029	7.62719	-2.51341	0.0201382	0.0698168	-3.91819	KRTAP5-8
20816	-0.87198	7.18988	-6.15482	4.0752e-06	0.000144351	4.33751	DEAF1
39152	0.87128	7.13618	4.37348	0.000263242	0.00282733	0.232646	IFT80
20404	0.871109	6.37775	6.20175	3.6668e-06	0.000134293	4.44179	RNF168
12719	-0.870966	8.86241	-3.65116	0.0014816	0.0102175	-1.44807	ZNF253
12	0.8708	6.62836	2.61693	0.0160655	0.0591471	-3.70975	APOBEC3B
16097	-0.870534	8.66503	-3.2868	0.00349928	0.0195167	-2.27382	BLMH
12262	-0.870423	7.61193	-3.57133	0.00179065	0.0118815	-1.63083	SERTAD2
20306	-0.870029	9.88233	-2.12688	0.0453841	0.124452	-4.65376	HK2
9791	-0.8693	9.00117	-4.02641	0.000604835	0.00525978	-0.579296	AQP1
17879	-0.869211	6.24016	-4.68552	0.000124793	0.00161581	0.964319	ATG9B
17439	-0.869165	8.12846	-2.68465	0.0138353	0.0529444	-3.57112	TRIM7
31068	-0.868851	7.25175	-3.19478	0.00433621	0.0229871	-2.47837	NKX2-1
13315	0.868637	6.55186	6.40884	2.30816e-06	9.97933e-05	4.89884	STAG1
40933	0.868597	11.3128	4.98719	6.09e-05	0.000948107	1.66962	SSR2
27894	0.868434	10.2168	4.54697	0.000173759	0.00207079	0.639533	SMPD4
6011	-0.868099	6.90099	-1.91957	0.0685308	0.167005	-5.01593	TFF1
26584	0.867544	7.98633	3.29624	0.00342283	0.0191895	-2.25271	LOC400986
33687	0.867253	6.89269	7.03149	5.93131e-07	3.81145e-05	6.23953	IPO9
22264	-0.867036	8.09036	-3.22152	0.00407472	0.0219831	-2.41911	ABHD12
4890	0.866899	9.68377	6.15504	4.07323e-06	0.000144351	4.33799	SNX5
29990	-0.866584	7.12559	-4.15868	0.000440524	0.00419216	-0.270416	PLGLB1
33100	0.866546	6.92393	4.60116	0.000152645	0.00188648	0.766596	NUP155
1856	-0.866504	7.33093	-3.61357	0.00161993	0.0109772	-1.53422	ALS2CL
12350	0.866128	7.69085	4.96256	6.4561e-05	0.000991891	1.61217	CREB3L4
9787	-0.865885	7.71935	-2.99418	0.006887	0.0320728	-2.91719	APCDD1
28091	-0.865597	9.0228	-3.84762	0.000927663	0.00724791	-0.994901	RNF141
10493	-0.865283	7.59966	-3.25812	0.0037416	0.0205414	-2.33776	C10orf47
923	0.865179	7.44368	3.56133	0.00183356	0.0120635	-1.65365	ATP1A3
36519	-0.865164	9.60689	-4.67213	0.000128845	0.00165353	0.932948	TMEM141
2035	0.864883	10.6231	3.61924	0.00159831	0.0108569	-1.52126	KPNA2
25831	-0.864419	10.875	-3.70709	0.00129703	0.00924934	-1.31951	PHOX2A
32798	-0.864079	7.36876	-4.78903	9.75058e-05	0.00135283	1.2067	PHACTR4
3520	0.863673	7.98106	3.5752	0.00177428	0.0117977	-1.62198	NUP153
34877	0.862736	14.2376	2.79762	0.0107534	0.0443252	-3.33611	HIST1H4C
5163	-0.862444	8.29872	-4.08808	0.00052175	0.0046824	-0.435394	NPAL2
13604	0.86221	6.44963	3.01704	0.00653569	0.0309188	-2.86771	UGT8
18465	0.862158	8.3048	3.54103	0.00192388	0.0124648	-1.69996	CDC42SE2
17181	0.862008	7.20343	2.58034	0.0174076	0.0627701	-3.78393	SPIN4
20933	0.861969	7.95907	4.92679	7.02763e-05	0.00105788	1.52871	CASP9
23725	0.861794	8.07974	2.77648	0.0112753	0.0458964	-3.38042	MAP7D1
28124	0.860707	10.5331	3.24134	0.00389094	0.0211462	-2.3751	SLC38A2
37049	-0.860485	6.76748	-3.93013	0.000761611	0.00626944	-0.80343	ACOX3
27750	-0.859191	7.68917	-2.75275	0.01189	0.0476383	-3.42999	GRIN1
16630	0.859097	8.36509	4.0354	0.000591941	0.00517544	-0.55832	NMI
44495	-0.858984	6.39254	-4.01631	0.000619643	0.00535865	-0.602836	ITGA9
30125	0.858948	8.15803	3.91508	0.000789514	0.00644242	-0.838384	MYO10
5207	-0.858898	7.69227	-3.621	0.00159162	0.0108219	-1.51721	HOXA7
38872	-0.858725	6.64854	-1.93541	0.0664499	0.163155	-4.98915	KRT76
29717	-0.858696	9.00372	-6.38242	2.44782e-06	0.000102801	4.84083	NF2
10950	-0.858678	7.89143	-4.72936	0.000112402	0.0014968	1.06702	KIAA1715
21487	-0.85854	7.7044	-3.97122	0.000690279	0.00580017	-0.707847	CARD14
10433	-0.858509	6.36901	-4.39858	0.000247875	0.00271723	0.291509	TMEM220
19465	-0.858496	8.32708	-4.39224	0.000251666	0.00274048	0.27665	PQLC1
16545	-0.858373	6.93083	-2.93557	0.00787244	0.0354614	-3.04334	HAR1A
39325	-0.857791	7.87848	-3.05218	0.00602921	0.0292929	-2.79139	LOC645166
12952	-0.857776	7.19902	-1.84984	0.0783868	0.183802	-5.13196	CHP2
29470	-0.857703	7.00247	-4.82545	8.94088e-05	0.00126681	1.29191	EXOC6B
37853	-0.857134	6.70595	-4.57823	0.000161247	0.00196362	0.71282	ROM1
16115	0.857104	11.0277	2.71162	0.0130313	0.0508314	-3.51542	NGFRAP1
36136	0.857014	7.97417	2.69579	0.0134977	0.0521148	-3.54815	LAMP3
18449	0.856617	7.94269	2.83301	0.00993073	0.042008	-3.26159	IL15
30198	-0.856372	8.10273	-2.82144	0.0101929	0.0426768	-3.286	PECI
41210	-0.856023	7.93417	-3.53034	0.00197315	0.0126924	-1.72431	AHDC1
20594	-0.855989	8.61112	-3.9771	0.00068064	0.0057653	-0.694173	B3GALT4
21451	0.855561	6.56405	5.18666	3.80222e-05	0.000677611	2.13355	PSMC3IP
2847	-0.855342	9.92335	-2.52654	0.0195727	0.0683324	-3.89199	SPATA2L
28096	0.855232	8.82999	5.11344	4.51837e-05	0.000764525	1.96353	CDK4
42591	-0.854872	9.13962	-1.8329	0.0809606	0.187925	-5.15969	IGFBP2
34832	0.854758	8.90138	3.01849	0.00651403	0.0308848	-2.86457	CLIC4
2597	0.854638	7.01105	2.96079	0.00743286	0.0340012	-2.98918	CDKN3
30833	0.854264	7.17817	3.72836	0.00123297	0.00889192	-1.27051	CHEK1
21240	-0.854142	10.3999	-2.88471	0.00883614	0.038576	-3.15199	NAPRT1
4555	0.853961	6.62153	5.06294	5.09071e-05	0.000831285	1.84607	MMD
26898	-0.85383	8.15627	-4.04646	0.000576464	0.00508877	-0.532526	ZNF273
40660	0.853775	8.88601	4.74187	0.0001091	0.00146305	1.0963	HIST1H2BB
37178	-0.85362	7.25869	-3.68837	0.00135613	0.00953981	-1.36258	C3orf54
33214	-0.852965	6.79245	-3.51907	0.00202648	0.0129796	-1.74997	ZNF486
20337	0.852677	6.4867	2.47021	0.0221085	0.0747087	-4.00387	PVRL3
22550	-0.852664	8.27709	-4.61001	0.000149452	0.00185746	0.787336	LOC100130332
20225	0.852655	8.8635	3.00278	0.00675283	0.0315639	-2.8986	LOC728411
25714	0.851932	6.68044	4.52059	0.000185079	0.00216342	0.57766	OSMR
19825	-0.851899	9.37052	-2.76453	0.0115811	0.0466937	-3.40541	KLF3
13048	0.851601	8.32143	2.85814	0.00938335	0.0403619	-3.20841	HCLS1
18793	-0.851577	7.15063	-2.74047	0.0122203	0.0485534	-3.45555	GPT
17261	-0.851489	8.09248	-1.90053	0.0711077	0.171438	-5.04791	ACOT11
463	-0.851412	9.74863	-3.99319	0.000654906	0.00559122	-0.656687	RNF11
9356	0.851214	7.59211	5.05198	5.22423e-05	0.000844243	1.82058	RCCD1
5458	0.850736	6.17186	2.50947	0.0203108	0.0702935	-3.92604	GCNT1
22157	-0.850473	8.13675	-3.59889	0.00167736	0.0112954	-1.56783	PRKCH
3189	0.850426	6.19301	2.52783	0.0195178	0.068242	-3.88941	ISM1
43507	-0.849445	6.76394	-2.76804	0.0114904	0.0464242	-3.39807	TRIM5
20844	0.849395	6.17983	2.42754	0.0242295	0.0798525	-4.08769	POTEB
26876	0.848741	6.25702	3.27354	0.00360931	0.020011	-2.30339	PLAUR
7963	0.84866	6.8778	2.60009	0.0166705	0.0607684	-3.74395	LILRB3
7633	0.848319	7.63396	3.96078	0.000707751	0.00589877	-0.73215	COL4A1
16467	-0.847919	6.1999	-4.62142	0.000145433	0.00182142	0.814082	SLC13A4
43237	-0.846976	7.37796	-4.61616	0.00014727	0.0018346	0.801765	MAP4K4
23204	-0.846657	6.75172	-4.70223	0.000119916	0.00157055	1.00346	FAM45B
35780	0.846344	7.41496	4.78306	9.89018e-05	0.00136475	1.19273	DDX11
16889	0.846243	6.50719	3.78334	0.00108152	0.0081518	-1.14365	TXNRD1
35571	0.846085	7.67537	6.19969	3.68378e-06	0.000134564	4.43723	TMPO
20702	-0.846003	8.00575	-3.13625	0.00496645	0.0254807	-2.60746	RP11-631M21.2
17600	-0.845871	11.0935	-5.89481	7.35096e-06	0.00021514	3.75497	hCG_19809
31401	0.845772	8.30835	2.87393	0.00905438	0.0393085	-3.17491	PDCD10
23864	0.845528	7.5626	4.54713	0.000173693	0.00207079	0.639906	FMR1
3472	0.845507	6.55687	3.90008	0.000818362	0.00660862	-0.873236	FBXO5
22646	-0.845417	8.29325	-2.17431	0.0411976	0.116578	-4.5675	ANKRD20A2
34682	0.844888	6.94654	4.53288	0.000179718	0.00211663	0.606475	BUB1B
16239	0.84472	8.59291	4.77821	0.000100051	0.00137052	1.18138	GCA
23282	0.844635	10.6531	3.02717	0.00638557	0.0305079	-2.84574	SEPT9
26032	0.844605	7.70171	3.55155	0.00187656	0.0122537	-1.67598	KIAA1407
19240	-0.844464	8.79769	-3.01022	0.00663867	0.0312526	-2.88249	C14orf129
26542	0.844308	11.9134	4.91005	7.31243e-05	0.00108656	1.48963	ARPC5
8108	0.844162	6.70698	5.94478	6.55907e-06	0.000200009	3.86752	DBR1
35443	0.843922	6.50839	3.2148	0.00413896	0.0222101	-2.43402	CD74
5394	0.843422	7.50979	3.4471	0.00240183	0.0148613	-1.91333	SDHA
21933	-0.843414	7.75684	-3.21073	0.00417835	0.0223445	-2.44304	FRMD4A
33219	0.843163	9.16785	3.41668	0.00258025	0.0156816	-1.98211	DSE
41959	0.843153	8.71329	2.7956	0.0108023	0.0444391	-3.34035	CYB5R1
21688	-0.842704	6.72139	-5.98283	6.01503e-06	0.000187079	3.95302	XCR1
38258	-0.841675	7.49418	-3.30374	0.0033633	0.0189162	-2.23594	LOC151878
38397	-0.841594	11.7899	-5.30257	2.89602e-05	0.000560311	2.40189	LAPTM4A
33068	-0.841108	9.15594	-4.95526	6.56873e-05	0.00100589	1.59515	RER1
32469	-0.841064	8.77399	-2.80923	0.0104766	0.0434907	-3.31171	PYGL
34672	0.840865	6.18338	4.94047	6.80319e-05	0.00103166	1.56064	CELSR3
36651	0.840782	10.8856	2.74581	0.0120758	0.0481303	-3.44446	tcag7.907
33390	-0.840771	7.19923	-4.94742	6.69195e-05	0.0010192	1.57687	OR7E24
10028	-0.840679	6.36054	-3.60844	0.00163981	0.0110958	-1.54599	ARHGAP28
14747	0.840123	6.33402	2.98016	0.00711128	0.0328882	-2.94745	C6orf10
35730	-0.839727	6.93079	-5.17029	3.95168e-05	0.000694615	2.09555	KIFC2
3947	-0.839445	7.14173	-4.7291	0.000112471	0.0014968	1.06641	HDAC5
41743	-0.838237	8.69778	-3.1306	0.00503183	0.0256759	-2.61988	ITPRIP
16966	0.838164	9.01541	3.12661	0.00507842	0.0258509	-2.62864	ARHGAP23
9164	0.838148	7.34482	4.39609	0.000249359	0.00272411	0.285665	MBD4
29027	0.83768	8.04086	3.37979	0.00281408	0.0166906	-2.06529	UPF3B
24199	0.837371	6.4981	5.78002	9.56129e-06	0.000258413	3.49539	GAS2L3
29363	0.837243	6.99902	5.06143	5.10886e-05	0.000832311	1.84257	CCNA2
14148	0.836486	8.45908	4.68766	0.000124156	0.00161374	0.969343	MGA
32569	-0.836267	8.25856	-2.59221	0.0169611	0.0615557	-3.75993	GNE
24633	-0.836215	6.65623	-4.03579	0.000591395	0.00517544	-0.557422	FUT2
36913	0.835746	6.37393	2.29316	0.0322046	0.0976819	-4.34621	NEFL
624	0.835584	7.978	6.07635	4.86532e-06	0.000162878	4.16251	MTHFS
33195	-0.83542	10.4263	-2.58686	0.0171608	0.062152	-3.77074	METRNL
29342	-0.835165	8.77516	-4.91626	7.20554e-05	0.00107638	1.50412	AGAP1
22511	-0.834877	6.28495	-3.75587	0.00115473	0.00848921	-1.20707	ADAD2
9103	-0.834857	6.36394	-4.90079	7.47509e-05	0.00110162	1.46799	SYNGR1
15948	0.834767	6.26002	2.81267	0.010396	0.0433174	-3.30448	DEPDC1B
2786	-0.834418	7.09077	-2.28559	0.0327184	0.0987821	-4.36051	C3AR1
13233	0.833801	7.11174	4.03541	0.00059193	0.00517544	-0.558303	SH3RF1
36206	0.833784	7.29637	3.39011	0.00274663	0.0164224	-2.04204	AHR
42656	0.833711	6.42441	4.91124	7.29191e-05	0.00108581	1.49239	CEP72
34523	0.833432	6.43555	1.81357	0.0839871	0.192813	-5.1911	TFPI2
3135	0.833315	7.5727	3.75669	0.00115248	0.00848158	-1.20519	PPP1R12B
29658	-0.833045	6.40886	-6.78606	1.00727e-06	5.43422e-05	5.71726	POM121L1P
38062	-0.832828	7.32497	-3.15193	0.00478942	0.0247901	-2.57296	ZNF107
41676	-0.83271	8.30362	-3.36709	0.00289926	0.0170802	-2.09386	RBM47
14330	-0.832671	6.95732	-3.25613	0.003759	0.0206208	-2.34219	CCNYL1
7861	0.83183	11.0938	4.57326	0.000163172	0.00197653	0.701178	F11R
39269	-0.831386	7.0672	-6.49594	1.90286e-06	8.7595e-05	5.08947	LOC100129104
3138	0.831335	6.60187	2.59862	0.0167245	0.0609177	-3.74694	ABCA17P
20867	-0.830898	6.58683	-4.48013	0.000203896	0.00232147	0.482774	AVIL
43700	-0.830762	6.25357	-5.51542	1.76208e-05	0.000388016	2.89196	ADRA2A
3597	-0.830603	8.53252	-5.16475	4.00355e-05	0.000700221	2.08271	PPP1R7
40367	0.830563	8.96316	3.30784	0.00333125	0.0187811	-2.22679	SNHG12
8785	0.830501	7.32722	5.00961	5.77505e-05	0.000909165	1.72189	EXOC6
37491	-0.829918	6.60291	-4.26931	0.0003379	0.00344207	-0.0114878	TMPRSS2
31130	-0.829585	10.2092	-3.69377	0.0013388	0.00946543	-1.35015	PPA1
30222	0.829072	8.95393	4.84353	8.56457e-05	0.00122587	1.33419	NXT1
35963	-0.828967	7.88959	-5.79615	9.21374e-06	0.000251442	3.53195	FLJ20323
35725	0.828907	6.6149	2.15847	0.0425556	0.119266	-4.59645	PTHLH
41761	0.828739	6.31362	5.51255	1.7739e-05	0.00038879	2.88536	KIFC1
18106	-0.828445	7.80353	-4.60009	0.000153037	0.00188965	0.764082	PLXDC2
27008	0.828287	6.43706	3.88054	0.000857491	0.00684188	-0.918578	OTX1
43105	-0.828268	8.44263	-2.90453	0.00844784	0.0374079	-3.10974	VPS4B
42675	0.828172	6.17431	2.89037	0.00872355	0.0382511	-3.13994	USP13
11192	-0.828041	6.5501	-3.89266	0.000833015	0.00670378	-0.890466	FAM46B
17799	-0.828037	6.74868	-5.78959	9.35342e-06	0.000254264	3.51709	SOX7
8664	0.827944	10.0669	4.14952	0.000450303	0.00425634	-0.291831	CSE1L
10710	-0.827048	7.81984	-6.01397	5.6042e-06	0.000177449	4.02289	TRIM13
42564	0.826527	6.85745	2.13894	0.0442847	0.122557	-4.63194	LOC100132941
3424	-0.825885	6.11524	-6.38265	2.44659e-06	0.000102801	4.84133	CTTNBP2
944	0.825858	7.35633	2.57378	0.017659	0.0634647	-3.79717	CCDC77
4522	0.825794	6.36444	2.85827	0.00938073	0.0403619	-3.20815	SYTL2
13852	-0.825665	6.69623	-3.39592	0.00270938	0.0162621	-2.02895	MEFV
24029	0.824769	6.31736	4.66983	0.000129556	0.00166113	0.927547	OSM
38380	-0.824302	6.48576	-5.20223	3.66544e-05	0.000660014	2.16965	KIAA1305
30304	0.823956	7.45867	2.13106	0.0450002	0.123817	-4.6462	BATF
21553	-0.82386	7.23365	-1.64829	0.114099	0.238272	-5.44958	FCER1A
41077	-0.823699	6.86446	-4.75167	0.00010658	0.00143612	1.11926	TRAPPC1
36244	0.823679	6.36116	6.69689	1.22336e-06	6.3321e-05	5.52549	ATAD5
27286	0.823627	8.01219	4.50164	0.000193665	0.0022329	0.533214	HIST1H2BC
5098	0.823509	6.49254	3.33444	0.00313005	0.0179352	-2.1672	NR4A2
21436	0.823338	6.48273	4.79919	9.51748e-05	0.00132838	1.23048	FAM54A
17158	-0.822772	6.56762	-2.43871	0.0236568	0.0785405	-4.06582	RORB
468	-0.82269	6.33304	-3.02934	0.00635395	0.0304084	-2.84104	RNASE7
35771	-0.822546	8.64499	-2.4869	0.021327	0.0727915	-3.97087	UCN2
35215	0.822107	9.01211	3.99462	0.000652679	0.005579	-0.653374	DNAJB11
28409	0.821913	6.50698	4.14666	0.000453411	0.00427016	-0.298539	GINS1
13515	0.821534	7.99926	3.91687	0.000786157	0.00642095	-0.834244	ZBTB38
18596	-0.821421	6.76819	-2.62237	0.0158745	0.0586287	-3.69868	DUSP5
29569	0.821164	7.0322	3.26784	0.0036577	0.0202074	-2.31611	HLA-DPB2
33521	0.821062	6.8341	3.86472	0.000890533	0.00703448	-0.955272	PABPC1L
30461	0.820941	6.15283	2.68038	0.0139669	0.0533242	-3.57991	LHX6
21096	0.820833	8.89952	3.38496	0.00278009	0.0165519	-2.05364	ALG3
1982	-0.820731	8.16147	-3.76859	0.00112025	0.00833178	-1.17772	ISOC1
5442	-0.820689	10.5577	-3.38453	0.00278291	0.0165617	-2.05462	ECHDC2
34508	0.820226	6.59164	3.25979	0.00372705	0.0204776	-2.33404	RFTN1
17310	0.820074	6.31634	2.81061	0.0104441	0.0434329	-3.3088	C18orf24
6050	0.819932	9.16036	5.87778	7.64258e-06	0.000220581	3.71655	BUB3
17094	0.81945	8.17798	4.73893	0.000109866	0.00147051	1.08943	FN3KRP
4874	-0.818689	7.55553	-3.3871	0.00276612	0.0164967	-2.04882	REEP6
30365	-0.818553	7.28363	-2.57999	0.0174206	0.0628009	-3.78462	TSC22D2
32475	-0.818508	7.22215	-3.33871	0.00309888	0.017844	-2.15762	KRCC1
41292	-0.8185	9.40363	-2.35896	0.0280379	0.0886581	-4.22068	LOC92249
2982	-0.818495	6.71185	-4.05375	0.000566491	0.0050102	-0.515534	ASAP3
20749	0.818447	7.62961	4.56766	0.000165373	0.00199754	0.688041	NUDT4
19337	-0.818407	8.8791	-2.17145	0.0414395	0.117027	-4.57273	SHISA4
42448	0.817644	8.35773	3.24473	0.00386032	0.0210531	-2.36757	HIST1H1B
16101	-0.817438	6.51699	-4.66835	0.000130014	0.00166548	0.924082	TBX3
44695	-0.817229	6.23811	-3.8731	0.000872882	0.00693314	-0.935845	RNF39
30057	-0.817167	8.21176	-3.94461	0.000735668	0.00608804	-0.769753	VPS36
8097	-0.815973	8.49619	-4.21381	0.00038599	0.00378357	-0.141449	C22orf32
43241	0.81597	8.61338	3.67658	0.00139469	0.00972335	-1.38968	TRIM11
14615	0.815927	8.32226	4.00706	0.000633516	0.00546515	-0.624382	PARP2
18882	0.815449	9.03841	3.08846	0.00554609	0.0276072	-2.71224	SCPEP1
10282	-0.815289	13.6049	-1.93872	0.0660222	0.162444	-4.98353	HOXA3
19133	0.815093	9.51964	4.398	0.000248217	0.00271798	0.290159	MYO19
11257	0.815031	6.76484	3.78624	0.00107406	0.0081086	-1.13694	TMEM136
42419	-0.814869	9.56036	-1.74393	0.0957186	0.211141	-5.30226	CEBPA
21686	-0.814791	6.35304	-2.5154	0.0200516	0.0695676	-3.91423	KRTAP3-2
27366	-0.814562	7.69295	-2.4486	0.0231599	0.0772879	-4.04641	LGALS3BP
40687	0.814134	6.35646	5.80241	9.08241e-06	0.000250293	3.54612	ZNF670
22546	-0.814043	14.8277	-1.61514	0.12113	0.248973	-5.49916	PRNP
10384	0.81382	9.94552	2.4503	0.0230757	0.0771226	-4.04308	VEGFA
27435	0.813704	6.52924	3.37304	0.00285903	0.0168999	-2.08048	ARPC1B
23222	-0.813518	6.71905	-4.7813	9.93171e-05	0.0013658	1.18861	ZNF350
41826	0.812868	10.3923	5.09256	4.74667e-05	0.000792207	1.91498	COMMD4
25805	-0.812243	8.39671	-3.69602	0.00133165	0.00942909	-1.34497	MCEE
23342	0.811845	8.57484	4.78839	9.76549e-05	0.00135297	1.2052	UBE2Z
16911	-0.81152	6.18838	-6.0421	5.25771e-06	0.000171744	4.08591	NDN
42386	0.811013	7.38405	2.21838	0.0376256	0.109032	-4.48629	EVI1
18327	0.810731	7.15726	3.3007	0.00338734	0.0190209	-2.24275	LOC729595
14318	-0.810123	8.92994	-4.5801	0.000160524	0.00195968	0.717226	LOC642826
36980	0.809934	6.37904	3.00924	0.00665364	0.031284	-2.88462	PXDN
28382	0.809739	6.457	3.76357	0.00113375	0.00838769	-1.18932	FAM184A
8200	-0.809665	8.4475	-1.56342	0.132823	0.266691	-5.57494	SFRP1
2706	0.809654	8.86345	3.9538	0.000719673	0.00598746	-0.748387	HSPB11
21167	0.809591	7.34914	3.13305	0.00500336	0.0255952	-2.61449	NR1D2
7606	0.809139	9.46362	3.24747	0.00383576	0.0209505	-2.36148	SNHG1
42941	-0.809003	6.56244	-4.28839	0.000322789	0.00331704	0.0332234	ARMCX1
22756	-0.808997	6.82937	-4.88928	7.68219e-05	0.00112718	1.44111	C15orf41
25018	-0.808943	6.86788	-4.26049	0.000345116	0.00349363	-0.032133	ZNF862
35113	-0.808413	7.9506	-5.36114	2.52487e-05	0.000508856	2.53713	KIAA0323
28776	-0.808401	7.15575	-3.5507	0.0018803	0.0122674	-1.6779	PPP1R13B
20284	-0.808328	8.5438	-1.94336	0.0654262	0.161232	-4.97564	SOX2
14684	0.808114	7.17836	3.81188	0.00101031	0.0077568	-1.07765	CENPE
35944	0.808046	6.41699	2.57321	0.017681	0.0635275	-3.79832	CSAG2
41088	0.807438	6.44342	3.88809	0.000842153	0.00676568	-0.901059	LOC202451
36712	0.807345	8.09825	4.46146	0.000213218	0.00240226	0.438978	FAM49B
23338	0.806497	11.8999	3.56966	0.00179772	0.0119003	-1.63463	CAPN2
41075	-0.806237	6.70825	-3.92107	0.000778287	0.00638423	-0.824471	SGPP2
3656	0.806085	6.71858	3.94271	0.000739032	0.00610866	-0.774186	FPR1
21826	-0.80596	7.01591	-4.54114	0.0001762	0.00209099	0.625857	TMEM57
32860	0.805919	8.30924	2.65775	0.0146837	0.0552787	-3.6264	ALOX5AP
41636	-0.805781	9.66371	-3.46389	0.00230859	0.0143923	-1.8753	GSN
7472	-0.805524	7.12295	-3.2118	0.00416798	0.0223118	-2.44068	GALNT1
33464	0.80546	6.35796	2.4641	0.0224009	0.075515	-4.01591	COX6B2
6174	0.805351	6.72419	4.15617	0.000443191	0.00420897	-0.276303	GABARAPL1
9498	-0.805311	7.34087	-6.61287	1.47062e-06	7.22273e-05	5.34382	SFRS2B
11332	-0.805128	7.58895	-2.58338	0.0172922	0.0625308	-3.77779	C19orf24
29806	0.804899	8.21384	4.03739	0.000589127	0.00516803	-0.553681	HIST1H2BG
28942	-0.804604	8.25276	-2.50078	0.0206967	0.0712425	-3.94333	C19orf31
9298	0.804454	7.79793	3.01535	0.00656109	0.0310161	-2.87138	ACTN1
37996	0.804155	10.0024	4.36954	0.000265738	0.00284108	0.223411	PIGT
17730	-0.803941	7.68321	-1.78893	0.0879874	0.199257	-5.2308	PRSS23
41656	0.803743	6.29913	5.75977	1.00168e-05	0.000267629	3.44945	KIF14
22472	0.803282	6.84848	1.65775	0.112155	0.236004	-5.43528	GSTM4
4776	-0.803252	7.77806	-3.17364	0.00455433	0.0238817	-2.52509	PHLDB3
16468	-0.803153	9.72322	-3.5651	0.00181726	0.0119956	-1.64505	C17orf61
10481	-0.802968	6.4231	-5.24579	3.30875e-05	0.000610868	2.27055	ALDH5A1
38247	0.802656	7.01517	6.89929	7.88139e-07	4.48392e-05	5.95925	PHC3
16149	-0.802454	9.63828	-2.64205	0.0152014	0.0567553	-3.65853	AGAP3
19174	0.802255	9.10228	2.45653	0.0227688	0.0763698	-4.03082	GUSBL1
38347	-0.801437	7.71941	-3.515	0.00204607	0.0130574	-1.75923	PPFIBP2
31975	0.801221	8.94478	2.40554	0.0253953	0.0829008	-4.13058	GUSBL2
29642	-0.80076	9.54228	-3.42789	0.00251302	0.0153796	-1.95677	CLIP1
15086	0.800613	6.30775	2.27669	0.0333327	0.100098	-4.3773	ST3GAL6
27253	0.800575	9.42104	3.37617	0.00283809	0.0168045	-2.07343	MAT2B
3143	-0.800308	7.10802	-2.49689	0.0208712	0.0716497	-3.95104	ST6GALNAC1
4533	0.800137	8.49611	4.1756	0.000423015	0.00406122	-0.230847	JOSD1
27106	-0.799707	8.80346	-2.5544	0.0184216	0.0655506	-3.83617	TSPAN5
35158	-0.799617	9.2771	-2.34355	0.0289661	0.0907545	-4.25026	MON1B
32520	-0.799234	7.89949	-5.0137	5.71946e-05	0.000903746	1.73141	CTTNBP2NL
14475	-0.798772	7.40499	-2.98063	0.00710367	0.0328638	-2.94644	LOC728611
32172	0.798471	9.7418	6.18044	3.8468e-06	0.00013979	4.39447	ZNF644
4800	-0.798235	7.914	-5.82778	8.56907e-06	0.000239189	3.60357	SLC35F5
22109	0.798077	6.46837	5.20585	3.63437e-05	0.000656105	2.17804	DHFRL1
9554	0.797855	7.13159	2.76799	0.0114917	0.0464242	-3.39818	C6orf225
9932	-0.797613	7.16991	-3.76524	0.00112922	0.00836303	-1.18544	ZNF264
28401	0.797359	7.24417	2.83639	0.00985542	0.0417523	-3.25445	CYR61
1239	0.796435	6.50045	5.8718	7.7478e-06	0.000222702	3.70305	PIK3R4
23681	-0.796263	7.0953	-4.53434	0.000179089	0.00211155	0.609914	SMCR7
27245	-0.795742	7.96375	-4.20177	0.000397292	0.0038741	-0.169621	FAM83H
31123	0.795332	8.72453	4.53175	0.000180205	0.00211846	0.60382	C16orf61
34705	0.794488	10.2325	4.50779	0.000190837	0.00221229	0.547631	HIST1H3E
14724	0.794475	8.42894	4.23375	0.000367972	0.00365549	-0.0947697	CRTC2
37618	0.794364	10.8689	3.84878	0.00092511	0.00724136	-0.992228	SNRPD1
36110	0.793777	7.99713	4.14872	0.000451177	0.00426173	-0.293722	PRKAB2
25083	0.793618	9.76226	3.0248	0.00642044	0.0306012	-2.85089	RAD21
29979	-0.793423	9.46247	-1.94952	0.0646432	0.160142	-4.96516	CD55
36903	-0.793302	6.24028	-4.09225	0.00051656	0.00464176	-0.425653	C17orf55
27837	0.79325	6.95451	1.74836	0.0949324	0.209968	-5.29529	CXCL2
12684	0.793034	7.30699	3.77484	0.00110367	0.00825664	-1.16328	DRAM
22051	0.792898	11.3096	1.67819	0.108055	0.229649	-5.40419	TMSL3
11679	-0.792781	7.1938	-3.53037	0.00197303	0.0126924	-1.72425	EFNA5
33693	0.792392	8.62447	4.34255	0.000283492	0.0029989	0.160144	ARFGAP3
12537	0.792267	6.77956	3.0714	0.00576845	0.0283867	-2.74951	C11orf82
4249	-0.792136	9.48069	-2.18202	0.0405513	0.115452	-4.55337	LOC388532
9911	-0.791823	6.78112	-5.59619	1.461e-05	0.000342699	3.07687	VPS26B
8500	0.791728	6.3276	3.88574	0.000846892	0.00679658	-0.906506	RNFT2
23972	0.791206	6.28084	3.53211	0.00196489	0.0126661	-1.72027	ITGAX
34473	0.790716	8.98018	3.79365	0.00105526	0.00800978	-1.11983	DNAJC9
36662	-0.790036	6.11971	-5.58664	1.49367e-05	0.000347214	3.05504	HYOU1
2450	0.79001	6.37869	2.66992	0.014294	0.0542985	-3.60142	STARD4
31623	0.789864	8.20621	2.00928	0.0574655	0.147523	-4.86226	CDKN1C
14559	-0.789749	14.562	-1.68324	0.107063	0.228028	-5.39648	BCAM
19080	-0.789549	6.42584	-3.86415	0.000891739	0.00703907	-0.956584	NCK2
2631	0.789543	8.05608	2.56344	0.018062	0.064615	-3.81799	HLA-DQA2
25164	0.789263	6.24491	5.84854	8.17128e-06	0.000232021	3.6505	CLSPN
31682	-0.789239	8.33746	-3.10395	0.00535144	0.0269798	-2.67835	C1orf71
38895	-0.789236	9.49792	-3.28136	0.00354399	0.0197268	-2.28595	PRDX2
24695	-0.788841	7.19161	-1.42843	0.167799	0.3145	-5.7634	SCGB3A1
6381	-0.788598	11.1741	-4.64823	0.000136411	0.00172862	0.876933	CCDC56
22387	-0.787738	8.8245	-2.83166	0.00996092	0.0421103	-3.26443	H1F0
26185	-0.787559	7.90309	-4.77865	9.99444e-05	0.0013704	1.18242	FAM18B
6640	0.786758	6.44572	4.32942	0.000292559	0.00306705	0.129356	CEP152
6103	-0.786665	8.41081	-3.06572	0.00584438	0.028664	-2.7619	PITX1
28587	-0.786651	6.70425	-3.90165	0.000815284	0.00659515	-0.869576	ZNF57
29973	-0.785688	6.17757	-4.62061	0.000145712	0.00182328	0.812202	EMX2OS
722	-0.785667	8.39324	-3.69938	0.00132105	0.00938247	-1.33725	ZMIZ1
28397	0.785498	9.95837	4.52376	0.000183682	0.00215247	0.585088	FAM60A
1866	0.785356	8.02352	2.32961	0.029831	0.0924991	-4.27693	CD52
587	0.784955	7.0497	3.67919	0.00138608	0.00968735	-1.38369	MBOAT1
7744	-0.784856	6.91836	-3.01318	0.00659384	0.031103	-2.87609	PELI1
42028	-0.784759	9.42851	-2.82796	0.0100444	0.0422995	-3.27225	COMTD1
19680	-0.784078	7.79386	-3.48065	0.00221903	0.0139706	-1.83728	HBP1
32384	0.784061	7.18212	2.02869	0.0552924	0.143388	-4.8284	ATHL1
27359	0.783564	6.30734	2.86744	0.00918814	0.0397294	-3.18868	GPR160
12613	0.783386	8.25993	1.60081	0.12428	0.254011	-5.52035	CPE
8708	0.783303	7.45229	2.72158	0.0127458	0.0500097	-3.49479	MBOAT7
31193	-0.782879	8.12523	-4.38052	0.000258834	0.00279282	0.249168	BMS1
38274	0.782806	12.1813	3.20668	0.00421783	0.0224709	-2.45201	GPX1
33526	0.782275	7.41246	2.04988	0.0530032	0.139269	-4.79117	UCA1
32208	0.78212	6.43873	6.35478	2.60324e-06	0.000105537	4.78006	FLVCR1
1834	-0.781836	7.60607	-4.1961	0.000402727	0.00391209	-0.182885	hCG_2009921
4184	0.781492	6.21739	3.16084	0.00469153	0.0244186	-2.55332	COMP
33728	0.781465	6.66387	5.66067	1.25861e-05	0.000310272	3.22404	ODF2L
18941	0.780976	7.1823	2.08822	0.0490765	0.131625	-4.72316	ARRDC2
25735	0.780732	6.91292	2.33205	0.0296779	0.0921408	-4.27227	SEZ6L2
12708	0.780682	6.24398	3.10591	0.00532722	0.0268698	-2.67404	CMKLR1
15929	0.780502	6.7316	1.7555	0.093676	0.208083	-5.28401	IRX2
7656	-0.780489	7.6636	-3.0086	0.00666329	0.0313014	-2.88599	SLC19A2
28406	0.780169	6.89669	2.93664	0.00785332	0.0354113	-3.04105	CD53
5527	-0.780146	7.62117	-2.69229	0.0136029	0.0524055	-3.55537	ZNF730
6363	-0.780055	6.14217	-3.14118	0.00491011	0.0252656	-2.59662	CYP2B7P1
31335	0.779659	6.41966	2.89561	0.00862052	0.0379416	-3.12877	PCSK9
38321	-0.779624	9.91469	-4.19081	0.000407872	0.00395385	-0.195273	MYCBP2
11271	-0.779622	8.97989	-4.16869	0.000430081	0.00411511	-0.247011	VARS2
43682	0.779169	6.38085	4.21846	0.000381706	0.00375686	-0.130552	WDR54
[truncated: 12,028 more rows]

## Sheet: GSE7803
id	logFC	AveExpr	t	P.Value	adj.P.Val	B	Gene.Symbol
220090_at	-5.61626	10.912	-12.3483	6.36149e-14	8.86933e-11	21.6449	CRNN
213240_s_at	-5.32436	12.1482	-5.32766	7.00211e-06	0.000167357	3.56273	KRT4
205900_at	-5.32216	10.7522	-11.2619	7.54712e-13	4.98428e-10	19.2607	KRT1
214624_at	-4.78577	9.95136	-23.2536	4.77929e-22	5.99705e-18	38.7669	UPK1A
204777_s_at	-4.72795	12.1976	-7.09015	4.04581e-08	2.70036e-06	8.61845	MAL
218990_s_at	-4.43308	11.5505	-5.35933	6.37648e-06	0.000154762	3.65422	SPRR3
205403_at	-4.37032	9.51006	-10.3719	6.38879e-12	2.54509e-09	17.1887	IL1R2
206642_at	-4.26845	9.02782	-13.0777	1.3074e-14	2.7342e-11	23.16	DSG1
207039_at	4.20531	11.7014	17.1878	4.88456e-18	3.06457e-14	30.5652	CDKN2A
207802_at	-4.12812	8.09269	-9.40567	7.29314e-11	1.75989e-08	14.8149	CRISP3
220620_at	-3.91548	10.9231	-6.23709	4.79676e-07	1.86925e-05	6.18945	CRCT1
205185_at	-3.67036	12.7324	-6.62733	1.53648e-07	7.6507e-06	7.30739	SPINK5
214536_at	-3.54063	8.17403	-9.61868	4.21919e-11	1.1765e-08	15.3494	SLURP1
211597_s_at	-3.5061	11.2549	-10.8133	2.18716e-12	1.09778e-09	18.2299	HOPX
208399_s_at	-3.48129	8.35799	-11.7636	2.36583e-13	2.28358e-10	20.381	EDN3
205691_at	3.40793	8.13466	7.81352	5.24575e-09	5.32488e-07	10.6253	SYNGR3
209283_at	-3.38699	10.8362	-8.65226	5.29924e-10	8.6357e-08	12.8742	CRYAB
207935_s_at	-3.35164	12.8323	-3.96737	0.000368778	0.00365805	-0.283645	KRT13
216237_s_at	3.30814	11.1275	10.3655	6.4905e-12	2.54509e-09	17.1734	MCM5
207206_s_at	-3.26038	10.2731	-10.9473	1.58752e-12	8.66094e-10	18.5406	ALOX12
204284_at	-3.23205	10.4254	-9.2923	9.78296e-11	2.27327e-08	14.5278	PPP1R3C
206884_s_at	-3.19485	10.0772	-5.61053	3.03515e-06	8.42589e-05	4.38054	SCEL
206291_at	3.18916	8.03435	3.88201	0.000469354	0.00438856	-0.514988	NTS
214599_at	-3.1413	12.1767	-6.07088	7.8127e-07	2.75376e-05	5.71074	IVL
205382_s_at	-3.13405	10.6392	-7.93951	3.69731e-09	4.06964e-07	10.9687	CFD
220723_s_at	-3.1243	9.58746	-10.1908	9.99168e-12	3.68752e-09	16.7536	CWH43
205910_s_at	3.11477	8.10592	4.2936	0.000145031	0.00178943	0.61531	CEL
213456_at	-3.07895	7.89738	-8.87218	2.94782e-10	5.65144e-08	13.4487	SOSTDC1
205225_at	-3.06426	11.2835	-7.56077	1.06411e-08	9.14551e-07	9.93061	ESR1
213661_at	-3.05657	7.22914	-6.64973	1.43979e-07	7.31434e-06	7.37125	PAMR1
206605_at	-3.0358	9.78079	-14.5599	6.28074e-16	2.62703e-12	26.0413	ENDOU
206858_s_at	3.00713	10.1418	7.91634	3.94237e-09	4.30164e-07	10.9057	HOXC6
206632_s_at	2.99922	11.4766	9.87017	2.22809e-11	7.16874e-09	15.9723	APOBEC3B
212768_s_at	-2.91932	8.33155	-4.785	3.46632e-05	0.000588904	2.00299	OLFM4
203914_x_at	-2.88641	9.88534	-6.81883	8.82565e-08	4.92197e-06	7.85207	HPGD
205470_s_at	-2.79693	11.2902	-6.6283	1.53217e-07	7.6507e-06	7.31015	KLK11
219554_at	-2.7579	11.3875	-4.92083	2.32541e-05	0.000428477	2.39153	RHCG
205767_at	-2.74533	8.35492	-8.94314	2.4428e-10	4.86544e-08	13.6327	EREG
205363_at	-2.70963	8.70518	-12.6533	3.25814e-14	5.1104e-11	22.2867	BBOX1
208079_s_at	2.68272	10.8771	11.7243	2.588e-13	2.31958e-10	20.2945	AURKA
219787_s_at	2.65264	10.7049	12.7751	2.50168e-14	4.48444e-11	22.5397	ECT2
219998_at	-2.59428	9.46287	-8.02335	2.93246e-09	3.47137e-07	11.1962	LGALSL
202768_at	-2.56062	10.5514	-3.52891	0.00125182	0.00919663	-1.45105	FOSB
205242_at	2.54475	8.39746	3.8717	0.000483183	0.0044911	-0.542816	CXCL13
209291_at	-2.52508	10.0502	-8.86903	2.97254e-10	5.65144e-08	13.4405	ID4
202107_s_at	2.51444	10.8865	12.0415	1.26076e-13	1.58201e-10	20.9873	MCM2
213693_s_at	2.50396	10.5826	3.18672	0.0031398	0.0181978	-2.31935	MUC1
218585_s_at	2.4724	10.2447	11.4514	4.85186e-13	3.80507e-10	19.6878	DTL
200795_at	-2.46539	11.4582	-5.166	1.12879e-05	0.000241708	3.09629	SPARCL1
213796_at	-2.45012	14.499	-3.01052	0.004969	0.025491	-2.74854	SPRR1A
206561_s_at	-2.40634	11.6165	-5.18635	1.06296e-05	0.000231161	3.15496	AKR1B10
209875_s_at	2.40432	9.93168	5.04773	1.60013e-05	0.000317696	2.75584	SPP1
218755_at	2.37999	10.977	10.6316	3.39008e-12	1.57567e-09	17.8046	KIF20A
205862_at	-2.37959	8.46177	-5.95624	1.09462e-06	3.61456e-05	5.37994	GREB1
206295_at	-2.37607	8.95221	-8.47289	8.58893e-10	1.28302e-07	12.4009	IL18
205476_at	2.3725	10.0157	3.21502	0.00291379	0.017222	-2.24921	CCL20
204023_at	2.35696	11.2705	11.8376	1.99894e-13	2.26916e-10	20.5435	RFC4
212949_at	2.34879	8.65672	7.59028	9.79403e-09	8.71599e-07	10.0121	NCAPH
202575_at	-2.32526	11.8189	-8.36003	1.1663e-09	1.68215e-07	12.1009	CRABP2
205778_at	-2.29874	9.93238	-4.6472	5.19011e-05	0.000800068	1.6107	KLK7
218312_s_at	-2.29822	10.0946	-8.36996	1.13525e-09	1.6564e-07	12.1273	ZSCAN18
206498_at	-2.29585	8.1848	-8.23163	1.65504e-09	2.18605e-07	11.7575	OCA2
204041_at	-2.28722	10.1162	-9.66747	3.7252e-11	1.09656e-08	15.4709	MAOB
202620_s_at	2.28705	11.5708	9.57625	4.70294e-11	1.25558e-08	15.2434	PLOD2
201710_at	2.28567	8.9294	7.06468	4.35187e-08	2.82939e-06	8.5468	MYBL2
213421_x_at	-2.28403	10.0987	-7.68435	7.52313e-09	7.20612e-07	10.2712	PRSS3
201313_at	2.27784	7.69174	5.32245	7.11061e-06	0.000168985	3.5477	ENO2
221667_s_at	-2.26763	9.80948	-6.37429	3.2108e-07	1.36573e-05	6.58354	HSPB8
210115_at	2.25416	9.3837	8.0755	2.53989e-09	3.12456e-07	11.3373	RPL39L
207008_at	-2.24748	8.37191	-8.32858	1.27045e-09	1.81154e-07	12.017	CXCR2
204439_at	2.21662	8.81461	3.73205	0.0007144	0.00611479	-0.91688	IFI44L
219153_s_at	-2.2162	7.89949	-7.18182	3.11347e-08	2.23611e-06	8.87583	THSD4
204614_at	-2.21504	11.4343	-4.35932	0.000119944	0.0015383	0.798889	SERPINB2
214598_at	-2.21218	8.65177	-8.06279	2.63037e-09	3.17365e-07	11.3029	CLDN8
201291_s_at	2.20593	10.7156	10.6316	3.39042e-12	1.57567e-09	17.8045	TOP2A
206482_at	-2.19796	9.57577	-5.5009	4.19634e-06	0.000110158	4.06345	PTK6
204470_at	2.15775	10.7367	5.1315	1.24978e-05	0.000261807	2.99691	CXCL1
206316_s_at	2.15682	10.2207	14.4037	8.55622e-16	2.68409e-12	25.7496	KNTC1
214621_at	-2.15279	7.51799	-6.71317	1.19793e-07	6.26319e-06	7.5519	GYS2
204475_at	2.1492	8.84024	2.89305	0.00670655	0.031844	-3.02703	MMP1
207381_at	-2.14693	8.06695	-6.11689	6.82489e-07	2.4895e-05	5.84337	ALOX12B
203638_s_at	-2.14687	10.5911	-5.32623	7.03163e-06	0.000167743	3.55862	FGFR2
207602_at	-2.13073	11.6864	-4.96409	2.04734e-05	0.000385158	2.5156	TMPRSS11D
218002_s_at	-2.13072	12.6289	-3.25241	0.0026389	0.0159503	-2.15605	CXCL14
221524_s_at	-2.12577	10.5889	-3.6413	0.000918989	0.00737778	-1.15708	RRAGD
210746_s_at	-2.12298	8.79146	-10.0915	1.27893e-11	4.58515e-09	16.5133	EPB42
206104_at	-2.12266	9.28315	-5.85541	1.47328e-06	4.61016e-05	5.08865	ISL1
207165_at	2.12205	10.3245	7.56398	1.05455e-08	9.1369e-07	9.93947	HMMR
204750_s_at	-2.11723	11.8509	-5.29049	7.81497e-06	0.000182272	3.4554	DSC2
205064_at	-2.10803	13.9408	-4.34066	0.000126596	0.00160789	0.746695	SPRR1B
210090_at	-2.10554	7.80461	-4.11424	0.000242774	0.00266288	0.118374	ARC
205979_at	-2.09787	7.18558	-3.81984	0.000558974	0.00501076	-0.682341	SCGB2A1
206526_at	2.09718	8.434	6.46432	2.46883e-07	1.11435e-05	6.84158	RIBC2
219267_at	-2.08916	10.1708	-8.8396	3.21408e-10	6.01945e-08	13.364	GLTP
201897_s_at	2.08854	9.82346	9.69803	3.44625e-11	1.05472e-08	15.5469	CKS1B
220026_at	-2.08741	10.0309	-3.28247	0.00243604	0.0150135	-2.08076	CLCA4
204641_at	2.08021	9.77872	11.8015	2.17006e-13	2.26916e-10	20.4643	NEK2
205278_at	2.07947	7.98019	3.68605	0.000811871	0.00675554	-1.03894	GAD1
208998_at	2.07844	12.8983	6.11109	6.94202e-07	2.52488e-05	5.82667	UCP2
209792_s_at	-2.07509	11.9584	-4.48378	8.35923e-05	0.00118086	1.14841	KLK10
209550_at	-2.07112	9.79281	-6.30811	3.89616e-07	1.58217e-05	6.39359	NDN
219918_s_at	2.06489	8.86216	6.51894	2.10564e-07	9.78576e-06	6.99786	ASPM
205569_at	2.0529	10.5253	5.57255	3.39557e-06	9.24242e-05	4.27068	LAMP3
204784_s_at	2.05124	10.4772	6.05435	8.20166e-07	2.85873e-05	5.66308	MLF1
208502_s_at	-2.05083	10.4139	-4.73324	4.03451e-05	0.000661766	1.8554	PITX1
219258_at	2.0503	8.90059	8.4995	7.99315e-10	1.25373e-07	12.4713	TIPIN
202967_at	-2.04833	10.2645	-9.02075	1.99049e-10	4.16278e-08	13.8331	GSTA4
212187_x_at	-2.04745	10.479	-5.51444	4.03164e-06	0.000106503	4.10263	PTGDS
220431_at	-2.03743	9.37951	-5.63401	2.83173e-06	8.05211e-05	4.44846	TMPRSS11E
202338_at	2.02569	11.0898	8.6594	5.19869e-10	8.5833e-08	12.893	TK1
207720_at	-2.02064	9.03334	-4.28142	0.000150217	0.00184287	0.581374	LOR
211621_at	-2.01314	8.99396	-13.5394	4.95265e-15	1.24292e-11	24.0852	AR
205627_at	-1.99915	8.47061	-5.37189	6.14413e-06	0.000149702	3.69051	CDA
222008_at	-1.99056	8.35036	-6.99355	5.33659e-08	3.365e-06	8.34637	COL9A1
206513_at	1.98751	10.8456	5.1696	1.11685e-05	0.000239969	3.10668	AIM2
210652_s_at	-1.98272	9.24893	-6.87223	7.56556e-08	4.43611e-06	8.00343	TTC39A
203700_s_at	-1.98178	9.76271	-4.20805	0.000185539	0.00214773	0.377521	DIO2
203234_at	-1.97476	10.9372	-5.39484	5.7412e-06	0.000141534	3.75683	UPP1
210609_s_at	-1.97278	10.7203	-7.14921	3.41717e-08	2.38214e-06	8.78438	TP53I3
219555_s_at	1.96993	9.3965	6.85253	8.0079e-08	4.67363e-06	7.9476	CENPN
214091_s_at	-1.96711	10.0851	-7.04211	4.64269e-08	2.98751e-06	8.48323	GPX3
202580_x_at	1.95496	10.7418	9.34524	8.5274e-11	2.0189e-08	14.6621	FOXM1
220940_at	1.95052	10.1189	6.05693	8.13972e-07	2.85299e-05	5.67051	ANKRD36B
57588_at	-1.94349	10.0706	-6.10246	7.12024e-07	2.56002e-05	5.8018	SLC24A3
205239_at	-1.94329	10.687	-3.37252	0.00191388	0.0126001	-1.85319	AREG
221841_s_at	-1.93471	13.3111	-6.03931	8.57239e-07	2.93897e-05	5.61971	KLF4
205513_at	-1.93199	9.75562	-3.48044	0.00142886	0.0101411	-1.57657	TCN1
202859_x_at	1.92172	10.1731	3.46939	0.00147249	0.0103236	-1.60508	CXCL8
208539_x_at	-1.91842	9.29156	-4.00939	0.000327331	0.00336283	-0.169119	SPRR2B
201893_x_at	-1.91253	11.2506	-4.47635	8.54169e-05	0.00120024	1.12749	DCN
220664_at	-1.90172	8.52779	-2.73271	0.0100115	0.0425555	-3.39643	SPRR2C
202219_at	1.90171	10.2628	3.62368	0.000964802	0.00763807	-1.20341	SLC6A8
201667_at	-1.89769	12.8177	-3.84186	0.000525477	0.00479193	-0.623188	GJA1
206546_at	1.89617	8.4828	6.17352	5.77959e-07	2.17785e-05	6.00651	SYCP2
211843_x_at	-1.89416	8.63611	-7.67602	7.70064e-09	7.32028e-07	10.2483	CYP3A7-CYP3AP1
211959_at	-1.8922	10.8952	-2.69995	0.0108511	0.0453262	-3.47028	IGFBP5
204825_at	1.88494	11.4779	9.42134	7.00386e-11	1.72959e-08	14.8544	MELK
204734_at	-1.87935	12.1822	-2.21469	0.0337931	0.104669	-4.49334	KRT15
221521_s_at	1.87835	11.2603	6.53217	2.02609e-07	9.52184e-06	7.03569	GINS2
201497_x_at	1.8694	10.2946	2.71842	0.0103701	0.0436949	-3.42872	MYH11
203240_at	-1.86915	11.3568	-4.76639	3.66076e-05	0.000612318	1.94991	FCGBP
212681_at	-1.86801	8.05704	-7.62414	8.90579e-09	8.2169e-07	10.1055	EPB41L3
41469_at	-1.86469	11.0425	-4.13919	0.00022605	0.00252806	0.187125	PI3
218009_s_at	1.86297	11.0115	10.9477	1.58597e-12	8.66094e-10	18.5416	PRC1
218847_at	1.86123	10.8297	5.29828	7.63711e-06	0.000178788	3.4779	IGF2BP2
202626_s_at	1.84851	10.494	5.40268	5.60962e-06	0.000138835	3.7795	LYN
214247_s_at	-1.84844	11.3689	-4.75548	3.77987e-05	0.000625723	1.91878	DKK3
203213_at	1.84459	11.3083	7.60174	9.48379e-09	8.50018e-07	10.0437	CDK1
207828_s_at	1.8368	12.3071	11.1422	1.0001e-12	6.27462e-10	18.9882	CENPF
219304_s_at	-1.83016	9.44056	-9.06689	1.76298e-10	3.88896e-08	13.9518	PDGFD
202503_s_at	1.82075	13.1553	11.1074	1.08582e-12	6.48802e-10	18.9086	KIAA0101
205613_at	1.81968	8.93911	5.0421	1.62693e-05	0.000320482	2.73964	SYT17
218039_at	1.81845	12.2675	9.66406	3.75775e-11	1.09656e-08	15.4624	NUSAP1
221641_s_at	1.81737	8.84735	6.53373	2.01692e-07	9.5144e-06	7.04014	ACOT9
220973_s_at	1.81649	7.83178	5.8727	1.40005e-06	4.41401e-05	5.13864	SHARPIN
201324_at	-1.81451	13.3651	-5.66333	2.59683e-06	7.45654e-05	4.53327	EMP1
218726_at	1.81381	10.5341	7.30533	2.19056e-08	1.71794e-06	9.22128	HJURP
218355_at	1.80469	9.3073	9.58294	4.62307e-11	1.25558e-08	15.2601	KIF4A
201202_at	1.79454	12.1044	11.3928	5.55955e-13	4.1036e-10	19.5562	PCNA
206102_at	1.7938	11.4116	6.69253	1.27175e-07	6.56705e-06	7.49316	GINS1
217109_at	1.79198	11.8084	1.95561	0.0590169	0.15525	-4.97848	MUC4
201839_s_at	1.78959	10.8429	5.45921	4.74648e-06	0.000121797	3.94292	EPCAM
209498_at	-1.78848	10.5937	-3.10187	0.0039218	0.0213403	-2.52768	CEACAM1
218894_s_at	1.77546	8.01452	6.21003	5.19273e-07	2.00487e-05	6.11159	MAGOHB
213520_at	1.77541	9.39988	6.71116	1.20492e-07	6.2736e-06	7.54619	RECQL4
201890_at	1.77403	12.7106	7.45772	1.42273e-08	1.15177e-06	9.64529	RRM2
205449_at	1.76824	10.6609	6.15337	6.13162e-07	2.2967e-05	5.94848	SAC3D1
211696_x_at	-1.76783	10.7195	-4.82268	3.10324e-05	0.000538582	2.11062	HBB
210020_x_at	-1.76049	10.9563	-4.61992	5.62086e-05	0.000851818	1.5333	CALML3
208712_at	-1.76029	10.0988	-9.05508	1.81856e-10	3.93437e-08	13.9215	CCND1
209373_at	-1.75841	11.2484	-3.95405	0.000382958	0.00376891	-0.319866	MALL
203510_at	1.75749	10.3107	5.69259	2.38191e-06	6.88667e-05	4.61789	MET
219476_at	-1.75386	12.2902	-4.77182	3.60291e-05	0.000606024	1.9654	C1orf116
201289_at	-1.7427	11.0924	-3.34194	0.00207782	0.0133532	-1.9308	CYR61
209605_at	-1.74072	11.7158	-8.13873	2.13466e-09	2.70563e-07	11.5079	TST
206307_s_at	1.74069	8.49968	7.0722	4.25918e-08	2.79812e-06	8.56795	FOXD1
204952_at	-1.73933	13.4265	-5.09866	1.37695e-05	0.000282694	2.90236	LYPD3
203145_at	1.73387	10.9117	11.6752	2.89605e-13	2.42264e-10	20.186	SPAG5
205395_s_at	1.72975	9.15285	7.33183	2.0318e-08	1.60346e-06	9.2952	MRE11A
203535_at	-1.72897	14.0432	-3.10229	0.00391754	0.021335	-2.52666	S100A9
220066_at	-1.72779	9.61932	-5.51767	3.99342e-06	0.000105716	4.11195	NOD2
201664_at	1.72762	11.7084	8.14644	2.08999e-09	2.67604e-07	11.5286	SMC4
209569_x_at	-1.72717	10.5647	-7.33442	2.01696e-08	1.60182e-06	9.3024	NSG1
220085_at	1.72487	7.15342	4.69228	4.54879e-05	0.000721596	1.73881	HELLS
214199_at	-1.71445	8.60878	-5.55471	3.57936e-06	9.6589e-05	4.21908	SFTPD
218542_at	1.71184	9.7111	8.19804	1.81433e-09	2.37148e-07	11.6674	CEP55
220035_at	1.71035	9.64055	7.76038	6.08317e-09	6.05806e-07	10.4798	NUP210
219836_at	-1.70765	9.90653	-8.27764	1.45961e-09	1.96938e-07	11.8808	ZBED2
205402_x_at	-1.70676	9.46493	-6.31933	3.77039e-07	1.5503e-05	6.4258	PRSS2
203717_at	-1.70348	8.34053	-6.93041	6.3985e-08	3.8975e-06	8.16805	DPP4
205990_s_at	-1.69405	10.6232	-4.29003	0.000146532	0.00180087	0.605362	WNT5A
208795_s_at	1.69307	11.734	10.0484	1.42433e-11	4.96457e-09	16.4084	MCM7
216228_s_at	1.69285	8.94284	9.41991	7.02972e-11	1.72959e-08	14.8508	WDHD1
33304_at	1.69191	11.4261	5.94238	1.14023e-06	3.73566e-05	5.33991	ISG20
204897_at	-1.69125	9.20828	-4.56202	6.65597e-05	0.000979122	1.36929	PTGER4
202589_at	1.68931	11.629	6.04113	8.52671e-07	2.93132e-05	5.62495	TYMS
204159_at	1.68752	10.57	4.73239	4.04454e-05	0.000661989	1.85299	CDKN2C
213007_at	1.68587	10.4286	11.3174	6.62901e-13	4.62115e-10	19.3861	FANCI
209719_x_at	-1.68412	13.6183	-3.54107	0.00121084	0.00895325	-1.41944	SERPINB3
206877_at	-1.67918	7.56395	-3.97158	0.0003644	0.00362244	-0.272176	MXD1
204146_at	1.67761	9.94253	10.391	6.096e-12	2.54509e-09	17.2344	RAD51AP1
212977_at	1.67608	11.4536	3.6578	0.000877989	0.00713077	-1.11359	ACKR3
203915_at	1.67259	10.3568	2.88344	0.00687144	0.0323295	-3.04951	CXCL9
212621_at	1.66881	10.3653	10.9044	1.75879e-12	9.19553e-10	18.4413	TMEM194A
205180_s_at	1.6687	10.9736	5.70176	2.31824e-06	6.73363e-05	4.64443	ADAM8
203270_at	1.6659	8.93521	9.43922	6.6881e-11	1.7127e-08	14.8995	DTYMK
214235_at	-1.66499	10.4248	-4.55805	6.73336e-05	0.000985883	1.35808	CYP3A5
209244_s_at	-1.66352	9.62647	-7.94164	3.67555e-09	4.06964e-07	10.9745	KIF1C
204822_at	1.66242	9.895	9.45219	6.46823e-11	1.6909e-08	14.9322	TTK
203797_at	-1.6537	11.9352	-5.11785	1.30117e-05	0.000270317	2.95759	VSNL1
211906_s_at	-1.64974	11.8632	-3.13173	0.00362763	0.0202309	-2.45472	SERPINB4
213680_at	-1.64959	14.7419	-3.1556	0.00340764	0.0192695	-2.39612	KRT6B
206569_at	1.64662	7.2505	2.94077	0.00594108	0.0291279	-2.91467	IL24
204059_s_at	-1.64112	10.2536	-5.97452	1.03728e-06	3.45247e-05	5.43271	ME1
204826_at	1.64013	8.91865	7.16273	3.28777e-08	2.31769e-06	8.82231	CCNF
205081_at	1.63945	9.22694	2.96457	0.00559084	0.0279078	-2.85824	CRIP1
219507_at	1.6387	10.2063	6.98963	5.39702e-08	3.36924e-06	8.3353	RSRC1
217901_at	1.63859	10.9095	7.1092	3.83124e-08	2.58465e-06	8.67199	DSG2
213502_x_at	1.63653	10.4689	2.61863	0.0132271	0.0522481	-3.6512	GUSBP11
204162_at	1.63148	9.25203	6.01095	9.31819e-07	3.15161e-05	5.53787	NDC80
204126_s_at	1.62832	9.62169	9.06611	1.76658e-10	3.88896e-08	13.9498	CDC45
205014_at	-1.62585	13.2097	-5.63346	2.83633e-06	8.05211e-05	4.44687	FGFBP1
214723_x_at	1.62451	8.93486	5.66934	2.55115e-06	7.34217e-05	4.55065	ANKRD36
201041_s_at	-1.62244	13.581	-3.66808	0.000853343	0.00696665	-1.08645	DUSP1
209759_s_at	1.62047	10.7598	6.62085	1.56568e-07	7.76526e-06	7.2889	ECI1
205352_at	-1.61439	8.29083	-6.25411	4.56353e-07	1.79508e-05	6.23838	SERPINI1
220412_x_at	-1.6111	7.30201	-7.86105	4.5962e-09	4.84648e-07	10.7551	KCNK7
209969_s_at	1.60372	12.8349	4.72999	4.07305e-05	0.000663748	1.84616	STAT1
209250_at	-1.60327	12.3899	-5.57713	3.34992e-06	9.17791e-05	4.28393	DEGS1
220633_s_at	1.60242	7.9769	5.71358	2.23877e-06	6.54827e-05	4.6786	HP1BP3
220782_x_at	-1.59999	10.5475	-6.20234	5.31117e-07	2.03806e-05	6.08946	KLK12
204115_at	-1.59788	9.36999	-5.97564	1.03385e-06	3.45026e-05	5.43596	GNG11
204324_s_at	1.58641	10.1015	5.95982	1.08313e-06	3.58605e-05	5.39029	GOLIM4
213800_at	1.58377	8.32616	2.70466	0.0107266	0.0449406	-3.4597	CFH
33767_at	1.58188	9.27987	1.80119	0.080812	0.195306	-5.24495	NEFH
204766_s_at	1.58135	8.55225	3.99065	0.000345215	0.00347375	-0.220232	NUDT1
212099_at	-1.58096	10.2169	-3.76152	0.000658051	0.00572623	-0.838394	RHOB
204731_at	-1.57891	9.60726	-4.19257	0.000193974	0.00222282	0.334639	TGFBR3
219298_at	-1.57713	9.70744	-5.49857	4.22524e-06	0.000110455	4.05673	ECHDC3
220119_at	-1.57709	9.50525	-6.78068	9.85401e-08	5.39948e-06	7.74378	EPB41L4A
203961_at	-1.5754	11.2931	-4.62418	5.55137e-05	0.000844347	1.54537	NEBL
204767_s_at	1.57099	12.12	10.2963	7.69588e-12	2.9263e-09	17.0077	FEN1
204457_s_at	1.5708	9.15467	2.78162	0.00886954	0.0390517	-3.28512	GAS1
218858_at	-1.5659	7.93138	-6.07218	7.78285e-07	2.75096e-05	5.7145	DEPTOR
204580_at	1.56498	9.75984	3.86767	0.000488689	0.00452552	-0.553672	MMP12
203695_s_at	1.56419	10.7442	4.27345	0.000153707	0.00187436	0.55919	DFNA5
200644_at	1.56333	10.3597	7.63538	8.62931e-09	8.08064e-07	10.1364	MARCKSL1
209351_at	-1.56181	13.639	-1.75001	0.0894053	0.209772	-5.32932	KRT14
218959_at	1.56039	9.62051	4.2453	0.00016669	0.00198634	0.480901	HOXC10
206059_at	-1.55785	9.92572	-4.62929	5.46915e-05	0.000834877	1.55986	ZNF91
210511_s_at	1.55751	9.34597	4.00892	0.000327765	0.00336283	-0.170393	INHBA
203828_s_at	1.54975	7.12948	4.25765	0.000160868	0.00193535	0.51522	IL32
210792_x_at	1.54742	9.7751	6.41247	2.87198e-07	1.25131e-05	6.69305	SIVA1
205483_s_at	1.54493	11.627	3.38168	0.0018672	0.0123705	-1.82986	ISG15
208966_x_at	1.54226	12.4839	7.56355	1.05583e-08	9.1369e-07	9.93828	IFI16
204415_at	1.542	11.0743	2.84678	0.00753644	0.0345767	-3.13493	IFI6
206595_at	-1.54148	9.88842	-3.24887	0.0026638	0.0160545	-2.16489	CST6
206714_at	-1.54092	9.40624	-4.36333	0.000118561	0.00152742	0.810098	ALOX15B
220149_at	-1.54003	9.53838	-6.92573	6.4853e-08	3.93128e-06	8.15481	C2orf54
201650_at	1.53343	11.1214	3.12865	0.00365698	0.0203313	-2.46227	KRT19
205331_s_at	1.53328	8.45618	3.61235	0.000995428	0.00780177	-1.23316	REEP2
215395_x_at	-1.5318	10.2981	-7.07229	4.25807e-08	2.79812e-06	8.56821	PRSS3P2
204787_at	1.52809	8.10451	4.44099	9.46608e-05	0.00129815	1.02796	VSIG4
205759_s_at	-1.52698	10.2157	-7.60268	9.45863e-09	8.50018e-07	10.0463	SULT2B1
205034_at	1.5269	9.44201	6.62887	1.52963e-07	7.6507e-06	7.31178	CCNE2
214036_at	-1.52686	10.7964	-6.97324	5.65727e-08	3.49692e-06	8.28903	EFNA5
201849_at	-1.52626	11.1461	-2.99964	0.00511004	0.0260125	-2.7746	BNIP3
202446_s_at	1.52412	11.395	7.8124	5.26207e-09	5.32488e-07	10.6222	PLSCR1
210495_x_at	1.52034	11.0737	2.59076	0.0141461	0.0548534	-3.71235	FN1
40020_at	1.51955	10.5531	7.28404	2.32718e-08	1.7915e-06	9.16184	CELSR3
217272_s_at	-1.51887	12.6661	-3.08908	0.0040547	0.0218099	-2.55883	SERPINB13
218922_s_at	-1.51695	8.01795	-5.29232	7.77273e-06	0.000181624	3.4607	CERS4
212724_at	-1.51362	12.6329	-4.4937	8.12149e-05	0.00114891	1.17636	RND3
204141_at	-1.51312	13.1624	-4.63033	5.45246e-05	0.000833343	1.56283	TUBB2A
204719_at	-1.5115	8.07998	-5.58911	3.23344e-06	8.89765e-05	4.31857	ABCA8
218176_at	1.50896	10.8552	6.38434	3.11788e-07	1.33072e-05	6.61238	MAGEF1
203276_at	1.50514	9.29479	8.25824	1.53897e-09	2.05436e-07	11.8289	LMNB1
205399_at	-1.50305	8.75233	-6.60756	1.62731e-07	8.03915e-06	7.25098	DCLK1
206500_s_at	1.49381	7.82098	7.70135	7.17369e-09	6.92427e-07	10.3179	MIS18BP1
204408_at	1.49206	9.76894	6.01259	9.27351e-07	3.14497e-05	5.54259	APEX2
202687_s_at	1.49149	12.9259	4.59015	6.13146e-05	0.000915923	1.44892	TNFSF10
202023_at	1.49001	10.7921	4.6225	5.57871e-05	0.000847478	1.54061	EFNA1
200783_s_at	1.48961	11.2521	7.25203	2.54893e-08	1.89255e-06	9.07241	STMN1
202112_at	-1.48838	7.9785	-3.35535	0.0020043	0.0130243	-1.89679	VWF
218350_s_at	1.48597	11.7924	8.49261	8.14315e-10	1.26094e-07	12.4531	GMNN
213572_s_at	-1.48581	12.4052	-6.30539	3.92734e-07	1.58969e-05	6.38576	SERPINB1
204170_s_at	1.48509	11.5925	6.80809	9.10352e-08	5.0322e-06	7.82161	CKS2
218757_s_at	1.48041	11.2737	6.98972	5.39559e-08	3.36924e-06	8.33556	UPF3B
219284_at	1.48038	10.9425	7.50191	1.25595e-08	1.03682e-06	9.76778	HSPBAP1
218308_at	1.48024	9.49764	6.58081	1.75882e-07	8.52109e-06	7.17464	TACC3
213201_s_at	1.48009	8.93845	2.3399	0.0254834	0.0847509	-4.2429	TNNT1
204363_at	-1.47733	10.769	-3.41119	0.00172424	0.011601	-1.75454	F3
207908_at	-1.47677	10.348	-8.595	6.17975e-10	9.81563e-08	12.7236	KRT2
211026_s_at	-1.4752	11.1752	-9.00106	2.09648e-10	4.30074e-08	13.7823	MGLL
204393_s_at	-1.47436	9.68234	-6.35932	3.35437e-07	1.41719e-05	6.54059	ACPP
204503_at	-1.47233	9.57094	-7.48173	1.32948e-08	1.09035e-06	9.71189	EVPL
210164_at	1.46886	9.34659	4.25431	0.000162421	0.00194471	0.505943	GZMB
215731_s_at	1.46792	7.65102	5.35773	6.40673e-06	0.000154897	3.6496	MPHOSPH9
204472_at	-1.46788	10.0566	-4.76623	3.66254e-05	0.000612318	1.94944	GEM
219165_at	-1.46733	10.4515	-8.06983	2.57989e-09	3.14296e-07	11.322	PDLIM2
204835_at	1.46477	10.255	8.4849	8.31451e-10	1.26094e-07	12.4327	POLA1
206310_at	-1.46004	8.7657	-6.53377	2.01672e-07	9.5144e-06	7.04024	SPINK2
214084_x_at	1.45951	7.54794	4.27091	0.000154837	0.00188275	0.552116	NCF1
218677_at	-1.45932	13.3831	-5.55861	3.53834e-06	9.58943e-05	4.23036	S100A14
204695_at	1.45913	10.5082	6.24659	4.66518e-07	1.82934e-05	6.21675	CDC25A
208579_x_at	1.4576	8.82767	8.48375	8.34058e-10	1.26094e-07	12.4296	H2BFS
219880_at	1.45642	9.77731	6.51695	2.11788e-07	9.80633e-06	6.99217	CTC-338M12.4
203939_at	-1.45591	7.96275	-3.90236	0.000443186	0.00422898	-0.459997	NT5E
219211_at	1.45511	7.885	4.32027	0.000134281	0.00168496	0.689723	USP18
212058_at	1.45397	11.7177	8.75057	4.07397e-10	7.20002e-08	13.1318	U2SURP
204026_s_at	1.45293	12.4563	5.25645	8.64186e-06	0.000198605	3.35714	ZWINT
220196_at	1.45198	8.7915	2.78117	0.00887936	0.0390667	-3.28613	MUC16
203108_at	1.45194	11.2461	2.30667	0.0274864	0.0893761	-4.31032	GPRC5A
202095_s_at	1.45135	10.6811	7.73722	6.48943e-09	6.41176e-07	10.4163	BIRC5
206008_at	-1.44551	10.2602	-3.92521	0.000415503	0.00402968	-0.398136	TGM1
202870_s_at	1.44413	9.14014	6.72448	1.15935e-07	6.1642e-06	7.58407	CDC20
203588_s_at	1.44267	9.23439	6.02722	8.8829e-07	3.03713e-05	5.5848	TFDP2
205479_s_at	1.44087	11.0926	4.64936	5.15747e-05	0.000796321	1.61683	PLAU
212297_at	1.43972	11.0596	8.00524	3.0828e-09	3.58176e-07	11.1472	ATP13A3
203362_s_at	1.43518	10.0618	5.41594	5.39406e-06	0.000135099	3.81782	MAD2L1
204639_at	1.43162	10.8131	4.72446	4.1397e-05	0.000669393	1.83038	ADA
219143_s_at	1.4305	9.77391	8.04893	2.73279e-09	3.26581e-07	11.2654	RPP25
220403_s_at	-1.42965	8.67845	-3.49473	0.00137429	0.00985969	-1.53964	TP53AIP1
209189_at	-1.42889	10.1895	-3.53926	0.00121686	0.00899242	-1.42415	FOS
208126_s_at	-1.42874	10.1549	-4.82775	3.0574e-05	0.000532837	2.1251	CYP2C18
204454_at	-1.42768	10.6147	-4.37497	0.000114631	0.00148593	0.84271	LDOC1
215704_at	-1.42761	8.64145	-2.75006	0.00959139	0.0413157	-3.35707	FLG
213005_s_at	-1.42648	11.6624	-8.19019	1.85376e-09	2.39804e-07	11.6463	KANK1
202633_at	1.4262	11.0732	8.68053	4.91263e-10	8.33023e-08	12.9484	TOPBP1
204709_s_at	1.42197	8.40616	5.87827	1.37728e-06	4.35318e-05	5.15471	KIF23
222236_s_at	-1.4188	9.86091	-9.84073	2.39995e-11	7.52863e-09	15.8999	ASAP3
203585_at	-1.41841	12.2803	-4.55326	6.828e-05	0.000997413	1.34454	ZNF185
218662_s_at	1.41699	10.4917	7.15564	3.35499e-08	2.35187e-06	8.80242	NCAPG
219510_at	1.41469	10.7616	8.77986	3.7678e-10	6.85194e-08	13.2083	POLQ
205516_x_at	1.41077	8.44701	4.91129	2.3916e-05	0.000436833	2.36419	CIZ1
201930_at	1.40863	12.1315	10.0101	1.56738e-11	5.31555e-09	16.3151	MCM6
205595_at	-1.40719	11.6921	-4.38926	0.000109983	0.001442	0.88275	DSG3
202188_at	1.40646	6.84601	3.50823	0.00132462	0.00959346	-1.50471	NUP93
204887_s_at	1.40603	8.85146	7.78876	5.62024e-09	5.64182e-07	10.5576	PLK4
203358_s_at	1.40538	10.9891	7.94242	3.66762e-09	4.06964e-07	10.9766	EZH2
211423_s_at	-1.40359	10.6716	-5.21531	9.75837e-06	0.000218657	3.23846	SC5D
208691_at	1.4033	13.9905	7.16432	3.27295e-08	2.31769e-06	8.82675	TFRC
204357_s_at	1.40267	8.47552	7.25465	2.53005e-08	1.88971e-06	9.07971	LIMK1
206391_at	1.40185	8.23088	2.09516	0.0439061	0.126014	-4.72288	RARRES1
202983_at	1.40156	11.42	7.64838	8.32059e-09	7.85013e-07	10.1722	HLTF
201697_s_at	1.3966	13.2088	10.446	5.32774e-12	2.30526e-09	17.3653	DNMT1
201190_s_at	-1.3962	11.3966	-8.09956	2.37725e-09	2.95344e-07	11.4022	PITPNA
205260_s_at	1.39455	9.76055	6.42044	2.80594e-07	1.22679e-05	6.71589	ACYP1
209242_at	-1.39438	9.02982	-6.32292	3.731e-07	1.5451e-05	6.43611	PEG3
40665_at	1.39337	8.32101	2.12207	0.0414209	0.121182	-4.67205	FMO3
205235_s_at	1.39247	8.85636	7.8208	5.14052e-09	5.28715e-07	10.6452	KIF20B
204451_at	-1.39065	9.32384	-4.97181	2.00132e-05	0.000377673	2.53775	FZD1
215536_at	-1.38982	10.1398	-4.14329	0.000223413	0.00250526	0.198433	HLA-DQB2
202935_s_at	-1.38868	11.4759	-3.46293	0.00149859	0.010411	-1.62173	SOX9
203821_at	-1.38665	12.3538	-3.48047	0.00142874	0.0101411	-1.57648	HBEGF
219047_s_at	1.38614	8.92452	7.53524	1.14336e-08	9.69382e-07	9.86005	ZNF668
206115_at	-1.38576	10.0559	-2.89543	0.0066663	0.0317495	-3.02145	EGR3
218979_at	1.38228	9.1328	6.55958	1.8708e-07	8.95986e-06	7.11401	RMI1
208808_s_at	1.38059	13.0639	8.62371	5.72107e-10	9.20359e-08	12.7991	HMGB2
202020_s_at	-1.38021	10.5244	-6.31846	3.77999e-07	1.5503e-05	6.4233	LANCL1
212876_at	1.37989	10.329	5.21016	9.90775e-06	0.000221214	3.22362	B4GALT4
219410_at	-1.37465	12.2735	-3.02022	0.00484632	0.0249433	-2.72526	TMEM45A
205863_at	-1.37305	10.1727	-4.55956	6.70377e-05	0.000984019	1.36235	S100A12
201896_s_at	1.36832	10.0739	5.08892	1.41708e-05	0.000288194	2.87433	PSRC1
204425_at	1.36659	8.01102	4.32519	0.000132385	0.00166673	0.703466	ARHGAP4
206023_at	-1.36487	11.9919	-2.50375	0.0174083	0.0640154	-3.90054	NMU
206364_at	1.36469	8.98617	9.03271	1.92876e-10	4.10205e-08	13.8639	KIF14
202555_s_at	-1.36406	10.6942	-3.19074	0.00310675	0.0180479	-2.30942	MYLK
204712_at	-1.36355	7.75385	-4.6786	4.73465e-05	0.000745426	1.6999	WIF1
222039_at	1.36288	11.3948	9.94833	1.83011e-11	6.04321e-09	16.1641	KIF18B
218502_s_at	-1.36266	9.74864	-5.93164	1.17687e-06	3.83567e-05	5.3089	TRPS1
211734_s_at	-1.36188	9.07503	-8.29221	1.40274e-09	1.91321e-07	11.9198	FCER1A
219959_at	1.36149	10.1917	4.6981	4.47191e-05	0.000712101	1.75537	MOCOS
204256_at	-1.36141	9.81607	-4.34065	0.000126601	0.00160789	0.746653	ELOVL6
210096_at	-1.36108	10.2043	-1.8667	0.0708442	0.177436	-5.13406	CYP4B1
204235_s_at	-1.36028	9.6585	-6.43945	2.65459e-07	1.1812e-05	6.77034	GULP1
220609_at	1.35976	8.06962	3.86728	0.000489233	0.00452721	-0.554737	LOC202181
207808_s_at	-1.35932	9.79565	-3.62829	0.000952595	0.00756717	-1.19128	PROS1
210095_s_at	1.3584	10.9302	2.27184	0.029738	0.0949497	-4.38026	IGFBP3
203256_at	1.35629	12.2469	3.07988	0.00415287	0.0222218	-2.58119	CDH3
204686_at	-1.35552	9.51098	-4.92424	2.30223e-05	0.000425456	2.40128	IRS1
218741_at	1.35503	9.74971	7.17816	3.14615e-08	2.24306e-06	8.86557	CENPM
219990_at	1.35434	9.97435	5.02292	1.72154e-05	0.000335955	2.68453	E2F8
204990_s_at	1.35409	10.6621	7.37228	1.81164e-08	1.44792e-06	9.40788	ITGB4
205783_at	-1.35008	9.78784	-5.12647	1.26849e-05	0.000265283	2.98242	KLK13
213955_at	-1.34982	9.61618	-6.334	3.61199e-07	1.50077e-05	6.46794	MYOZ3
203856_at	1.34812	9.80283	7.60643	9.35964e-09	8.50018e-07	10.0566	VRK1
209318_x_at	-1.34316	9.82128	-3.9471	0.000390558	0.00382271	-0.338728	PLAGL1
206857_s_at	-1.34234	9.06418	-3.6339	0.00093797	0.00747577	-1.17655	FKBP1B
205024_s_at	1.34045	10.1688	7.88216	4.33442e-09	4.64857e-07	10.8126	RAD51
201749_at	1.33965	9.33175	6.25866	4.50304e-07	1.78247e-05	6.25147	ECE1
202234_s_at	1.33939	10.0524	4.21996	0.000179294	0.0021026	0.410552	SLC16A1
219493_at	1.33893	9.24672	5.34498	6.65274e-06	0.000159615	3.61276	SHCBP1
201201_at	-1.33885	14.351	-4.3331	0.000129392	0.00163671	0.725572	CSTB
210397_at	-1.33602	11.4175	-3.29104	0.002381	0.0147467	-2.05923	DEFB1
205898_at	-1.33427	8.69023	-4.01647	0.000320812	0.00331579	-0.149786	CX3CR1
201012_at	-1.33312	14.3765	-4.27089	0.000154845	0.00188275	0.552065	ANXA1
218657_at	-1.33193	8.47826	-4.82877	3.04823e-05	0.000531977	2.12803	RAPGEFL1
219455_at	-1.33171	9.81389	-6.19024	5.50306e-07	2.08617e-05	6.05463	C7orf63
210042_s_at	1.33001	8.70168	4.25896	0.000160259	0.00192987	0.518882	CTSZ
212945_s_at	1.3299	8.09842	3.98836	0.000347468	0.00349362	-0.226481	MGA
215785_s_at	1.32537	8.8372	4.25538	0.000161922	0.00194244	0.508914	CYFIP2
219593_at	1.32434	8.96733	5.00441	1.8181e-05	0.000351249	2.63133	SLC15A3
219491_at	1.32411	7.39573	3.04755	0.00451613	0.0236829	-2.65947	LRFN4
203744_at	1.32365	11.0804	5.37653	6.06035e-06	0.000148526	3.70393	HMGB3
212657_s_at	-1.3203	13.4916	-3.77846	0.000627626	0.00551888	-0.793146	IL1RN
208037_s_at	-1.31929	9.39875	-8.73737	4.22007e-10	7.35464e-08	13.0973	MADCAM1
32128_at	1.31908	9.56883	3.23085	0.00279426	0.0166805	-2.20985	CCL18
201416_at	1.31823	12.6144	4.36267	0.000118788	0.00152871	0.808253	SOX4
203126_at	-1.3173	11.2253	-3.9862	0.000349601	0.00351224	-0.232358	IMPA2
204602_at	-1.31653	9.73813	-3.12241	0.00371714	0.0205601	-2.47754	DKK1
219014_at	1.31595	10.0046	2.94067	0.00594257	0.0291279	-2.9149	PLAC8
214446_at	-1.31419	9.76841	-4.1643	0.00021036	0.0023823	0.256451	ELL2
209680_s_at	1.31232	9.9236	5.23685	9.15695e-06	0.00020703	3.30059	KIFC1
201641_at	1.31216	8.3154	3.82203	0.000555541	0.00499708	-0.676446	BST2
209016_s_at	1.31173	7.75835	2.43566	0.0204274	0.0723388	-4.04476	KRT7
201811_x_at	-1.3107	11.3689	-4.45448	9.10218e-05	0.0012551	1.06592	SH3BP5
219656_at	1.30981	7.91128	4.5446	7.00262e-05	0.00101722	1.32005	PCDH12
219714_s_at	-1.30909	9.36104	-3.15573	0.00340649	0.0192695	-2.3958	CACNA2D3
203554_x_at	1.30771	12.4617	5.71824	2.20816e-06	6.489e-05	4.69208	PTTG1
212274_at	-1.30694	11.5732	-5.31495	7.26998e-06	0.000171796	3.52604	LPIN1
202504_at	-1.30456	12.9063	-6.11767	6.80928e-07	2.4895e-05	5.84562	TRIM29
205857_at	-1.30344	7.82042	-3.71225	0.000754884	0.00637864	-0.969503	SLC18A2
217996_at	-1.30158	11.6109	-2.96532	0.00558011	0.0279072	-2.85645	PHLDA1
200790_at	-1.29847	12.2492	-3.58224	0.00108146	0.00825434	-1.31203	ODC1
219995_s_at	-1.29816	11.4431	-4.26513	0.000157437	0.0019032	0.536037	ZNF750
209949_at	1.29795	9.72657	5.34126	6.72621e-06	0.00016107	3.60203	NCF2
218319_at	-1.29774	11.0958	-5.40302	5.60405e-06	0.000138835	3.78047	PELI1
218404_at	1.29473	7.40588	4.11479	0.000242398	0.0026622	0.119868	SNX10
201761_at	1.29472	11.643	5.83907	1.54599e-06	4.77809e-05	5.04143	MTHFD2
205964_at	-1.29353	7.40567	-6.59365	1.69439e-07	8.30518e-06	7.21129	ZNF426
207480_s_at	-1.28993	10.836	-4.80437	3.27475e-05	0.000562898	2.05829	MEIS2
203131_at	-1.28952	8.63241	-2.77076	0.00911205	0.0397836	-3.30994	PDGFRA
219754_at	1.28912	8.70248	4.99679	1.85936e-05	0.000357293	2.60946	RBM41
202672_s_at	-1.28298	11.7558	-2.68874	0.0111535	0.0461741	-3.49545	ATF3
213253_at	1.28272	9.33576	6.09409	7.29766e-07	2.60145e-05	5.77765	SMC2
201952_at	1.28133	11.8273	3.1437	0.00351569	0.0197648	-2.42537	ALCAM
202747_s_at	-1.28039	9.79748	-4.92701	2.28352e-05	0.00042262	2.40923	ITM2A
201764_at	1.2796	11.1991	5.7982	1.74401e-06	5.33752e-05	4.9233	TMEM106C
206165_s_at	-1.27937	11.2546	-2.94083	0.00594019	0.0291279	-2.91453	CLCA2
211667_x_at	-1.2789	9.87902	-7.25838	2.50332e-08	1.88094e-06	9.09015	TRAV12-2
219496_at	-1.27856	9.58525	-5.09839	1.37805e-05	0.000282694	2.90159	SOWAHC
220894_x_at	-1.27711	8.60269	-4.73883	3.96892e-05	0.000651859	1.87133	PRDM12
205726_at	-1.27565	10.2596	-4.96343	2.05134e-05	0.000385333	2.51369	DIAPH2
213418_at	1.27561	9.6597	3.03322	0.00468647	0.02431	-2.694	HSPA6
209146_at	-1.27394	11.2899	-3.63645	0.000931366	0.00743907	-1.16982	MSMO1
218676_s_at	1.27329	8.08038	6.83923	8.32108e-08	4.76771e-06	7.90991	PCTP
221203_s_at	1.27309	11.0287	6.22478	4.97308e-07	1.93196e-05	6.15402	YEATS2
201540_at	-1.2724	10.5111	-2.85666	0.00735163	0.0340399	-3.11199	FHL1
209679_s_at	-1.27172	10.5839	-6.1458	6.26941e-07	2.34133e-05	5.92667	SMAGP
203046_s_at	1.26849	11.2222	10.5503	4.13042e-12	1.85102e-09	17.6127	TIMELESS
203209_at	1.26595	10.8175	7.89732	4.15593e-09	4.49557e-07	10.8539	RFC5
204083_s_at	1.26247	8.83923	3.04564	0.00453847	0.0237583	-2.66407	TPM2
206194_at	1.26212	9.52127	5.39183	5.79248e-06	0.000142518	3.74814	HOXC4
209732_at	1.26185	11.0361	2.90416	0.00652052	0.0312766	-3.00097	CLEC2B
204351_at	1.26039	11.3724	1.35641	0.184172	0.344751	-5.90836	S100P
206247_at	1.25784	10.1672	3.60845	0.00100619	0.00785898	-1.24339	MICB
205671_s_at	1.25783	9.71985	3.90136	0.000444436	0.00423768	-0.462696	HLA-DOB
208496_x_at	1.25714	9.12218	3.37355	0.00190857	0.0125873	-1.85056	HIST1H3G
210613_s_at	-1.25656	10.0678	-5.84616	1.51399e-06	4.70237e-05	5.06193	SYNGR1
206997_s_at	1.25624	7.83	3.70522	0.000769768	0.00648694	-0.988137	HS6ST1
203346_s_at	1.25397	10.4549	8.4339	9.54465e-10	1.40901e-07	12.2974	MTF2
201506_at	1.25261	11.853	3.02531	0.00478314	0.0246998	-2.71303	TGFBI
213599_at	1.25197	9.02328	6.90882	6.80878e-08	4.08788e-06	8.10699	OIP5
219322_s_at	1.24932	9.04509	7.86517	4.54387e-09	4.83191e-07	10.7663	WRAP73
221250_s_at	1.2484	6.48955	3.83055	0.000542423	0.00491786	-0.653573	MXD3
219648_at	-1.24778	10.7806	-5.61471	2.99788e-06	8.34088e-05	4.39263	MREG
218589_at	-1.24726	10.342	-3.87739	0.000475505	0.00443286	-0.527466	LPAR6
204823_at	-1.24663	7.79067	-7.02465	4.88098e-08	3.09326e-06	8.43405	NAV3
216598_s_at	-1.24376	6.64818	-5.35792	6.40317e-06	0.000154897	3.65014	CCL2
204134_at	-1.24321	10.1591	-3.61888	0.00097768	0.00771568	-1.21603	PDE2A
212328_at	-1.24223	10.1745	-3.56043	0.00114825	0.00860194	-1.36901	LIMCH1
202627_s_at	1.24174	9.46663	2.70663	0.0106748	0.0447687	-3.45527	SERPINE1
204775_at	1.24113	7.59529	4.62723	5.5021e-05	0.000837868	1.55403	CHAF1B
218980_at	1.24011	6.66712	2.54788	0.0156763	0.0590709	-3.80564	FHOD3
213670_x_at	1.23734	11.3682	4.23372	0.00017234	0.00203627	0.448726	NSUN5P1
207542_s_at	-1.2361	9.5103	-6.8227	8.72767e-08	4.91098e-06	7.86304	AQP1
203178_at	-1.23552	10.0692	-4.35401	0.000121803	0.00155481	0.784013	GATM
209408_at	1.23495	11.3777	8.99593	2.12501e-10	4.30074e-08	13.7691	KIF2C
209588_at	1.23474	9.38976	4.39153	0.000109264	0.00143716	0.889094	EPHB2
203407_at	-1.2345	14.1607	-4.89605	2.50133e-05	0.000454879	2.32051	PPL
209555_s_at	-1.23381	9.03642	-2.76673	0.00920351	0.0400403	-3.31912	CD36
213235_at	1.23368	10.6937	5.22055	9.60844e-06	0.000216069	3.25358	KNOP1
213238_at	-1.23362	9.6547	-4.32454	0.000132633	0.00166762	0.701658	ATP10D
206125_s_at	-1.23148	10.5215	-3.9937	0.00034224	0.00345767	-0.211916	KLK8
213074_at	1.23142	11.3578	6.91142	6.75796e-08	4.07687e-06	8.11435	PHIP
220017_x_at	-1.23077	10.6844	-6.71804	1.18116e-07	6.22538e-06	7.56575	CYP2C9
219105_x_at	1.22831	12.2171	6.44769	2.5915e-07	1.16136e-05	6.79396	ORC6
205020_s_at	-1.22728	10.9696	-2.9562	0.00571179	0.0283579	-2.87812	ARL4A
222077_s_at	1.22677	11.7325	6.77187	1.0108e-07	5.49072e-06	7.71877	RACGAP1
221029_s_at	-1.22657	7.67274	-3.07931	0.00415903	0.0222453	-2.58257	WNT5B
213523_at	1.22589	10.1992	6.26641	4.40201e-07	1.74799e-05	6.27375	CCNE1
212915_at	-1.22558	8.24663	-4.76086	3.72065e-05	0.000620515	1.93413	PDZRN3
201860_s_at	1.22372	10.5418	2.53436	0.016189	0.0606026	-3.83482	PLAT
207494_s_at	1.22179	7.79126	3.89628	0.000450855	0.00428261	-0.476445	ZNF76
209579_s_at	1.22127	11.6597	6.7512	1.07307e-07	5.75635e-06	7.66004	MBD4
201842_s_at	-1.22113	10.5648	-2.59833	0.0138909	0.0541314	-3.69579	EFEMP1
204567_s_at	1.22057	9.17381	3.89636	0.00045075	0.00428261	-0.47622	ABCG1
204901_at	-1.21796	10.1519	-6.66897	1.36164e-07	6.94549e-06	7.42606	BTRC
203764_at	1.21775	9.68524	5.61985	2.9527e-06	8.27018e-05	4.4075	DLGAP5
208546_x_at	1.21665	7.26673	5.08348	1.44004e-05	0.000291917	2.85865	HIST1H2BH
218686_s_at	-1.21552	11.3206	-6.83486	8.42666e-08	4.80626e-06	7.89752	RHBDF1
214261_s_at	-1.21293	10.01	-4.74556	3.89142e-05	0.000642493	1.8905	ADH6
221677_s_at	1.21266	9.42127	8.75454	4.03102e-10	7.20002e-08	13.1422	DONSON
219550_at	1.21142	8.16851	2.03241	0.0502187	0.139081	-4.8395	ROBO3
209795_at	-1.21079	9.03639	-3.47287	0.00145862	0.0102643	-1.59611	CD69
219412_at	-1.21011	10.1193	-2.72806	0.0101267	0.0429724	-3.40693	RAB38
213457_at	1.20988	9.76313	2.80653	0.00833567	0.0372626	-3.22794	MFHAS1
221427_s_at	1.20982	8.87641	3.05835	0.00439156	0.0231827	-2.63337	CCNL2
202267_at	1.20873	10.5864	3.47414	0.00145357	0.0102411	-1.59282	LAMC2
220780_at	-1.20774	9.57722	-4.43475	9.63893e-05	0.0013161	1.01044	PLA2G3
220918_at	1.20763	8.86214	3.29595	0.00234998	0.0146268	-2.04688	RUNX1-IT1
208526_at	-1.20642	8.94033	-7.98237	3.28385e-09	3.71222e-07	11.0851	OR2F1
205181_at	1.20517	7.81858	4.46788	8.75474e-05	0.00122196	1.10362	ZSCAN9
204073_s_at	1.20509	8.74575	3.86948	0.000486207	0.00451252	-0.548794	MYRF
217875_s_at	1.20459	8.38523	3.06238	0.00434593	0.023029	-2.62362	PMEPA1
202668_at	-1.2039	11.2257	-4.32507	0.00013243	0.00166673	0.70314	EFNB2
201531_at	-1.20286	12.7262	-4.2177	0.000180462	0.00210655	0.404289	ZFP36
202605_at	1.20235	11.7571	7.83207	4.98182e-09	5.16628e-07	10.676	GUSB
212255_s_at	1.20171	10.259	6.52563	2.06506e-07	9.66879e-06	7.01698	ATP2C1
217845_x_at	-1.20141	12.6144	-5.23883	9.10352e-06	0.000206193	3.3063	HIGD1A
205471_s_at	-1.20133	8.45532	-4.71406	4.26775e-05	0.00068393	1.80078	DACH1
209546_s_at	1.20033	9.26383	2.22706	0.0328753	0.102438	-4.46904	APOL1
204558_at	1.20015	9.84778	7.52455	1.17831e-08	9.9231e-07	9.83047	RAD54L
204464_s_at	-1.19961	10.2603	-3.6578	0.000877991	0.00713077	-1.11359	EDNRA
213647_at	1.1984	8.51041	8.10117	2.36673e-09	2.95344e-07	11.4066	DNA2
205364_at	-1.1982	8.4449	-6.33946	3.5548e-07	1.49183e-05	6.48361	ACOX2
216379_x_at	-1.1978	14.2084	-3.2908	0.00238251	0.0147487	-2.05983	CD24
219681_s_at	-1.19761	11.0068	-3.59418	0.00104653	0.00809702	-1.2808	RAB11FIP1
220618_s_at	1.19745	9.93958	5.6297	2.86801e-06	8.08747e-05	4.436	ZCWPW1
215239_x_at	-1.19704	9.12642	-7.12105	3.7036e-08	2.52569e-06	8.70529	ZNF273
202659_at	1.19598	9.19107	3.11046	0.00383493	0.0210222	-2.50673	PSMB10
214742_at	1.19439	8.81273	4.74102	3.94351e-05	0.000649386	1.87757	CEP131
220651_s_at	1.19324	8.63508	5.45281	4.83715e-06	0.000122867	3.92441	MCM10
200953_s_at	-1.19307	10.4855	-6.58456	1.73977e-07	8.46151e-06	7.18533	CCND2
202468_s_at	-1.19114	9.80147	-3.35361	0.0020137	0.0130567	-1.90121	CTNNAL1
205624_at	-1.18977	9.00919	-2.90326	0.00653533	0.0313117	-3.00307	CPA3
202637_s_at	1.18937	9.67929	6.46486	2.46501e-07	1.11435e-05	6.84311	ICAM1
202087_s_at	1.18924	10.4927	3.92081	0.000420696	0.00405134	-0.410052	CTSL
205325_at	-1.18899	8.07092	-4.65294	5.10372e-05	0.000790635	1.627	PHYHIP
200934_at	1.18882	12.7856	8.32406	1.28616e-09	1.81334e-07	12.0049	DEK
41644_at	-1.18696	11.5748	-5.05523	1.56513e-05	0.000312727	2.77741	SASH1
209481_at	-1.18648	10.8554	-5.25476	8.68509e-06	0.000199233	3.35226	SNRK
206583_at	1.18502	9.29738	6.19034	5.50132e-07	2.08617e-05	6.05493	KRBOX4
209094_at	-1.18487	10.4091	-3.67581	0.000835258	0.00686359	-1.06602	DDAH1
203780_at	-1.18466	12.0999	-4.82726	3.06183e-05	0.00053287	2.12369	MPZL2
59644_at	-1.18382	9.34801	-4.29383	0.000144932	0.00178943	0.615967	BMP2K
218493_at	1.18001	11.0394	6.21813	5.0709e-07	1.96388e-05	6.1349	SNRNP25
204469_at	-1.17942	10.4067	-2.29525	0.0282076	0.0910549	-4.33335	PTPRZ1
209118_s_at	-1.17604	13.1553	-3.93513	0.000404017	0.00393297	-0.371241	TUBA1A
203430_at	-1.17541	12.91	-4.76602	3.66473e-05	0.000612318	1.94886	HEBP2
203845_at	-1.17474	9.05659	-4.25491	0.000162141	0.00194321	0.50761	KAT2B
206133_at	1.17453	9.82133	3.40765	0.00174081	0.0116811	-1.76359	XAF1
210794_s_at	-1.1731	9.29815	-2.57085	0.0148388	0.0567847	-3.75581	MEG3
209398_at	1.17136	9.72345	3.62842	0.000952271	0.00756717	-1.19096	HIST1H1C
210119_at	-1.17089	10.9419	-2.76875	0.00915747	0.0399124	-3.31451	KCNJ15
217744_s_at	-1.17044	12.3866	-3.88334	0.000467603	0.00437946	-0.511407	PERP
219474_at	1.16956	8.65616	5.20819	9.96561e-06	0.000221325	3.21794	C3orf52
219716_at	1.16918	9.59763	3.75148	0.000676754	0.00586457	-0.865172	APOL6
217233_at	-1.16916	7.05588	-4.98114	1.94708e-05	0.000369063	2.56453	RP3-359N14.1
201427_s_at	-1.16826	13.1544	-1.7927	0.0821865	0.197519	-5.25908	SEPP1
221707_s_at	-1.1666	9.14024	-6.70303	1.23364e-07	6.39658e-06	7.52305	VPS53
201589_at	1.16564	11.6249	7.51389	1.21424e-08	1.01557e-06	9.80096	SMC1A
206170_at	-1.16346	10.9153	-2.64501	0.0124082	0.0499615	-3.5929	ADRB2
221653_x_at	1.16273	9.84871	3.9437	0.000394342	0.00385605	-0.347982	APOL2
217885_at	1.16243	10.9963	8.68843	4.80987e-10	8.2677e-08	12.9691	IPO9
212473_s_at	1.16241	11.5461	5.36992	6.18002e-06	0.000150285	3.68482	MICAL2
219699_at	-1.16072	8.31888	-4.47754	8.51234e-05	0.00119745	1.13082	LGI2
205464_at	-1.16049	9.28803	-3.97338	0.000362548	0.00361338	-0.267283	SCNN1B
210029_at	1.16014	9.58847	2.90987	0.00642678	0.0309809	-2.98755	IDO1
210454_s_at	1.15846	7.74986	4.40071	0.000106393	0.00141272	0.914864	KCNJ6
202831_at	-1.15751	10.2055	-2.0643	0.0469175	0.132119	-4.78058	GPX2
221750_at	-1.1554	10.4443	-5.80089	1.73023e-06	5.30831e-05	4.93108	HMGCS1
202911_at	1.1539	11.2615	8.81074	3.4704e-10	6.40391e-08	13.2889	MSH6
203853_s_at	-1.15363	10.468	-3.68194	0.000821176	0.00681039	-1.04981	GAB2
210052_s_at	1.15358	9.79088	7.02996	4.80722e-08	3.06198e-06	8.44901	TPX2
221969_at	1.15285	9.03477	3.55131	0.00117732	0.00876217	-1.39277	PAX5
31845_at	1.15161	11.6283	6.00489	9.48589e-07	3.19113e-05	5.52038	ELF4
207146_at	-1.15112	8.79931	-8.00044	3.12395e-09	3.59627e-07	11.1341	KRT32
219359_at	1.15068	9.77872	3.38614	0.00184489	0.0122421	-1.8185	ATHL1
206842_at	1.14993	7.52274	6.82968	8.55354e-08	4.83468e-06	7.88284	KCND1
205296_at	1.14952	8.66516	7.83607	4.92662e-09	5.15161e-07	10.6869	RBL1
209626_s_at	1.14765	10.8528	8.6739	5.00067e-10	8.36645e-08	12.931	OSBPL3
213546_at	1.14482	11.6981	4.70549	4.37618e-05	0.00069863	1.7764	DKFZP586I1420
215440_s_at	-1.14389	9.17814	-3.36085	0.00197492	0.0128801	-1.88285	BEX4
202096_s_at	-1.14361	12.2072	-5.40837	5.51621e-06	0.000137336	3.79592	TSPO
205733_at	1.14358	11.0426	7.4088	1.63369e-08	1.31408e-06	9.50946	BLM
201939_at	-1.14155	9.5142	-3.12595	0.00368285	0.020448	-2.46886	PLK2
219212_at	1.14054	10.5017	5.44297	4.97989e-06	0.00012573	3.89596	HSPA14
214576_at	-1.14044	8.34259	-3.19781	0.00304936	0.0178135	-2.29192	KRT36
203608_at	-1.13945	8.98832	-5.04964	1.59117e-05	0.00031692	2.76132	ALDH5A1
219178_at	1.13826	9.74357	6.97759	5.58694e-08	3.47054e-06	8.30132	QTRTD1
204623_at	-1.13649	8.92614	-2.88994	0.00675953	0.0319829	-3.03431	TFF3
219355_at	1.13574	7.55653	3.43062	0.0016359	0.0111501	-1.70477	CXorf57
212865_s_at	-1.1354	8.20142	-3.19579	0.00306566	0.0179004	-2.29692	COL14A1
221286_s_at	1.13401	7.34645	1.73529	0.0920144	0.21429	-5.35321	MZB1
213089_at	1.13369	10.4727	3.89142	0.000457067	0.00432198	-0.489562	LOC100272216
218684_at	1.13061	10.2815	6.2544	4.55957e-07	1.79508e-05	6.23923	LRRC8D
206142_at	-1.13006	7.65806	-6.55789	1.88003e-07	8.96981e-06	7.10918	ZNF135
220002_at	1.12703	7.54903	5.30699	7.44306e-06	0.000175226	3.50305	KIF26B
219494_at	1.12669	7.6168	6.00711	9.42426e-07	3.17892e-05	5.52677	RAD54B
38487_at	-1.12516	10.1438	-6.43772	2.66798e-07	1.18255e-05	6.7654	STAB1
207547_s_at	-1.12456	9.55352	-9.6218	4.18563e-11	1.1765e-08	15.3572	FAM107A
209715_at	1.12433	11.5634	3.6148	0.000988746	0.00776395	-1.22675	CBX5
218232_at	1.12427	11.0063	4.06966	0.000275733	0.0029346	-0.00416582	C1QA
201236_s_at	-1.12364	11.9608	-3.21612	0.00290533	0.0171937	-2.24648	BTG2
208096_s_at	-1.1223	9.96347	-2.64407	0.0124366	0.0500362	-3.59499	COL21A1
209897_s_at	-1.12136	9.33741	-5.00433	1.81849e-05	0.000351249	2.63112	SLIT2
211657_at	-1.12118	12.2346	-1.81413	0.0787525	0.191774	-5.22329	CEACAM6
214710_s_at	1.11984	10.4417	5.90665	1.26678e-06	4.08625e-05	5.23671	CCNB1
219414_at	-1.11956	9.44571	-7.22176	2.77838e-08	2.03878e-06	8.98772	CLSTN2
217783_s_at	-1.11695	11.8602	-6.46656	2.4528e-07	1.11435e-05	6.84798	YPEL5
218875_s_at	1.11678	8.93518	5.30332	7.52412e-06	0.000176803	3.49246	FBXO5
219569_s_at	1.11677	9.28481	5.24965	8.8172e-06	0.000201161	3.33752	SLC35G2
203665_at	-1.1151	9.35626	-3.4152	0.00170563	0.0115004	-1.74427	HMOX1
212858_at	1.11482	11.1536	5.61733	2.97482e-06	8.29511e-05	4.40019	PAQR4
205186_at	-1.11223	6.68122	-4.66575	4.9161e-05	0.00076535	1.66338	DNALI1
213542_at	-1.11173	10.7577	-5.24163	9.02842e-06	0.000204883	3.31439	ZNF710
200629_at	1.11151	11.7618	3.42112	0.00167853	0.0113788	-1.72911	WARS
221135_s_at	1.11129	9.4283	4.10932	0.000246212	0.00268183	0.104834	ASTE1
212954_at	-1.11095	8.65702	-3.60208	0.00102402	0.00797109	-1.26011	DYRK4
204649_at	1.11021	10.5794	7.56397	1.05456e-08	9.1369e-07	9.93946	TROAP
221817_at	-1.11006	11.5445	-6.83191	8.49851e-08	4.82531e-06	7.88918	DOLPP1
209380_s_at	1.10969	13.0092	3.47567	0.00144755	0.0102167	-1.58888	ABCC5
214453_s_at	1.10968	10.2616	2.63774	0.0126289	0.0504895	-3.60899	IFI44
209159_s_at	-1.10953	9.41686	-5.82034	1.6338e-06	5.03707e-05	4.98729	NDRG4
213791_at	-1.1091	8.87596	-4.72038	4.18944e-05	0.000674827	1.81878	PENK
206214_at	1.10887	8.70908	4.88633	2.57382e-05	0.000463361	2.29269	PLA2G7
221879_at	1.10884	9.21218	4.27033	0.000155097	0.00188398	0.550497	CALML4
202953_at	1.10626	8.86378	3.48046	0.00142878	0.0101411	-1.57651	C1QB
202037_s_at	-1.10553	9.9897	-3.60232	0.00102334	0.00797072	-1.25948	SFRP1
210028_s_at	1.10543	9.31721	4.48349	8.36615e-05	0.00118086	1.1476	ORC3
203586_s_at	-1.10348	11.0511	-7.13867	3.52165e-08	2.42801e-06	8.75479	ARL4D
204533_at	1.10322	10.699	1.8396	0.0748322	0.184656	-5.18032	CXCL10
205419_at	-1.1029	8.19497	-3.16461	0.00332789	0.018977	-2.37392	GPR183
202743_at	1.10135	9.93919	3.35653	0.001998	0.0129969	-1.89382	PIK3R3
203021_at	-1.10099	12.9451	-3.46695	0.00148228	0.0103677	-1.61136	SLPI
214431_at	1.09909	11.5656	7.23802	2.6527e-08	1.958e-06	9.0332	GMPS
212405_s_at	1.09834	10.8727	5.61762	2.9722e-06	8.29511e-05	4.40105	METTL13
202307_s_at	1.09826	11.2854	2.5228	0.0166399	0.0618841	-3.8597	TAP1
209815_at	-1.09738	8.96698	-3.80389	0.000584522	0.00519814	-0.725103	PTCH1
217788_s_at	1.09246	11.1206	5.50645	4.12798e-06	0.000108814	4.07952	GALNT2
205959_at	1.09111	7.89009	3.75684	0.000666697	0.00579745	-0.850868	MMP13
212573_at	-1.09056	10.6405	-8.00567	3.07913e-09	3.58176e-07	11.1483	ENDOD1
213056_at	-1.08811	10.257	-4.98959	1.89923e-05	0.000362733	2.58878	FRMD4B
217867_x_at	1.08809	11.3536	4.66093	4.98586e-05	0.000774289	1.64969	BACE2
218435_at	1.08792	9.72668	1.57229	0.125418	0.263403	-5.60642	DNAJC15
202666_s_at	1.08408	10.9649	7.05335	4.49545e-08	2.90768e-06	8.5149	ACTL6A
201954_at	1.08373	11.6935	7.71011	7.00004e-09	6.80904e-07	10.342	ARPC1B
217625_x_at	1.08297	7.07064	3.48264	0.00142035	0.0101159	-1.5709	LINC00963
204244_s_at	1.08236	9.55192	5.72254	2.18035e-06	6.4223e-05	4.7045	DBF4
202413_s_at	1.07999	11.6539	5.90392	1.27699e-06	4.10156e-05	5.22884	USP1
221657_s_at	1.07967	7.99101	4.35911	0.000120018	0.0015383	0.798285	ASB6
205413_at	-1.07832	9.05009	-2.13557	0.0402217	0.118586	-4.64636	MPPED2
220449_at	-1.07619	8.98226	-4.84253	2.9275e-05	0.000515207	2.16735	LINC01260
219389_at	-1.07576	10.5246	-2.60791	0.0135739	0.0532534	-3.67477	SUSD4
213972_at	1.07469	6.45178	3.69323	0.000795841	0.00665924	-1.01992	RP11-79P5.2
206706_at	-1.07458	9.75179	-6.84391	8.20932e-08	4.74703e-06	7.92319	NTF3
217925_s_at	1.07418	8.9372	5.41715	5.37483e-06	0.000134887	3.82132	C6orf106
218639_s_at	1.07244	9.24907	5.28017	8.05693e-06	0.000187219	3.42561	ZXDC
202963_at	1.07243	10.7127	4.79079	3.40792e-05	0.000581014	2.01951	RFX5
201011_at	1.07201	10.9462	8.29685	1.38513e-09	1.90995e-07	11.9322	RPN1
218180_s_at	-1.07106	12.4478	-4.09757	0.000254618	0.00275427	0.0725109	EPS8L2
213050_at	-1.07036	10.14	-2.34741	0.0250493	0.0837514	-4.22756	COBL
222036_s_at	1.07025	10.2075	8.31731	1.31001e-09	1.82644e-07	11.9869	MCM4
212233_at	-1.06926	10.1236	-3.46989	0.00147047	0.0103196	-1.60378	MAP1B
204341_at	-1.06877	10.5276	-7.62929	8.77803e-09	8.15901e-07	10.1197	TRIM16
204780_s_at	-1.06778	9.83117	-4.21242	0.000183223	0.00213273	0.389639	FAS
222380_s_at	1.06635	12.0657	4.57539	6.40134e-05	0.000948335	1.40713	PDCD6
216026_s_at	1.06624	8.81506	6.04358	8.46562e-07	2.92135e-05	5.632	POLE
202704_at	-1.06577	11.4069	-5.60818	3.05627e-06	8.44715e-05	4.37375	TOB1
201272_at	1.06545	11.098	5.76803	1.90641e-06	5.7504e-05	4.83605	AKR1B1
204444_at	1.06539	9.28846	5.0314	1.67905e-05	0.000328174	2.7089	KIF11
220617_s_at	1.06462	9.06729	3.39578	0.00179752	0.0119911	-1.7939	ZNF532
200608_s_at	1.06339	10.6064	6.0546	8.19564e-07	2.85873e-05	5.6638	RAD21
212558_at	-1.06297	9.93053	-7.10607	3.86561e-08	2.59389e-06	8.66322	SPRY1
215412_x_at	1.06158	9.39882	4.51634	7.60346e-05	0.00108418	1.24024	PMS2P8
218718_at	-1.06116	10.1105	-3.21042	0.00294946	0.0173755	-2.26064	PDGFC
219403_s_at	-1.06088	8.46279	-2.68119	0.0113613	0.0468184	-3.51234	HPSE
211935_at	1.06012	11.2855	7.72408	6.73206e-09	6.59952e-07	10.3803	ARL6IP1
219038_at	1.05906	9.94237	4.84256	2.92721e-05	0.000515207	2.16745	MORC4
216184_s_at	-1.05762	10.0791	-6.94896	6.06604e-08	3.71301e-06	8.22048	RIMS1
201963_at	-1.05752	10.6864	-4.29612	0.000143979	0.0017817	0.622344	ACSL1
207035_at	1.05713	8.57292	3.16774	0.00330069	0.0188602	-2.36623	SLC30A3
211465_x_at	-1.05704	11.3544	-5.47617	4.51445e-06	0.000116558	3.99195	FUT6
219197_s_at	-1.05638	9.39547	-6.96964	5.7161e-08	3.51596e-06	8.27886	SCUBE2
218170_at	-1.05588	10.052	-5.78709	1.80212e-06	5.50194e-05	4.89118	ISOC1
218793_s_at	1.05398	8.76663	4.08909	0.000260863	0.00280489	0.0491871	SCML1
212992_at	-1.05238	11.4196	-3.07828	0.00417021	0.0222956	-2.58508	AHNAK2
202153_s_at	1.05236	11.4448	5.88378	1.35507e-06	4.29378e-05	5.17065	NUP62
209714_s_at	1.0522	9.5366	6.02238	9.01016e-07	3.07227e-05	5.57085	CDKN3
218576_s_at	1.0518	9.36305	7.55197	1.09078e-08	9.31092e-07	9.90629	DUSP12
220223_at	1.04923	9.5666	7.60205	9.47539e-09	8.50018e-07	10.0446	ATAD5
220399_at	1.04822	8.44912	5.91077	1.25147e-06	4.04728e-05	5.24863	LINC00115
206453_s_at	-1.04764	12.2207	-3.2606	0.00258208	0.0156673	-2.13557	NDRG2
209324_s_at	1.04724	8.84686	4.66662	4.90363e-05	0.000765219	1.66584	RGS16
206481_s_at	-1.04665	7.47641	-3.31863	0.00221177	0.0140452	-1.98974	LDB2
209054_s_at	1.04636	10.3422	7.18125	3.11858e-08	2.23611e-06	8.87422	WHSC1
217919_s_at	1.04635	9.81724	6.89804	7.02348e-08	4.13759e-06	8.07648	MRPL42
202869_at	1.04568	11.3071	3.1574	0.00339151	0.0192129	-2.39167	OAS1
218271_s_at	1.04553	11.3926	5.40649	5.54687e-06	0.000137826	3.7905	PARL
204795_at	1.04451	7.6703	4.60884	5.80577e-05	0.00087351	1.50188	PRR3
206703_at	1.04399	8.1555	3.46495	0.00149036	0.0103895	-1.61651	CHRNB1
205909_at	1.04247	10.5129	5.9192	1.22078e-06	3.95824e-05	5.27297	POLE2
213549_at	-1.04137	8.48727	-5.65817	2.63677e-06	7.53671e-05	4.51832	PDZD8
204407_at	1.0408	9.69074	6.04807	8.3545e-07	2.89592e-05	5.64496	TTF2
200001_at	-1.04051	9.29575	-4.19971	0.000190038	0.00218971	0.354411	CAPNS1
207185_at	-1.04024	8.91729	-3.08352	0.00411373	0.0220406	-2.57234	SLC10A1
210605_s_at	1.03976	7.48668	3.90692	0.000437525	0.00418132	-0.44767	MFGE8
202887_s_at	1.03844	13.5366	3.05798	0.0043957	0.0231948	-2.63425	DDIT4
202086_at	1.03761	9.97241	3.03363	0.00468155	0.0242946	-2.69302	MX1
219525_at	-1.03652	8.03706	-2.18921	0.0357553	0.109114	-4.54307	SLC47A1
219926_at	-1.03636	9.2989	-4.95585	2.09764e-05	0.000392267	2.49195	POPDC3
210189_at	1.0357	8.14222	5.13445	1.23894e-05	0.000259971	3.00541	HSPA1L
203432_at	1.03548	9.75948	6.43112	2.71989e-07	1.19499e-05	6.74648	TMPO
205936_s_at	1.03544	7.17318	3.53217	0.00124069	0.00913625	-1.44257	HK3
208961_s_at	-1.03436	11.5363	-3.91432	0.000428481	0.0041074	-0.427639	KLF6
204127_at	1.03241	10.436	7.29921	2.22899e-08	1.72651e-06	9.20419	RFC3
205433_at	-1.032	7.86402	-4.00928	0.00032743	0.00336283	-0.16941	BCHE
218543_s_at	1.03011	11.3963	4.72951	4.07886e-05	0.000663834	1.84477	PARP12
214537_at	1.02973	7.45404	2.89447	0.00668245	0.031789	-3.02369	HIST1H1D
209806_at	1.02958	12.2067	2.9722	0.0054827	0.0275188	-2.84008	HIST1H2BK
207911_s_at	-1.0295	9.53532	-6.10131	7.14443e-07	2.56138e-05	5.79847	TGM5
221350_at	1.02931	6.61071	3.30035	0.00232254	0.0145644	-2.03581	HOXC8
210335_at	1.02878	8.75489	3.0951	0.00399167	0.0215949	-2.54419	RASSF9
201525_at	-1.02778	9.64875	-8.91623	2.62305e-10	5.14282e-08	13.563	APOD
203564_at	1.02639	11.9963	5.45653	4.7843e-06	0.000122019	3.93515	FANCG
210044_s_at	1.02632	7.32459	2.26424	0.030251	0.0962152	-4.39543	LYL1
212925_at	1.02613	10.0821	3.86031	0.000498917	0.00459986	-0.573514	MISP
212300_at	1.02449	8.41622	6.47767	2.37463e-07	1.08748e-05	6.87979	TXLNA
219884_at	1.02443	9.41909	4.67118	4.83857e-05	0.000758929	1.67882	LHX6
215269_at	1.02299	9.26693	4.56243	6.6479e-05	0.000979082	1.37047	TRAPPC10
204267_x_at	1.02266	10.2692	5.9004	1.29032e-06	4.13035e-05	5.21865	PKMYT1
217786_at	1.02218	7.84808	3.49382	0.0013777	0.00987286	-1.54199	PRMT5
214614_at	1.02216	8.30647	4.92256	2.31364e-05	0.000426935	2.39647	MNX1
209800_at	-1.02063	10.2662	-1.82995	0.0762975	0.187428	-5.19666	KRT16
208511_at	1.01957	9.29646	5.52135	3.95017e-06	0.000104792	4.1226	PTTG3P
213369_at	-1.01932	10.0486	-3.66839	0.000852605	0.00696665	-1.08562	CDHR1
213630_at	-1.01907	7.43817	-4.09273	0.000258161	0.002783	0.0592073	NACAD
210538_s_at	1.01905	8.89857	3.08437	0.00410467	0.0220155	-2.57028	BIRC3
214612_x_at	1.01848	7.96881	1.61177	0.116531	0.251171	-5.54703	MAGEA6
211712_s_at	-1.01695	9.09013	-2.61858	0.0132286	0.0522481	-3.6513	ANXA9
209304_x_at	-1.01674	12.6733	-2.82478	0.00796399	0.0359856	-3.18587	GADD45B
215358_x_at	1.01664	7.86356	3.85603	0.000504951	0.00463504	-0.58503	ZNF37BP
211726_s_at	-1.0166	9.6798	-2.65724	0.0120445	0.0489901	-3.56573	FMO2
204510_at	1.01505	10.8673	6.06147	8.03172e-07	2.82302e-05	5.68362	CDC7
206789_s_at	1.0144	9.91889	6.90109	6.96207e-08	4.13654e-06	8.08511	POU2F1
206817_x_at	1.01409	8.87023	4.11464	0.000242501	0.0026622	0.119461	CELF3
204733_at	-1.01359	11.0508	-3.76538	0.000651001	0.00568064	-0.8281	KLK6
214295_at	1.01343	9.7326	3.45538	0.00152964	0.0105635	-1.64116	KIAA0485
219233_s_at	1.01332	10.7933	4.88401	2.59144e-05	0.000465865	2.28605	GSDMB
209418_s_at	1.0115	9.6348	5.57069	3.41426e-06	9.27318e-05	4.26531	THOC5
206177_s_at	-1.01063	8.24266	-3.64946	0.000898464	0.00725012	-1.13556	ARG1
218130_at	1.01023	10.8523	4.3858	0.000111091	0.00145171	0.873052	C17orf62
204048_s_at	-1.01	10.215	-4.91983	2.33231e-05	0.000429118	2.38864	PHACTR2
218361_at	1.00934	10.3012	4.11001	0.000245727	0.00267888	0.106731	GOLPH3L
200666_s_at	-1.0087	11.4962	-5.32066	7.1485e-06	0.000169558	3.54251	DNAJB1
201795_at	1.00809	11.9182	6.09772	7.22025e-07	2.58119e-05	5.78811	LBR
218550_s_at	-1.00736	9.3904	-5.95356	1.10329e-06	3.62412e-05	5.3722	LRRC20
213164_at	1.00734	11.7698	6.46785	2.44361e-07	1.11435e-05	6.85167	SLC5A3
206799_at	-1.00703	6.20377	-2.57626	0.0146476	0.056328	-3.74403	SCGB1D2
206480_at	1.007	7.62928	4.24008	0.000169211	0.00201067	0.466407	LTC4S
202207_at	-1.00638	10.5898	-4.11335	0.000243396	0.00266504	0.115912	ARL4C
220659_s_at	-1.00628	10.7249	-4.99881	1.84832e-05	0.000356037	2.61526	C7orf43
206580_s_at	-1.00447	10.1446	-2.75887	0.0093846	0.0406062	-3.33704	EFEMP2
222162_s_at	-1.00436	8.76881	-2.29574	0.0281763	0.090982	-4.33236	ADAMTS1
203755_at	1.00338	10.3249	6.50345	2.20278e-07	1.0162e-05	6.95357	BUB1B
214088_s_at	-1.00326	10.5835	-3.8077	0.000578324	0.00514667	-0.714905	FUT3
209258_s_at	1.00284	10.5967	5.13951	1.22058e-05	0.000256547	3.01999	SMC3
221046_s_at	1.00238	12.1409	6.77684	9.96392e-08	5.43597e-06	7.73288	GTPBP8
208583_x_at	1.00226	9.0239	3.83763	0.000531753	0.0048351	-0.634555	HIST1H2AJ
45288_at	-1.00117	9.9247	-3.27305	0.00249799	0.0152902	-2.10441	ABHD6
211907_s_at	-1.00066	6.72623	-5.43954	5.03066e-06	0.000126756	3.88604	PARD6B
211043_s_at	-1.00043	12.8059	-4.11135	0.000244793	0.00267101	0.1104	CLTB
214466_at	-0.999831	7.99566	-4.93549	2.22721e-05	0.000413417	2.43356	GJA5
220289_s_at	-0.999611	11.0204	-3.04909	0.00449814	0.0236063	-2.65574	AIM1L
207092_at	0.998701	7.14201	2.38083	0.0231977	0.0791878	-4.15889	LEP
212538_at	-0.997711	10.1167	-3.79574	0.000598016	0.00528817	-0.746935	DOCK9
44783_s_at	0.996978	11.2082	2.69142	0.0110805	0.0459326	-3.48944	HEY1
208159_x_at	0.996468	12.2965	5.73558	2.09796e-06	6.22888e-05	4.74224	DDX11
202534_x_at	0.996206	10.7838	5.54831	3.64772e-06	9.78026e-05	4.20056	DHFR
214093_s_at	0.994563	10.4308	4.91129	2.39165e-05	0.000436833	2.36417	FUBP1
203367_at	-0.993138	11.3786	-3.20433	0.00299728	0.0175912	-2.27575	DUSP14
206199_at	-0.993057	10.438	-1.64501	0.109455	0.241459	-5.49606	CEACAM7
207375_s_at	0.992566	9.41899	4.13068	0.000231623	0.00256523	0.163661	IL15RA
218353_at	-0.992395	10.7944	-3.14744	0.00348132	0.0196066	-2.41616	RGS5
205241_at	0.991632	12.2163	3.36826	0.00193591	0.0127049	-1.864	SCO2
219588_s_at	0.9913	9.10761	6.0533	8.22714e-07	2.85967e-05	5.66003	NCAPG2
220864_s_at	-0.98789	10.4337	-5.57439	3.37716e-06	9.21232e-05	4.276	NDUFA13
205436_s_at	0.987814	10.3111	5.49195	4.30872e-06	0.000111938	4.03758	H2AFX
202357_s_at	0.987798	10.3136	2.98133	0.00535591	0.0270338	-2.81833	CFB
208134_x_at	-0.987575	8.73369	-4.15649	0.000215121	0.00242965	0.234879	PSG2
207396_s_at	0.987525	10.6429	7.57724	1.01594e-08	8.97749e-07	9.97611	ALG3
201425_at	-0.987248	12.6704	-3.28764	0.0024027	0.0148638	-2.06778	ALDH2
210762_s_at	-0.985525	10.0951	-4.76615	3.66335e-05	0.000612318	1.94922	DLC1
201189_s_at	0.984583	10.8513	3.99264	0.000343274	0.00346533	-0.214813	ITPR3
220812_s_at	-0.984096	7.63951	-6.46021	2.49859e-07	1.12374e-05	6.82982	HHLA2
205932_s_at	-0.983776	9.10372	-3.21973	0.00287776	0.0170733	-2.23752	MSX1
205692_s_at	0.983768	8.21006	2.96297	0.00561381	0.0279866	-2.86205	CD38
205339_at	0.98192	9.24883	6.20441	5.27898e-07	2.03192e-05	6.09543	STIL
221682_s_at	-0.981852	8.56281	-6.39226	3.04655e-07	1.30918e-05	6.6351	PCDHGB6
221916_at	0.981591	9.17899	2.5183	0.0168188	0.0624387	-3.86938	NEFL
219557_s_at	0.981243	9.61082	4.97178	2.00153e-05	0.000377673	2.53765	NRIP3
206101_at	-0.980329	8.91278	-4.04816	0.00029315	0.00308594	-0.0630866	ECM2
212713_at	-0.979633	6.34342	-2.4007	0.0221562	0.0766543	-4.11773	MFAP4
209542_x_at	-0.978046	9.59019	-2.83384	0.0077852	0.0353688	-3.16492	IGF1
208626_s_at	-0.977377	12.5693	-5.19846	1.02562e-05	0.000225385	3.18987	VAT1
212730_at	0.977027	9.89777	3.97262	0.000363332	0.00361832	-0.269357	SYNM
219908_at	-0.975644	7.59093	-4.90046	2.46906e-05	0.000449663	2.33315	DKK2
212744_at	0.975038	9.68191	4.63663	5.35297e-05	0.000820135	1.58071	BBS4
204942_s_at	-0.974206	10.5616	-3.26986	0.0025193	0.0153906	-2.11241	ALDH3B2
218231_at	-0.974028	11.0306	-7.21366	2.8433e-08	2.07428e-06	8.96502	NAGK
219147_s_at	-0.972655	11.1734	-5.26467	8.43432e-06	0.000194191	3.38089	NMRK1
202538_s_at	-0.972295	10.5398	-4.03062	0.000308162	0.00321431	-0.111113	CHMP2B
206416_at	0.972126	10.0707	4.31767	0.000135294	0.00169428	0.682463	ZNF205
212441_at	-0.97211	10.8695	-6.66899	1.36156e-07	6.94549e-06	7.42613	KIAA0232
214797_s_at	0.971428	9.37582	4.35545	0.000121295	0.00155033	0.788052	CDK18
203692_s_at	0.969795	11.1046	5.1604	1.1476e-05	0.0002449	3.08016	E2F3
205709_s_at	-0.966672	10.2822	-3.75219	0.000675405	0.00586098	-0.863266	CDS1
212190_at	-0.966228	10.6542	-2.43558	0.020431	0.0723388	-4.04492	SERPINE2
203945_at	-0.966095	10.4327	-5.68499	2.43593e-06	7.02668e-05	4.59592	ARG2
203062_s_at	0.96595	10.0823	6.1409	6.36025e-07	2.35561e-05	5.91256	MDC1
217013_at	0.965744	8.72599	5.89318	1.31806e-06	4.19891e-05	5.1978	AZGP1P1
219225_at	-0.965082	9.5716	-2.38169	0.0231513	0.0791619	-4.1571	PGBD5
206550_s_at	0.964908	9.25565	4.59233	6.09264e-05	0.000912296	1.45508	NUP155
207114_at	-0.96485	10.8124	-4.41864	0.000101003	0.00136131	0.965181	LY6G6C
218995_s_at	-0.964748	9.13396	-2.40485	0.0219444	0.0761621	-4.10911	EDN1
200654_at	-0.964566	11.3103	-3.82289	0.000554212	0.0049887	-0.674153	P4HB
219332_at	0.963733	10.4075	3.52558	0.00126325	0.00924454	-1.45968	MICALL2
202283_at	-0.96341	10.4947	-2.06697	0.0466496	0.131689	-4.77561	SERPINF1
204617_s_at	0.963254	10.7106	5.14881	1.18753e-05	0.000251708	3.04678	ACD
210132_at	-0.963229	10.6434	-4.9916	1.88801e-05	0.000361139	2.59455	EFNA3
218454_at	-0.962253	10.946	-3.4823	0.00142166	0.0101186	-1.57177	PLBD1
214957_at	0.961949	8.37303	2.22066	0.0333476	0.103627	-4.48163	ACTL8
202917_s_at	-0.961082	15.8532	-1.99234	0.0546539	0.147353	-4.91253	S100A8
210072_at	0.958455	8.49721	3.26232	0.00257032	0.0156035	-2.13128	CCL19
210633_x_at	-0.958184	14.1091	-3.4826	0.00142048	0.0101159	-1.57098	KRT10
213009_s_at	0.957958	10.1546	5.09821	1.37877e-05	0.000282694	2.90107	TRIM37
220518_at	-0.957873	8.12587	-3.71144	0.000756583	0.0063887	-0.971649	ABI3BP
206943_at	-0.957643	8.01586	-6.44208	2.63425e-07	1.17632e-05	6.77789	TGFBR1
213413_at	-0.957495	8.95096	-2.87141	0.00708336	0.0330416	-3.07762	STON1
203153_at	0.956634	8.83789	1.66659	0.105055	0.234563	-5.4625	IFIT1
209453_at	0.955979	11.658	6.10767	7.01214e-07	2.53905e-05	5.81681	SLC9A1
211276_at	-0.955584	8.86752	-2.9394	0.00596194	0.0291772	-2.91792	TCEAL2
213423_x_at	-0.955079	8.69988	-2.08359	0.045014	0.128251	-4.74458	TUSC3
217778_at	0.953791	9.82644	5.44737	4.91559e-06	0.000124356	3.90867	SLC39A1
201841_s_at	-0.953306	10.8616	-2.82509	0.00795788	0.035984	-3.18516	HSPB1
210262_at	-0.953191	7.70262	-4.64079	5.28831e-05	0.000813208	1.5925	CRISP2
219100_at	-0.952363	10.5785	-4.54653	6.96326e-05	0.00101481	1.32552	OBFC1
204032_at	0.951952	8.60223	2.91789	0.00629725	0.0304853	-2.96868	BCAR3
215981_at	0.951861	6.68978	4.78267	3.49002e-05	0.000591794	1.99636	LOC100505534
215322_at	-0.951779	8.78263	-5.18487	1.0676e-05	0.00023177	3.1507	LONRF1
202860_at	0.951209	10.9532	3.72223	0.000734215	0.00624605	-0.943002	DENND4B
219680_at	-0.950617	11.362	-5.66094	2.61527e-06	7.49232e-05	4.52634	NLRX1
214426_x_at	0.950578	10.8543	6.39095	3.05824e-07	1.30972e-05	6.63134	CHAF1A
209977_at	-0.950417	6.90349	-3.45992	0.0015109	0.0104745	-1.62948	PLG
219309_at	-0.950139	7.66397	-5.17869	1.08727e-05	0.000235226	3.13288	C22orf46
219684_at	0.950076	9.69835	1.73084	0.0928161	0.215478	-5.3604	RTP4
210138_at	-0.94983	7.70259	-3.10776	0.00386202	0.0211249	-2.51331	RGS20
212918_at	0.949104	9.92083	5.9663	1.06267e-06	3.52762e-05	5.40899	RECQL
220368_s_at	0.948642	9.1202	5.77285	1.87949e-06	5.69659e-05	4.84999	SMEK1
211986_at	-0.948302	13.4963	-6.43064	2.72368e-07	1.19499e-05	6.74511	AHNAK
222116_s_at	-0.947176	8.5886	-3.12539	0.00368827	0.0204629	-2.47024	TBC1D16
203675_at	-0.947117	10.4546	-3.84887	0.000515231	0.00471218	-0.604331	NUCB2
220011_at	0.946059	9.66226	5.70571	2.29136e-06	6.68016e-05	4.65585	AUNIP
221731_x_at	-0.945385	10.8182	-2.08146	0.0452213	0.128641	-4.74858	VCAN
201510_at	0.945262	11.5276	2.08456	0.044921	0.128165	-4.74278	ELF3
218564_at	0.944475	8.83041	5.63009	2.86473e-06	8.08747e-05	4.43712	RFWD3
221432_s_at	0.943145	7.59491	3.0253	0.00478327	0.0246998	-2.71305	SLC25A28
205505_at	0.943118	9.78239	3.2807	0.00244757	0.0150687	-2.08521	GCNT1
205554_s_at	-0.942178	9.30308	-3.71721	0.000744536	0.006321	-0.956329	DNASE1L3
205659_at	0.942168	8.45781	3.99417	0.000341792	0.00345593	-0.210657	HDAC9
203820_s_at	0.942071	9.0708	3.4229	0.00167048	0.0113426	-1.72456	IGF2BP3
212345_s_at	-0.941913	10.7978	-4.53988	7.09967e-05	0.00102753	1.3067	CREB3L2
205559_s_at	-0.941068	9.73057	-2.41498	0.0214347	0.0746911	-4.08802	PCSK5
204748_at	-0.940249	8.19275	-3.37047	0.00192443	0.0126467	-1.85838	PTGS2
221096_s_at	0.939689	8.46503	4.00109	0.000335142	0.00340515	-0.19178	TMCO6
212789_at	0.939463	10.1431	6.74537	1.09134e-07	5.82727e-06	7.64346	NCAPD3
206678_at	0.939405	7.88735	3.88711	0.000462653	0.00435544	-0.501207	GABRA1
218024_at	-0.939381	11.3318	-4.13976	0.000225683	0.0025262	0.188694	MPC1
202309_at	0.939246	12.5437	6.71749	1.18306e-07	6.22538e-06	7.56417	MTHFD1
206337_at	0.938806	9.55541	2.00564	0.0531451	0.144499	-4.88841	CCR7
213256_at	0.938475	8.50678	4.26024	0.000159672	0.00192465	0.522424	2021-03-03
213226_at	0.937908	9.95681	4.45955	8.96922e-05	0.00123813	1.08018	CCNA2
205777_at	0.937154	8.69468	3.53544	0.00122963	0.00907082	-1.43407	DUSP9
216894_x_at	0.936373	10.5552	1.94026	0.0609269	0.159074	-5.00575	CDKN1C
220255_at	0.936337	10.0983	6.40387	2.94507e-07	1.27871e-05	6.66837	FANCE
204771_s_at	0.93502	11.0871	6.14436	6.29597e-07	2.34427e-05	5.92253	TTF1
200037_s_at	0.934034	13.0422	6.19954	5.35497e-07	2.0486e-05	6.0814	CBX3
222250_s_at	0.933812	8.72409	4.67982	4.71771e-05	0.000743692	1.70339	INTS7
218519_at	0.932102	8.31472	4.33458	0.000128843	0.0016314	0.729686	SLC35A5
204178_s_at	0.931507	9.61429	6.71671	1.18574e-07	6.22538e-06	7.56196	RBM14
214070_s_at	-0.931258	10.8284	-2.63878	0.0125972	0.050437	-3.6067	ATP10B
209101_at	-0.929652	9.38065	-2.29989	0.0279127	0.0903402	-4.32401	CTGF
213358_at	-0.929534	10.0525	-3.20848	0.0029646	0.0174483	-2.26545	MTCL1
207714_s_at	0.929121	8.03488	3.33948	0.00209157	0.0134246	-1.93703	SERPINH1
205968_at	0.928755	10.095	3.1595	0.00337287	0.019165	-2.38651	KCNS3
201377_at	0.928491	11.6574	6.19077	5.49451e-07	2.08617e-05	6.05615	UBAP2L
203365_s_at	0.928486	6.99478	2.45776	0.0193988	0.0696471	-3.99825	MMP15
206074_s_at	0.927865	10.4411	3.59536	0.00104315	0.00809487	-1.27772	HMGA1
209780_at	0.927247	9.40367	4.91188	2.3875e-05	0.000436833	2.36586	PHTF2
200965_s_at	-0.926756	12.724	-3.36552	0.00195027	0.0127658	-1.87098	ABLIM1
205445_at	-0.926575	9.50072	-6.59543	1.68564e-07	8.29469e-06	7.21638	PRL
214297_at	0.926017	8.46949	2.68049	0.0113806	0.0468668	-3.51389	CSPG4
219286_s_at	0.925975	11.844	7.07904	4.1765e-08	2.77284e-06	8.58721	RBM15
202052_s_at	0.925621	8.28115	2.8296	0.00786844	0.0356824	-3.17473	RAI14
201998_at	0.92535	10.6465	2.03453	0.0499932	0.138756	-4.83561	ST6GAL1
220295_x_at	0.925046	9.25245	6.13313	6.50699e-07	2.40146e-05	5.89017	DEPDC1
205440_s_at	-0.924846	7.12425	-4.25618	0.000161548	0.00194167	0.511148	NPY1R
218768_at	0.924815	11.593	6.7826	9.79932e-08	5.39306e-06	7.74925	NUP107
205870_at	-0.924657	10.7431	-2.90604	0.00648942	0.0311707	-2.99654	BDKRB2
219440_at	-0.924303	8.75925	-4.01132	0.000325537	0.00335098	-0.163837	RAI2
202786_at	-0.922939	11.0887	-4.05677	0.000286047	0.00302385	-0.0394945	STK39
219146_at	0.922603	9.79069	4.70666	4.36129e-05	0.00069714	1.77971	TEFM
205068_s_at	0.922034	10.2239	3.50801	0.00132539	0.00959346	-1.50526	ARHGAP26
217977_at	0.92159	11.9297	4.51076	7.72807e-05	0.00109945	1.22448	MSRB1
209832_s_at	0.921383	7.98932	7.06597	4.33584e-08	2.82939e-06	8.55042	CDT1
202607_at	-0.920128	11.4244	-5.15142	1.17842e-05	0.000250199	3.0543	NDST1
208527_x_at	0.919989	9.16767	4.14607	0.000221641	0.00248984	0.206103	HIST1H2BE
220139_at	0.919754	8.79433	3.81989	0.000558897	0.00501076	-0.682211	DNMT3L
220122_at	0.919145	7.96793	2.22752	0.0328417	0.10243	-4.46813	MCTP1
200075_s_at	-0.918647	11.2004	-4.4098	0.000103625	0.00138623	0.940372	GUK1
222223_s_at	-0.918537	8.69678	-3.04369	0.00456138	0.0238583	-2.66877	IL36RN
201558_at	0.91852	12.5939	7.99194	3.19814e-09	3.6482e-07	11.1111	RAE1
213600_at	0.917474	10.0463	5.93454	1.16685e-06	3.81294e-05	5.31728	SIPA1L3
212349_at	0.917188	7.73709	4.23818	0.000170142	0.00201981	0.461115	POFUT1
203167_at	-0.915711	8.60139	-2.49579	0.0177389	0.0648378	-3.91754	TIMP2
206004_at	-0.915281	8.3652	-4.66696	4.89863e-05	0.000765219	1.66683	TGM3
218883_s_at	0.915205	11.5186	4.23325	0.000172571	0.00203709	0.447431	CENPU
212063_at	-0.914956	12.9703	-4.44521	9.35055e-05	0.00128511	1.03985	CD44
220756_s_at	0.914521	7.65355	2.90832	0.00645214	0.0310912	-2.9912	SLC52A1
207076_s_at	0.914516	11.6018	1.88115	0.0687937	0.173443	-5.10917	ASS1
205752_s_at	-0.913389	10.2621	-5.45785	4.76567e-06	0.000122019	3.93897	GSTM5
204068_at	0.913162	10.5881	4.54117	7.0729e-05	0.00102484	1.31037	STK3
203936_s_at	0.912673	10.1233	2.82613	0.00793717	0.0359291	-3.18276	MMP9
201445_at	-0.912616	8.89759	-3.46182	0.00150313	0.0104321	-1.62459	CNN3
201368_at	-0.912604	11.9212	-4.42091	0.000100342	0.00135386	0.971538	ZFP36L2
202854_at	0.912334	11.4519	5.21168	9.86365e-06	0.000220622	3.22798	HPRT1
203379_at	0.91215	9.7163	6.53773	1.99361e-07	9.47568e-06	7.05156	RPS6KA1
201656_at	0.911084	11.1013	3.30992	0.00226393	0.0143256	-2.01172	ITGA6
202715_at	0.910771	8.90635	4.47468	8.58337e-05	0.00120474	1.12277	CAD
200613_at	0.910647	10.6553	5.0739	1.48131e-05	0.000299798	2.83109	AP2M1
213900_at	-0.910237	10.1187	-6.01842	9.11582e-07	3.09987e-05	5.55941	FAM189A2
201637_s_at	0.910223	12.1499	6.10722	7.02144e-07	2.53905e-05	5.81551	FXR1
200039_s_at	0.909878	11.3395	5.75621	1.97405e-06	5.89772e-05	4.80189	PSMB2
218986_s_at	0.909546	8.97376	2.47316	0.0187101	0.0676582	-3.96566	DDX60
220267_at	0.909145	9.75656	0.928334	0.359971	0.541272	-6.38653	KRT24
203401_at	0.909089	11.2749	4.8885	2.55743e-05	0.000462402	2.29891	PRPS2
218773_s_at	-0.908755	10.5988	-3.09021	0.00404275	0.0217719	-2.55607	MSRB2
205676_at	0.908358	9.17889	3.69766	0.000786115	0.00660253	-1.00819	CYP27B1
211012_s_at	0.907288	9.49077	4.22824	0.000175075	0.00206082	0.433531	PML
203303_at	-0.905314	11.7339	-3.86571	0.0004914	0.00454057	-0.558972	DYNLT3
201163_s_at	-0.904443	12.6674	-2.55686	0.0153435	0.0580959	-3.78617	IGFBP7
219597_s_at	-0.903707	11.3665	-3.51791	0.00129003	0.00938395	-1.4796	DUOX1
205394_at	0.903346	9.4315	5.95524	1.09786e-06	3.61574e-05	5.37704	CHEK1
209604_s_at	-0.902657	11.2569	-2.56175	0.0151652	0.0575772	-3.77556	GATA3
204401_at	0.902388	8.35165	3.26764	0.00253422	0.0154359	-2.11797	KCNN4
219952_s_at	0.902211	7.37179	3.81339	0.000569173	0.00508688	-0.699644	MCOLN1
202871_at	0.902175	9.81897	5.27671	8.13974e-06	0.000188794	3.41562	TRAF4
210051_at	-0.901918	10.1239	-1.96101	0.0583563	0.154029	-4.96884	RAPGEF3
203615_x_at	0.901215	10.5178	4.66197	4.97076e-05	0.000772901	1.65264	SULT1A1
203468_at	0.90097	10.0503	4.11174	0.000244517	0.00267033	0.111485	CDK10
207163_s_at	0.899931	7.85137	3.8591	0.000500614	0.00460874	-0.576768	AKT1
219034_at	0.898466	8.71562	4.5799	6.31755e-05	0.000940363	1.41991	PARP16
215840_at	-0.898073	7.61415	-3.5993	0.00103187	0.00802228	-1.26738	DNAH2
208837_at	-0.89804	11.0833	-5.28087	8.04027e-06	0.000187179	3.42763	TMED3
200060_s_at	0.897735	12.2823	9.25887	1.06714e-10	2.43463e-08	14.4429	RNPS1
216299_s_at	0.897294	7.66321	3.307	0.00228165	0.0144233	-2.01907	XRCC3
218834_s_at	0.897255	8.99	4.72665	4.11316e-05	0.000668549	1.83663	TMEM132A
201431_s_at	0.89722	9.60377	2.66665	0.0117717	0.0482086	-3.5448	DPYSL3
221936_x_at	-0.897169	9.56343	-6.48704	2.31067e-07	1.06206e-05	6.9066	MRPL41
213217_at	-0.897124	9.41554	-2.93034	0.00610096	0.0297532	-2.93931	ADCY2
202540_s_at	-0.896934	10.7579	-4.19417	0.000193084	0.00221828	0.339072	HMGCR
220013_at	-0.896464	10.7937	-1.75398	0.0887121	0.20873	-5.32285	EPHX3
209184_s_at	-0.895799	11.1609	-2.61799	0.0132476	0.0522738	-3.6526	IRS2
209396_s_at	0.895519	9.41233	2.27626	0.0294435	0.0942011	-4.37143	CHI3L1
209869_at	-0.895106	8.58452	-3.96401	0.000372304	0.00368138	-0.29278	ADRA2A
202043_s_at	0.894844	9.05432	3.8404	0.000527631	0.00480725	-0.627103	SMS
219209_at	0.894249	9.36899	2.46521	0.0190627	0.0686565	-3.9825	IFIH1
204813_at	-0.894124	9.72927	-5.99935	9.64166e-07	3.23485e-05	5.5044	MAPK10
209056_s_at	0.893621	10.7475	6.84166	8.26285e-08	4.75607e-06	7.91681	CDC5L
218792_s_at	-0.893269	10.2097	-3.78075	0.000623631	0.0054876	-0.787042	BSPRY
205073_at	-0.893185	9.461	-3.13994	0.0035505	0.0199069	-2.4346	CYP2J2
216952_s_at	0.893089	7.69855	3.95235	0.000384804	0.00378114	-0.324483	LMNB2
212740_at	0.892247	9.97614	6.81247	8.98909e-08	4.99093e-06	7.83404	PIK3R4
202705_at	0.891535	11.2539	6.10471	7.07344e-07	2.5505e-05	5.80827	CCNB2
215691_x_at	0.891173	12.5135	6.689	1.28483e-07	6.60741e-06	7.4831	HSPB11
203815_at	-0.891057	8.31228	-1.54969	0.130747	0.271539	-5.63983	GSTT1
215687_x_at	-0.891038	9.13734	-5.14317	1.20749e-05	0.000254221	3.03051	PLCB1
201428_at	-0.890795	9.86985	-3.64473	0.000910297	0.00732206	-1.14802	CLDN4
206736_x_at	-0.890695	9.86275	-6.39799	2.996e-07	1.29188e-05	6.65153	CHRNA4
208585_at	-0.890178	8.60248	-5.85182	1.48893e-06	4.64753e-05	5.0783	BTN2A3P
207183_at	0.890109	8.02478	4.26452	0.000157715	0.00190473	0.534329	GPR19
205628_at	0.890013	7.82487	5.7712	1.88864e-06	5.71052e-05	4.84523	PRIM2
203625_x_at	0.889243	10.9316	4.40681	0.000104528	0.00139533	0.931979	SKP2
203164_at	0.889223	11.1478	5.52961	3.85499e-06	0.000102702	4.14647	SLC33A1
206843_at	0.889176	7.20163	3.47564	0.00144767	0.0102167	-1.58896	CRYBA4
209701_at	-0.889048	11.308	-5.92541	1.19867e-06	3.8966e-05	5.2909	ERAP1
214481_at	0.888992	8.63021	4.01817	0.000319264	0.00330266	-0.145135	HIST1H2AM
201567_s_at	-0.888896	11.5304	-5.19022	1.05089e-05	0.000228934	3.16611	GOLGA4
207366_at	0.888863	9.30234	4.00482	0.000331611	0.00338848	-0.181603	KCNS1
206538_at	0.887738	7.25558	3.38986	0.00182649	0.0121585	-1.80902	MRAS
205176_s_at	0.88773	10.7172	5.06952	1.50056e-05	0.000303117	2.8185	ITGB3BP
205622_at	-0.887131	9.71555	-3.53697	0.00122451	0.00904367	-1.4301	SMPD2
218991_at	0.8867	10.1672	5.62969	2.86813e-06	8.08747e-05	4.43596	HEATR6
218694_at	-0.886645	8.86552	-3.27807	0.00246482	0.0151388	-2.09182	ARMCX1
203138_at	0.886462	10.2499	6.76396	1.0342e-07	5.59359e-06	7.69629	HAT1
203623_at	0.886085	9.43938	4.41422	0.000102307	0.00137446	0.952762	PLXNA3
205844_at	0.885754	7.96826	3.42031	0.0016822	0.0113873	-1.73118	VNN1
205249_at	-0.885505	9.47762	-2.25689	0.0307546	0.0973834	-4.41006	EGR2
217960_s_at	0.884637	7.88898	3.61755	0.000981268	0.00773427	-1.21952	TOMM22
39966_at	0.884265	8.33889	4.71659	4.2362e-05	0.000679902	1.80799	CSPG5
205478_at	-0.883544	6.28044	-3.53233	0.00124015	0.00913625	-1.44215	PPP1R1A
209161_at	0.883253	9.18703	3.83363	0.000537757	0.00487909	-0.645304	PRPF4
217313_at	-0.88176	8.71044	-3.58139	0.001084	0.00826369	-1.31426	AC004692.5
219529_at	-0.881734	7.39946	-4.29296	0.000145296	0.00179094	0.613543	CLIC3
213280_at	0.881652	10.6594	2.88402	0.00686145	0.0323173	-3.04817	RAP1GAP2
203944_x_at	0.881171	10.3868	4.75906	3.74038e-05	0.00062247	1.92899	BTN2A1
217767_at	0.881096	9.30073	1.55131	0.130361	0.271025	-5.63746	C3
201765_s_at	0.880338	10.9189	3.8875	0.000462146	0.00435544	-0.500156	HEXA
203218_at	0.879759	9.94362	4.12188	0.000237529	0.00261909	0.139409	MAPK9
219232_s_at	0.879501	10.0672	2.79418	0.00859659	0.0381301	-3.25633	EGLN3
206807_s_at	-0.879459	9.2141	-6.27852	4.24864e-07	1.69783e-05	6.30856	ADD2
200837_at	0.878975	11.48	4.36233	0.000118905	0.00152871	0.807296	BCAP31
215446_s_at	0.878248	9.63386	1.80284	0.0805464	0.194943	-5.24219	LOX
200832_s_at	0.87784	11.4138	2.1713	0.037195	0.112039	-4.57777	SCD
219935_at	-0.877186	8.6523	-4.52902	7.3278e-05	0.00105446	1.27604	ADAMTS5
206326_at	0.877031	8.09105	2.1071	0.0427876	0.124024	-4.70039	GRP
215688_at	0.876792	8.56549	7.45961	1.41515e-08	1.15177e-06	9.65054	RASGRF1
212017_at	0.875978	10.5001	4.83502	2.9928e-05	0.000523031	2.14588	FAM168B
218950_at	0.875689	9.70005	5.16775	1.12298e-05	0.000240874	3.10133	ARAP3
217260_x_at	0.875302	6.80422	3.35685	0.00199628	0.0129924	-1.89301	LOC102723479
220945_x_at	-0.875106	9.71511	-3.32397	0.00218039	0.0138881	-1.97626	MANSC1
203660_s_at	0.874826	10.2679	5.78145	1.83236e-06	5.56718e-05	4.87487	PCNT
203180_at	-0.874388	10.4895	-2.12241	0.04139	0.121148	-4.67139	ALDH1A3
203408_s_at	-0.873985	10.7529	-2.65379	0.0121461	0.0492277	-3.5734	SATB1
202858_at	0.873658	12.0785	3.73016	0.000718186	0.00613882	-0.921927	U2AF1
213832_at	-0.872969	9.87635	-3.66533	0.000859867	0.00700624	-1.09371	KCND3
214669_x_at	0.872533	9.77176	1.28322	0.208349	0.375839	-6.00173	IGKC
218252_at	0.872419	10.011	3.74938	0.000680724	0.00589491	-0.87076	CKAP2
202769_at	-0.871932	10.9323	-3.47493	0.00145046	0.0102249	-1.59079	CCNG2
203431_s_at	-0.871552	11.1896	-4.22102	0.000178751	0.00209819	0.41348	ARHGAP32
202003_s_at	-0.871401	9.53593	-3.1801	0.00319507	0.018416	-2.33572	ACAA2
216060_s_at	-0.871113	11.8725	-3.77565	0.000632582	0.00555468	-0.800666	DAAM1
217733_s_at	0.871034	14.9205	7.51159	1.22212e-08	1.01557e-06	9.7946	TMSB10
206504_at	0.870794	8.05074	2.63769	0.0126304	0.0504895	-3.6091	CYP24A1
219544_at	0.870641	9.55129	5.84161	1.53443e-06	4.7541e-05	5.04879	BORA
201612_at	-0.870361	12.9871	-4.43577	9.61049e-05	0.00131364	1.0133	ALDH9A1
219902_at	0.869999	8.08681	4.19345	0.000193484	0.00221923	0.337078	BHMT2
214382_at	-0.869695	7.6786	-4.06481	0.000279572	0.00297043	-0.0174697	UNC93A
213773_x_at	0.868482	11.4701	3.78885	0.000609655	0.00537972	-0.765369	NSUN5
218901_at	0.868331	9.47405	2.64281	0.0124745	0.0500895	-3.59776	PLSCR4
206604_at	-0.868316	8.74604	-3.15904	0.00337694	0.019165	-2.38764	OVOL1
205817_at	0.867513	7.80955	2.95756	0.00569186	0.028297	-2.87487	SIX1
218736_s_at	-0.86696	10.3183	-3.06931	0.0042685	0.0227215	-2.60683	PALMD
221031_s_at	-0.86675	8.9741	-2.58144	0.0144665	0.0558369	-3.73272	APOLD1
220239_at	0.865383	9.65841	4.09063	0.000259721	0.002795	0.0534102	KLHL7
221538_s_at	0.865294	11.9225	3.27222	0.00250351	0.015309	-2.10649	PLXNA1
206904_at	-0.864631	8.47138	-3.46907	0.00147378	0.0103255	-1.60591	MATN1
221559_s_at	0.864551	9.72791	3.97812	0.000357711	0.00357654	-0.254385	MIS12
211464_x_at	-0.86449	10.4905	-3.80882	0.000576502	0.00513707	-0.711885	CASP6
213594_x_at	0.863186	10.3317	6.3111	3.86228e-07	1.57863e-05	6.40216	SRSF10
219517_at	-0.86269	10.0658	-3.50929	0.00132078	0.00957987	-1.50196	ELL3
221505_at	0.862006	11.1701	5.70525	2.29451e-06	6.68016e-05	4.65451	ANP32E
220753_s_at	-0.861831	10.1354	-6.84576	8.16571e-08	4.74367e-06	7.92843	CRYL1
204137_at	0.861535	8.75493	2.75751	0.00941634	0.0407295	-3.34014	GPR137B
202471_s_at	-0.860667	9.58358	-5.35397	6.47821e-06	0.000156024	3.63875	IDH3G
202187_s_at	-0.860515	12.0617	-4.82454	3.08634e-05	0.000536391	2.11594	PPP2R5A
212350_at	0.860313	9.46625	4.52735	7.36365e-05	0.0010572	1.27131	TBC1D1
208336_s_at	-0.860082	11.2038	-5.73529	2.09979e-06	6.22888e-05	4.74139	TECR
204368_at	-0.859449	10.65	-3.85285	0.00050949	0.00466989	-0.593601	SLCO2A1
205499_at	0.859062	8.37846	2.83503	0.00776199	0.0353273	-3.16216	SRPX2
201743_at	0.858102	8.76396	4.17452	0.000204285	0.00231978	0.284701	CD14
212836_at	0.858078	9.5276	6.36403	3.30853e-07	1.40255e-05	6.5541	POLD3
209890_at	-0.857787	9.95886	-3.30547	0.00229099	0.0144673	-2.02292	TSPAN5
203679_at	0.857685	9.47185	4.69333	4.53483e-05	0.000720291	1.7418	TMED1
218944_at	0.85748	8.39059	4.03643	0.000303104	0.0031662	-0.0951992	PYCRL
211718_at	0.85717	7.13169	3.46775	0.00147906	0.0103509	-1.6093	MGC2889
220019_s_at	0.856904	9.10467	4.86247	2.76091e-05	0.000490707	2.22438	ZNF224
212554_at	-0.856589	10.0307	-2.74799	0.00964071	0.0414855	-3.36178	CAP2
202027_at	0.856296	11.9484	6.33553	3.59592e-07	1.50077e-05	6.47232	TMEM184B
211038_s_at	0.856284	11.0057	3.99234	0.000343567	0.0034655	-0.215634	CROCCP2
221539_at	0.856003	10.5413	4.62067	5.60855e-05	0.00085098	1.53543	EIF4EBP1
207442_at	-0.855349	7.10768	-2.66493	0.0118212	0.0483507	-3.54863	CSF3
220520_s_at	0.855172	7.80021	3.4357	0.00161355	0.0110277	-1.69174	NUP62CL
218309_at	0.853955	9.84525	2.37678	0.0234152	0.0797108	-4.16725	CAMK2N1
209459_s_at	0.853655	9.52951	2.42504	0.0209392	0.0735981	-4.06701	ABAT
202636_at	-0.853202	10.1065	-3.41914	0.00168757	0.0114154	-1.7342	RNF103
202603_at	0.852802	11.721	5.22581	9.46024e-06	0.000213119	3.26876	ADAM10
214939_x_at	-0.852757	8.37297	-5.47494	4.53094e-06	0.000116744	3.98838	MLLT4
206045_s_at	0.852494	6.64549	3.04106	0.00459247	0.023971	-2.6751	NOL4
203343_at	-0.851937	9.94001	-2.47503	0.0186281	0.0674008	-3.9617	UGDH
212935_at	-0.851414	10.1843	-2.78367	0.00882428	0.0388789	-3.28041	MCF2L
204205_at	0.85124	9.79706	1.80038	0.0809417	0.195442	-5.2463	APOBEC3G
209004_s_at	-0.85099	11.1529	-4.66623	4.90916e-05	0.000765219	1.66475	FBXL5
201535_at	-0.850525	10.4484	-4.8754	2.65792e-05	0.000475093	2.26139	UBL3
221854_at	-0.850386	12.999	-3.36173	0.00197022	0.0128628	-1.88059	PKP1
205826_at	-0.850256	9.0161	-2.82674	0.00792492	0.0358996	-3.18133	MYOM2
214039_s_at	0.850224	13.6356	5.24994	8.80955e-06	0.000201161	3.33837	LAPTM4B
218794_s_at	0.850008	10.0415	6.07855	7.63859e-07	2.7076e-05	5.73285	TXNL4B
221927_s_at	0.849274	10.514	3.45674	0.00152401	0.0105362	-1.63767	ABHD11
213702_x_at	-0.848904	12.9599	-4.28015	0.000150765	0.00184746	0.577853	ASAH1
218081_at	0.848396	10.2815	3.56417	0.0011365	0.00854963	-1.35923	C20orf27
204583_x_at	-0.848307	7.19204	-3.25689	0.00260768	0.0157921	-2.14486	KLK3
204112_s_at	-0.847684	8.72037	-3.20691	0.00297693	0.0175045	-2.26935	HNMT
203496_s_at	0.847374	11.0292	4.10226	0.000251231	0.00272703	0.085403	MED1
212809_at	0.847004	10.8401	5.78321	1.82287e-06	5.55178e-05	4.87996	NFATC2IP
204011_at	-0.845383	7.79257	-2.56349	0.0151025	0.0574436	-3.77181	SPRY2
218357_s_at	-0.845279	13.1829	-4.54465	7.00162e-05	0.00101722	1.32019	TIMM8B
221884_at	0.84396	10.7898	1.6853	0.10136	0.229205	-5.4331	MECOM
212928_at	-0.843805	10.558	-5.54906	3.63961e-06	9.78026e-05	4.20274	TSPYL4
208644_at	0.843796	10.4181	7.26484	2.45776e-08	1.85783e-06	9.1082	PARP1
204241_at	-0.843723	10.6145	-3.47269	0.00145932	0.0102643	-1.59656	ACOX3
203318_s_at	0.843453	11.7966	5.04833	1.59729e-05	0.000317636	2.75757	ZNF148
206628_at	-0.843386	10.4862	-6.6411	1.47631e-07	7.46964e-06	7.34664	SLC5A1
210414_at	-0.84321	8.87907	-7.27381	2.39584e-08	1.822e-06	9.13327	FLRT1
214831_at	0.843105	8.5087	3.88284	0.000468257	0.00438157	-0.512747	ELK4
206752_s_at	0.842355	7.79832	3.60637	0.00101196	0.00789685	-1.24884	DFFB
213982_s_at	0.841993	10.5416	3.18533	0.00315134	0.0182513	-2.32279	RABGAP1L
210512_s_at	0.841878	12.755	2.27141	0.0297669	0.0950177	-4.38112	VEGFA
204372_s_at	0.84178	11.6858	5.44853	4.89876e-06	0.000124181	3.91203	KHSRP
206646_at	-0.841357	9.09021	-7.03009	4.80538e-08	3.06198e-06	8.44939	GLI1
205541_s_at	-0.840662	7.60446	-3.1406	0.00354431	0.01989	-2.43296	GSPT2
203882_at	0.840342	10.724	6.08189	7.56388e-07	2.68871e-05	5.7425	IRF9
203290_at	-0.840337	9.07234	-1.38204	0.176238	0.334472	-5.87456	HLA-DQA1
213969_x_at	-0.840279	12.5488	-4.29169	0.000145829	0.00179575	0.610007	RPL29
206281_at	-0.840036	9.49305	-5.0351	1.66086e-05	0.000325124	2.71952	ADCYAP1
210448_s_at	0.839657	9.18553	2.85508	0.00738085	0.0341403	-3.11565	P2RX5
206756_at	0.839346	7.63271	2.39896	0.0222458	0.0768768	-4.12134	CHST7
214677_x_at	0.839207	11.2774	0.736757	0.466473	0.636921	-6.54552	IGLC1
217931_at	0.839061	7.91951	3.76731	0.000647497	0.00565657	-0.822942	CNPY3
220079_s_at	0.838976	12.5759	4.51841	7.55789e-05	0.00107891	1.24607	USP48
214766_s_at	0.838266	8.2873	3.69371	0.000794776	0.00665744	-1.01864	AHCTF1
204198_s_at	0.837464	10.2836	3.34976	0.00203465	0.013167	-1.91098	RUNX3
213169_at	-0.836967	9.58899	-2.84221	0.0076235	0.034836	-3.14554	SEMA5A
215116_s_at	0.836498	9.3015	3.39861	0.00178385	0.0119236	-1.78668	DNM1
218578_at	0.836339	9.2208	3.24618	0.00268292	0.0161245	-2.17162	CDC73
205308_at	-0.835959	10.8526	-4.30219	0.000141478	0.00175422	0.639273	ZC2HC1A
214164_x_at	-0.83573	13.2853	-2.37416	0.0235568	0.0799975	-4.17264	CA12
219765_at	-0.83555	8.29008	-2.57638	0.0146432	0.056328	-3.74375	ZNF329
204687_at	-0.835305	10.0176	-3.55954	0.00115103	0.00861763	-1.37131	PARM1
200916_at	0.834728	12.2652	4.52223	7.47424e-05	0.00106819	1.25686	TAGLN2
215245_x_at	0.833924	10.9796	4.88719	2.56735e-05	0.000462861	2.29514	FMR1
222201_s_at	0.833581	8.32219	4.31613	0.000135897	0.00169675	0.678162	CASP8AP2
215856_at	0.833074	8.32349	4.31364	0.000136877	0.00170728	0.671223	SIGLEC15
220967_s_at	0.832741	7.05587	2.93186	0.00607753	0.0296735	-2.93574	ZNF696
221367_at	-0.832093	8.3643	-7.30172	2.21313e-08	1.72487e-06	9.21121	MOS
218723_s_at	-0.832085	10.1031	-1.9338	0.0617474	0.160648	-5.01718	RGCC
220344_at	-0.831938	7.89132	-2.94833	0.00582769	0.0287558	-2.89678	C11orf16
219250_s_at	-0.831229	9.99609	-2.55882	0.0152719	0.0578597	-3.78193	FLRT3
220126_at	-0.830754	9.81811	-7.11371	3.78215e-08	2.56532e-06	8.68467	PRSS50
201730_s_at	0.830209	12.0297	5.45712	4.77595e-06	0.000122019	3.93686	TPR
213069_at	-0.829699	10.9292	-2.23278	0.0324589	0.101519	-4.45777	HEG1
209681_at	-0.829595	9.68642	-2.74013	0.00982966	0.0420385	-3.37961	SLC19A2
202220_at	0.82889	10.9822	5.01613	1.75637e-05	0.000341688	2.66501	KIAA0907
214464_at	0.827376	10.7188	2.85376	0.00740539	0.0342257	-3.11872	CDC42BPA
201058_s_at	0.827156	9.33522	1.71206	0.0962637	0.220705	-5.39058	MYL9
210139_s_at	-0.82699	9.77652	-1.85146	0.0730641	0.181453	-5.16014	PMP22
222209_s_at	0.826144	7.92552	3.49888	0.00135885	0.00977124	-1.52891	TMEM135
209622_at	0.825694	8.02286	4.06658	0.00027816	0.00295793	-0.0125977	STK16
205053_at	0.825612	10.5768	5.20335	1.01092e-05	0.000223398	3.20397	PRIM1
219061_s_at	0.825148	11.8403	3.65888	0.000875348	0.00711851	-1.11072	LAGE3
204064_at	0.824844	10.0609	3.56741	0.00112643	0.0084994	-1.35077	THOC1
212467_at	0.82466	10.6338	5.7619	1.9412e-06	5.84128e-05	4.81833	DNAJC13
220610_s_at	-0.824495	10.1022	-4.3998	0.000106675	0.00141496	0.912304	LRRFIP2
219682_s_at	-0.82431	7.54058	-3.22152	0.00286411	0.0170084	-2.23305	TBX3
212813_at	-0.82416	10.4923	-3.09421	0.00400089	0.0216021	-2.54635	JAM3
209386_at	-0.823823	13.5792	-2.64299	0.0124691	0.0500895	-3.59737	TM4SF1
217969_at	-0.822728	11.1362	-4.91908	2.33744e-05	0.000429433	2.3865	VPS51
204994_at	0.822603	11.0852	2.49251	0.0178768	0.0652277	-3.92454	MX2
205498_at	-0.822507	8.39041	-3.28173	0.00244086	0.0150358	-2.08262	GHR
210751_s_at	-0.822274	8.39912	-2.97663	0.00542083	0.0273049	-2.82953	RGN
221856_s_at	-0.821764	11.1047	-3.87829	0.0004743	0.00442492	-0.525036	FAM63A
205162_at	-0.821581	8.3905	-3.06357	0.00433248	0.0229773	-2.62073	ERCC8
212097_at	-0.821044	11.6202	-2.2135	0.0338823	0.104847	-4.49566	CAV1
217822_at	0.820086	10.5516	6.89976	6.98874e-08	4.13654e-06	8.08135	WBP11
213924_at	-0.819834	10.5765	-2.29515	0.0282134	0.0910549	-4.33353	GNAL
204099_at	-0.819374	8.43759	-4.85595	2.81431e-05	0.000498399	2.20573	SMARCD3
220041_at	0.818155	9.43572	3.58762	0.00106559	0.008193	-1.29797	PIGZ
208436_s_at	0.817908	11.339	3.33995	0.00208893	0.0134144	-1.93583	IRF7
220414_at	-0.817489	9.04268	-2.86286	0.00723765	0.0335865	-3.09754	CALML5
204482_at	-0.816995	7.56528	-2.77491	0.00901858	0.0394854	-3.30045	CLDN5
214517_at	-0.816883	8.5251	-4.3064	0.000139768	0.00173816	0.651024	KRTAP5-9
47608_at	0.816873	11.0296	4.39595	0.000107873	0.00142707	0.901495	TJAP1
207421_at	-0.816743	9.26677	-4.8417	2.93464e-05	0.000515741	2.16498	CA5A
204183_s_at	0.815776	8.85898	4.5595	6.70494e-05	0.000984019	1.36218	ADRBK2
220944_at	-0.815706	10.3238	-5.09632	1.38651e-05	0.000283047	2.89561	PGLYRP4
219983_at	0.815676	9.56144	2.82193	0.00802092	0.0362168	-3.19244	HRASLS
212226_s_at	-0.815642	11.0839	-2.56292	0.0151231	0.0574571	-3.77304	PPAP2B
207291_at	-0.81561	10.698	-4.1265	0.000234412	0.00259154	0.152134	PRRG4
219850_s_at	-0.815543	9.54407	-1.81038	0.0793455	0.192802	-5.22959	EHF
219650_at	0.815364	8.02858	5.73665	2.09135e-06	6.22888e-05	4.74533	ERCC6L
222333_at	-0.815358	11.0216	-6.1283	6.59989e-07	2.4286e-05	5.87626	ALS2CL
200863_s_at	-0.815094	13.2	-4.19916	0.000190337	0.00219114	0.352896	RAB11A
205646_s_at	0.81481	8.87327	3.16243	0.00334705	0.0190643	-2.3793	PAX6
221274_s_at	0.81445	10.0013	3.92176	0.000419571	0.00404671	-0.407483	LMAN2L
218899_s_at	0.814328	7.34694	2.90765	0.00646301	0.0311047	-2.99276	BAALC
219157_at	0.8143	9.97622	4.10014	0.000252758	0.00273886	0.0795717	KLHL2
219752_at	-0.813282	10.9991	-3.36626	0.00194635	0.0127534	-1.86908	RASAL1
208296_x_at	0.813065	10.3459	3.62222	0.000968701	0.0076641	-1.20725	TNFAIP8
212898_at	0.812723	10.6657	5.45373	4.82399e-06	0.000122782	3.92707	TTI1
219818_s_at	0.812385	9.55741	4.46034	8.94868e-05	0.00123802	1.0824	GPATCH1
213247_at	-0.811769	8.64555	-4.40636	0.000104666	0.0013957	0.9307	SVEP1
210304_at	0.811633	7.95848	5.97564	1.03387e-06	3.45026e-05	5.43594	PDE6B
218161_s_at	0.810721	9.52356	5.2018	1.01554e-05	0.000223954	3.19952	CLN6
213467_at	-0.81059	7.55613	-3.52663	0.00125965	0.00922717	-1.45697	RND2
203066_at	0.810312	10.5088	2.94368	0.00589725	0.0289963	-2.90779	CHST15
219306_at	0.810266	9.6651	4.65436	5.0826e-05	0.000788337	1.63103	KIF15
203547_at	-0.81	11.0906	-3.88709	0.000462688	0.00435544	-0.501279	CD4
212665_at	-0.809894	12.4175	-2.68008	0.011392	0.0468985	-3.51481	TIPARP
212766_s_at	0.809841	10.6127	4.14665	0.000221274	0.00248794	0.207702	ISG20L2
41329_at	0.809676	10.2577	4.83645	2.98027e-05	0.000521569	2.14997	SCYL3
205680_at	0.808896	9.09715	1.64185	0.110113	0.242361	-5.50095	MMP10
203016_s_at	0.808852	10.4954	3.34188	0.00207814	0.0133532	-1.93094	SSX2IP
218967_s_at	0.808811	8.27816	3.34307	0.00207152	0.0133368	-1.92794	PTER
206082_at	0.808426	10.249	2.30667	0.0274866	0.0893761	-4.31033	HCP5
211915_s_at	-0.808302	6.69767	-3.36913	0.00193139	0.0126819	-1.86179	TUBB7P
216870_x_at	0.808248	8.93601	5.05858	1.54975e-05	0.000310642	2.78704	DLEU2
220955_x_at	-0.807199	9.3093	-5.0858	1.4302e-05	0.00029039	2.86535	RAB23
203786_s_at	-0.807012	13.6441	-3.67877	0.000828416	0.00683801	-1.05818	TPD52L1
221704_s_at	-0.806486	10.259	-4.04989	0.000291715	0.00307342	-0.0583684	VPS37B
204168_at	-0.806195	12.6183	-5.2166	9.7211e-06	0.000218212	3.2422	MGST2
219446_at	0.806029	9.67115	5.34696	6.61395e-06	0.000158988	3.61848	RIC8B
219863_at	0.805791	10.2533	3.72905	0.000720402	0.00615358	-0.92487	HERC5
220027_s_at	0.805716	9.97707	3.43769	0.00160485	0.0109802	-1.68662	RASIP1
205941_s_at	0.805436	8.19473	2.3657	0.0240197	0.0812176	-4.19005	COL10A1
201853_s_at	0.805283	11.9114	5.26487	8.42936e-06	0.000194191	3.38146	CDC25B
218397_at	0.804457	10.6509	5.19984	1.02144e-05	0.00022486	3.19386	FANCL
201061_s_at	0.803997	12.9858	4.42152	0.000100162	0.00135288	0.973276	STOM
219580_s_at	0.803477	8.42031	3.30364	0.00230226	0.0145016	-2.02754	TMC5
222310_at	0.803086	9.72255	3.5631	0.00113985	0.00856167	-1.36203	SCAF4
211678_s_at	0.802828	11.7713	4.77842	3.53386e-05	0.000597613	1.98422	RNF114
209302_at	0.802629	12.0668	7.14425	3.466e-08	2.40284e-06	8.77044	POLR2H
218186_at	-0.801922	10.8531	-3.56765	0.00112569	0.0084994	-1.35015	RAB25
202890_at	-0.801451	10.9167	-2.5765	0.014639	0.056328	-3.74349	MAP7
206330_s_at	-0.80099	6.7369	-2.70217	0.0107924	0.0451394	-3.46531	SHC3
204375_at	0.800751	8.32565	3.66952	0.000849944	0.00696155	-1.08264	CLSTN3
213700_s_at	0.80058	10.1039	4.3813	0.000112551	0.00146503	0.860424	PKM
205514_at	-0.800542	8.07824	-4.04383	0.000296792	0.00311383	-0.0749612	ZNF415
205838_at	0.799692	7.58538	4.56899	6.522e-05	0.000963935	1.38901	GYPA
211518_s_at	-0.799481	6.70032	-2.8744	0.00703021	0.0328915	-3.07065	BMP4
208734_x_at	-0.799441	11.8563	-5.04016	1.63625e-05	0.00032131	2.73407	RAB2A
213703_at	0.798999	8.82964	2.73516	0.0099511	0.0423563	-3.39088	LINC00342
219364_at	0.798213	6.663	2.61223	0.013433	0.0528557	-3.66527	DHX58
219922_s_at	-0.798095	6.28292	-3.71354	0.000752176	0.00636862	-0.966073	LTBP3
215946_x_at	0.797818	10.5625	1.2069	0.236045	0.409666	-6.09408	IGLL3P
218928_s_at	-0.797545	9.09723	-3.35152	0.00202504	0.0131115	-1.90651	SLC37A1
209684_at	0.797457	11.6667	3.10527	0.00388723	0.0212166	-2.5194	RIN2
204855_at	-0.796537	12.8674	-3.63905	0.000924716	0.00740009	-1.16299	SERPINB5
204690_at	-0.796243	11.0451	-4.81518	3.17236e-05	0.000549818	2.08919	STX8
206404_at	-0.795705	8.97325	-3.93459	0.00040463	0.00393589	-0.372696	FGF9
211064_at	-0.795618	7.26378	-4.04547	0.000295408	0.0031071	-0.0704666	ZNF493
209484_s_at	0.794803	11.3861	5.20466	1.00702e-05	0.000223252	3.20775	NSL1
219805_at	0.794528	9.66284	5.06671	1.51304e-05	0.000304256	2.81042	CXorf56
205546_s_at	0.794345	10.0062	5.04077	1.6333e-05	0.000321232	2.73584	TYK2
221875_x_at	0.794101	13.2006	2.4293	0.0207325	0.0730763	-4.05809	HLA-F
204304_s_at	-0.793594	8.04106	-3.54597	0.00119469	0.00885465	-1.40668	PROM1
201266_at	0.793565	10.9982	4.08134	0.000266699	0.00285403	0.0278901	TXNRD1
213041_s_at	-0.792834	10.1594	-4.35743	0.000120603	0.00154421	0.793586	ATP5D
211382_s_at	-0.792821	10.8999	-2.99725	0.00514152	0.0261093	-2.78032	TACC2
218546_at	0.792581	8.92925	3.25104	0.00264851	0.0159853	-2.15947	C1orf115
201884_at	-0.791617	11.6369	-1.52961	0.135637	0.278874	-5.66918	CEACAM5
219203_at	0.791558	9.29124	2.98323	0.00532997	0.0269245	-2.81381	EMC9
205519_at	0.79106	8.65214	6.43663	2.67647e-07	1.18255e-05	6.76228	WDR76
205224_at	0.790856	8.74847	3.58424	0.00107556	0.00822983	-1.30682	SURF2
218871_x_at	0.790851	9.88613	2.76363	0.0092745	0.0402043	-3.32619	CSGALNACT2
205361_s_at	0.790614	9.47516	3.73798	0.000702703	0.00603526	-0.901114	PFDN4
210823_s_at	-0.790503	6.39687	-3.58737	0.00106632	0.00819364	-1.29862	PTPRS
201555_at	0.790402	10.6781	6.90307	6.92243e-08	4.13632e-06	8.09072	MCM3
218782_s_at	0.790355	8.60057	4.27186	0.000154414	0.00188116	0.554756	ATAD2
210150_s_at	0.790153	12.6606	3.65551	0.000883573	0.00716219	-1.11963	LAMA5
218612_s_at	-0.789668	8.13301	-4.1337	0.000229632	0.00255672	0.171978	TSSC4
212886_at	-0.7888	8.75731	-3.85578	0.000505318	0.00463504	-0.585726	CCDC69
206420_at	0.788506	8.93552	3.14963	0.00346146	0.0195208	-2.4108	IGSF6
203968_s_at	0.788124	9.01718	6.27069	4.34721e-07	1.73171e-05	6.28605	CDC6
34408_at	0.787249	9.2545	2.80263	0.00841719	0.0375734	-3.2369	RTN2
214280_x_at	0.787164	12.1265	4.22137	0.000178568	0.00209801	0.414468	HNRNPA1
203334_at	0.786935	8.88759	4.5422	7.0518e-05	0.00102296	1.31327	DHX8
48106_at	-0.786834	11.2565	-3.52306	0.001272	0.00928509	-1.46623	SLC48A1
209903_s_at	0.786537	11.5828	4.18321	0.000199256	0.00227296	0.308732	ATR
205807_s_at	-0.786326	12.6673	-3.79109	0.000605854	0.00535371	-0.759389	TUFT1
201655_s_at	0.78616	9.5091	3.61713	0.000982402	0.00773516	-1.22062	HSPG2
220413_at	-0.785071	10.0402	-4.41146	0.00010313	0.00138109	0.945007	SLC39A2
203570_at	0.784833	6.55869	2.31134	0.0271969	0.0886407	-4.3009	LOXL1
203132_at	0.784833	10.0641	3.08744	0.00407197	0.0218823	-2.56281	RB1
208165_s_at	0.784554	9.53899	4.74388	3.91061e-05	0.000644814	1.88572	PRSS16
201195_s_at	0.784546	10.4959	2.6326	0.0127874	0.0509547	-3.62037	SLC7A5
220462_at	-0.784501	7.01666	-3.29971	0.00232654	0.0145749	-2.03743	CSRNP3
221861_at	-0.784415	10.3022	-6.33437	3.60818e-07	1.50077e-05	6.46898	ARRB1
218424_s_at	0.784236	10.3097	5.52795	3.87386e-06	0.000102986	4.14169	STEAP3
205824_at	-0.783858	6.93159	-2.57324	0.0147539	0.0565808	-3.7506	HSPB2
214264_s_at	0.783822	10.1305	5.17391	1.10274e-05	0.000237753	3.11909	EFCAB11
220615_s_at	0.783741	7.02754	2.42107	0.0211332	0.0740312	-4.07529	FAR2
221967_at	0.783493	9.28545	3.81968	0.000559223	0.00501076	-0.682768	NXPH4
36552_at	0.78325	11.063	5.04429	1.61643e-05	0.000318914	2.74596	C2CD3
201271_s_at	0.783123	9.27307	5.62396	2.91708e-06	8.20706e-05	4.41939	RALY
200897_s_at	-0.782527	12.3477	-2.52231	0.0166596	0.0619207	-3.86077	PALLD
201658_at	-0.781695	11.7648	-6.24486	4.68888e-07	1.8329e-05	6.21178	ARL1
203964_at	0.78098	10.8135	3.9721	0.000363871	0.00362082	-0.270781	NMI
202376_at	0.780791	8.64414	1.64288	0.109898	0.242057	-5.49935	SERPINA3
214605_x_at	-0.780201	10.0195	-2.37611	0.0234515	0.0797519	-4.16863	GPR1
221180_at	-0.780074	9.22331	-5.20881	9.94753e-06	0.000221315	3.21971	MAP3K19
212895_s_at	-0.779562	10.8659	-5.76053	1.94904e-06	5.85086e-05	4.81438	ABR
218026_at	-0.778689	12.4128	-5.60956	3.04383e-06	8.43134e-05	4.37774	COA3
222139_at	0.778653	8.52425	3.72408	0.000730447	0.00622244	-0.938091	ERV3-2
209694_at	-0.778487	11.1226	-4.39577	0.000107928	0.00142707	0.900997	PTS
210270_at	0.778353	7.4661	2.6038	0.0137092	0.0536329	-3.6838	RGS6
207678_s_at	0.778336	7.58638	4.85573	2.81611e-05	0.000498399	2.20511	SOX30
205222_at	0.77739	8.36291	3.59882	0.00103325	0.00802471	-1.26865	EHHADH
202205_at	0.77686	9.90959	3.67697	0.000832578	0.00685061	-1.06296	VASP
221301_at	0.776273	7.04989	3.55587	0.0011627	0.00868428	-1.38089	VWA7
201678_s_at	0.775515	12.3639	4.46735	8.76827e-05	0.00122249	1.10212	HMCES
221059_s_at	0.77481	8.74676	5.57534	3.36771e-06	9.20653e-05	4.27874	COTL1
202970_at	0.774514	9.4833	3.29778	0.00233858	0.0146086	-2.0423	DYRK2
201111_at	0.774091	11.8772	4.2065	0.000186366	0.00215333	0.373233	CSE1L
219431_at	-0.773541	10.2943	-4.61782	5.65553e-05	0.000855007	1.52733	ARHGAP10
219004_s_at	0.773225	10.042	6.12673	6.63043e-07	2.43271e-05	5.87173	MIS18A
200878_at	0.773197	11.8036	3.22629	0.00282818	0.0168349	-2.22119	EPAS1
219294_at	0.773133	8.66526	4.05247	0.000289574	0.00305599	-0.0512822	CENPQ
220522_at	-0.773118	8.72839	-4.39017	0.000109694	0.00143979	0.885296	CRB1
201662_s_at	-0.772937	11.2144	-3.08409	0.00410763	0.0220173	-2.57095	ACSL3
215165_x_at	0.772865	11.4528	6.18163	5.64378e-07	2.13308e-05	6.02984	UMPS
202170_s_at	-0.772773	10.1135	-4.13533	0.000228563	0.00254747	0.176474	AASDHPPT
32723_at	0.772739	8.87821	5.10542	1.34978e-05	0.000279489	2.9218	CSTF1
213001_at	-0.772737	10.4398	-3.619	0.00097734	0.00771568	-1.2157	ANGPTL2
205668_at	0.772714	9.20578	2.42297	0.0210403	0.0738598	-4.07133	LY75
204165_at	0.772416	8.69419	3.4712	0.00146525	0.0103002	-1.6004	WASF1
211252_x_at	-0.77179	10.8816	-5.89308	1.31843e-06	4.19891e-05	5.19752	PTCRA
203060_s_at	-0.771777	9.30974	-1.94005	0.0609539	0.159111	-5.00612	PAPSS2
208287_at	-0.771379	9.15638	-4.39296	0.000108812	0.00143573	0.893105	HCG9
218888_s_at	0.771358	9.65254	3.41189	0.00172095	0.0115913	-1.75273	NETO2
203502_at	-0.771067	9.1054	-3.07559	0.00419941	0.0224135	-2.5916	BPGM
202071_at	0.769723	12.2595	4.1573	0.000214627	0.00242625	0.237096	SDC4
203109_at	-0.769707	8.07102	-4.08121	0.000266798	0.00285403	0.0275334	UBE2M
200761_s_at	-0.769493	12.1614	-3.74846	0.000682476	0.00590194	-0.873216	ARL6IP5
219766_at	0.769185	8.51863	3.3732	0.00191037	0.01259	-1.85145	B9D2
206371_at	-0.768856	7.29082	-2.83593	0.00774446	0.0352603	-3.16007	FOLR3
219247_s_at	0.768692	10.1049	1.92747	0.06256	0.162156	-5.02834	ZDHHC14
208323_s_at	-0.768517	9.29118	-4.24747	0.00016565	0.00197771	0.486941	ANXA13
213088_s_at	0.768057	12.402	5.41131	5.46837e-06	0.000136416	3.80444	DNAJC9
205572_at	0.767731	6.96018	3.47041	0.00146842	0.0103163	-1.60246	ANGPT2
211484_s_at	-0.767682	9.32753	-6.04322	8.47442e-07	2.92135e-05	5.63098	DSCAM
212631_at	-0.767404	10.6037	-3.92229	0.00041894	0.00404671	-0.40604	STX7
212572_at	-0.766979	10.8449	-4.39183	0.000109166	0.00143716	0.889963	STK38L
212462_at	-0.766976	10.6555	-5.2416	9.02935e-06	0.000204883	3.31429	KAT6B
40016_g_at	-0.765761	14.0584	-3.92129	0.00042012	0.0040489	-0.408738	MAST4
218284_at	0.765691	11.3151	3.85929	0.000500343	0.00460874	-0.576248	SMAD3
209521_s_at	-0.765134	9.11864	-2.32236	0.0265235	0.0870791	-4.27857	AMOT
208887_at	-0.764987	10.9628	-4.67559	4.77651e-05	0.000751073	1.69135	EIF3G
203043_at	0.764942	8.98128	3.04185	0.00458311	0.0239421	-2.6732	ZBED1
213294_at	0.764932	10.9121	3.82679	0.00054818	0.00495574	-0.663679	EIF2AK2
220952_s_at	-0.76464	10.8289	-4.74898	3.85258e-05	0.000636919	1.90025	PLEKHA5
202465_at	-0.763778	9.35642	-2.32297	0.0264867	0.0869964	-4.27733	PCOLCE
219622_at	0.763255	9.59914	3.13479	0.00359864	0.0201139	-2.44721	RAB20
203225_s_at	0.761922	9.29964	3.2852	0.00241842	0.0149416	-2.07392	RFK
222052_at	0.76142	11.1358	4.72453	4.13881e-05	0.000669393	1.83059	C19orf54
219690_at	0.761406	9.60611	4.76819	3.64157e-05	0.000611705	1.95502	IGFLR1
213345_at	-0.760979	10.5353	-2.86388	0.00721905	0.0335174	-3.09516	NFATC4
201596_x_at	0.760603	11.5829	2.36945	0.0238134	0.0807332	-4.18234	KRT18
207469_s_at	0.760259	9.59727	2.42241	0.0210675	0.0738835	-4.0725	PIR
221530_s_at	-0.760181	9.22272	-2.23635	0.0322012	0.100843	-4.45073	BHLHE41
212906_at	0.760161	9.7625	1.94583	0.0602276	0.158005	-4.99587	GRAMD1B
210053_at	0.760027	9.25252	4.43241	9.70478e-05	0.00132113	1.00385	TAF5
208628_s_at	0.759139	14.7615	6.3184	3.78061e-07	1.5503e-05	6.42314	YBX1
219259_at	-0.758815	10.1356	-4.46526	8.82165e-05	0.00122585	1.09625	SEMA4A
220668_s_at	0.758563	9.78302	3.14946	0.00346296	0.0195208	-2.41121	DNMT3B
204441_s_at	0.75853	9.7019	5.19118	1.0479e-05	0.000228709	3.16889	POLA2
211675_s_at	-0.758443	9.72256	-2.389	0.0227643	0.0782164	-4.142	MDFIC
202450_s_at	-0.758325	11.0974	-2.07743	0.0456147	0.129555	-4.75611	CTSK
204900_x_at	0.758298	9.2099	3.27499	0.0024851	0.0152335	-2.09954	SAP30
202230_s_at	0.75829	11.2002	5.62214	2.9328e-06	8.23285e-05	4.41412	CHERP
207122_x_at	0.758006	10.3327	4.52327	7.45166e-05	0.00106617	1.25979	SULT1A2
201546_at	-0.757736	10.7428	-3.13394	0.00360671	0.0201281	-2.44931	TRIP12
219906_at	0.757497	9.33365	2.89231	0.00671918	0.031844	-3.02877	EBLN2
203956_at	0.757115	12.2796	3.90737	0.00043697	0.00417919	-0.446452	MORC2
219200_at	0.757063	9.20987	3.9846	0.000351196	0.00352141	-0.236731	FASTKD3
219319_at	-0.756958	8.34369	-3.61132	0.000998261	0.00781407	-1.23586	HIF3A
209740_s_at	-0.756836	8.6117	-3.11593	0.00378054	0.0208245	-2.49336	PNPLA4
218715_at	0.756749	9.33635	4.75681	3.76516e-05	0.000624937	1.92257	UTP6
214096_s_at	0.756745	12.4251	4.47403	8.59967e-05	0.00120568	1.12093	SHMT2
204033_at	0.755755	10.5261	4.15163	0.000218141	0.00245933	0.221443	TRIP13
211923_s_at	-0.755285	6.60907	-3.59874	0.00103347	0.00802471	-1.26885	ZNF471
219825_at	-0.755116	8.35316	-2.23415	0.0323596	0.101259	-4.45506	CYP26B1
204420_at	-0.754985	9.61682	-1.78904	0.0827859	0.198547	-5.26516	FOSL1
207878_at	-0.75483	7.98638	-3.30245	0.00230956	0.0145265	-2.03053	KRT76
214076_at	-0.753717	9.7943	-6.56962	1.817e-07	8.7691e-06	7.14268	GFOD2
212281_s_at	0.752093	10.4299	3.61563	0.000986483	0.00775588	-1.22457	TMEM97
212861_at	-0.752014	10.3819	-5.71671	2.21817e-06	6.50316e-05	4.68765	MFSD5
201739_at	-0.751691	13.5607	-2.45066	0.0197239	0.0704311	-4.01322	SGK1
219934_s_at	-0.750872	7.90562	-3.17783	0.00321424	0.0184841	-2.34133	SULT1E1
209682_at	0.750825	10.4206	3.10084	0.0039324	0.0213702	-2.5302	CBLB
219804_at	-0.750773	7.5257	-4.64302	5.25402e-05	0.000808926	1.59882	SYNPO2L
201252_at	0.750693	9.40248	3.37596	0.0018962	0.0125427	-1.84442	PSMC4
213326_at	0.750406	10.8061	2.84885	0.00749732	0.0344476	-3.13012	VAMP1
202154_x_at	-0.749889	10.5868	-3.41759	0.00169464	0.0114509	-1.73815	TUBB3
200900_s_at	0.749834	8.79604	4.2369	0.000170769	0.00202534	0.457561	M6PR
218599_at	0.749679	10.7614	3.91779	0.000424294	0.0040766	-0.418221	REC8
218443_s_at	0.749052	11.5269	5.85037	1.49532e-06	4.6559e-05	5.0741	DAZAP1
205290_s_at	-0.749012	10.2811	-1.67063	0.104249	0.233509	-5.45618	BMP2
202294_at	0.748991	11.0517	4.93117	2.25574e-05	0.000418095	2.42116	STAG1
202709_at	-0.748842	10.2029	-3.16224	0.00334873	0.0190653	-2.37977	FMOD
218285_s_at	-0.748426	11.5966	-4.393	0.000108799	0.00143573	0.89322	BDH2
218304_s_at	0.748306	9.35129	4.62852	5.48143e-05	0.000835735	1.55768	OSBPL11
212596_s_at	0.74823	11.1228	4.47833	8.4927e-05	0.00119603	1.13306	HMGXB4
219109_at	-0.747308	9.78046	-2.82557	0.00794829	0.0359644	-3.18405	SPAG16
215170_s_at	0.747174	8.13514	4.30321	0.000141062	0.00175079	0.642117	CEP152
208606_s_at	-0.747157	7.68463	-2.36783	0.0239026	0.0809089	-4.18568	WNT4
204231_s_at	0.747045	8.12736	4.44745	9.29012e-05	0.00127821	1.04613	FAAH
203140_at	0.746793	12.5593	3.095	0.00399268	0.0215949	-2.54442	BCL6
220006_at	-0.74614	7.3612	-2.74549	0.00970046	0.0416561	-3.36746	EFCC1
208610_s_at	0.745894	14.1706	5.05228	1.57882e-05	0.00031496	2.76892	SRRM2
209688_s_at	0.745881	10.4358	4.77645	3.55432e-05	0.000599957	1.9786	CCDC93
219242_at	0.745792	10.1443	3.8843	0.000466339	0.00437668	-0.508812	CEP63
203324_s_at	-0.74538	11.0551	-2.62733	0.0129516	0.0514269	-3.632	CAV2
220322_at	0.745256	9.76436	1.39724	0.17166	0.328503	-5.85426	IL36G
215268_at	0.744748	8.01758	2.701	0.0108235	0.0452257	-3.46794	KIAA0754
205795_at	-0.744558	7.60099	-1.80829	0.0796765	0.193419	-5.23308	NRXN3
219872_at	0.744431	7.22103	4.64028	5.29614e-05	0.000813352	1.59107	FAM198B
212269_s_at	0.744123	10.4653	3.50094	0.00135123	0.00972761	-1.52358	MCM3AP
212803_at	0.743696	10.1352	5.19114	1.04804e-05	0.000228709	3.16876	NAB2
219725_at	-0.743505	8.58156	-2.18634	0.0359827	0.109634	-4.54864	TREM2
201920_at	0.742981	10.9444	2.59083	0.0141439	0.0548534	-3.71221	SLC20A1
218244_at	0.742793	11.5346	4.25047	0.000164227	0.00196446	0.495267	NOL8
200056_s_at	-0.742753	10.3799	-2.87267	0.00706089	0.0329613	-3.07468	C1D
200985_s_at	-0.742464	11.8195	-3.06668	0.00429764	0.0228213	-2.61319	CD59
211759_x_at	0.742288	9.94134	4.31222	0.000137438	0.00171259	0.667265	TBCB
213249_at	-0.742064	8.6035	-5.06853	1.50495e-05	0.000303117	2.81565	FBXL7
219093_at	-0.741963	8.14245	-2.77941	0.00891831	0.0392106	-3.29016	PID1
203731_s_at	0.741624	8.77376	5.478	4.49018e-06	0.000116171	3.99722	ZKSCAN5
208543_at	-0.741492	6.61008	-3.27926	0.002457	0.0150981	-2.08883	OR10H2
207655_s_at	-0.741183	11.0076	-2.81659	0.00812889	0.0366253	-3.20478	BLNK
201563_at	-0.740572	10.7773	-3.56673	0.00112857	0.00850746	-1.35257	SORD
212788_x_at	0.740434	14.1503	4.06003	0.000283407	0.00300354	-0.0305768	FTL
204612_at	-0.740396	9.34015	-2.83803	0.00770391	0.035114	-3.15523	PKIA
204573_at	-0.740093	11.6998	-4.59742	6.00268e-05	0.000899901	1.46951	CROT
217971_at	-0.740087	9.68482	-3.10585	0.00388137	0.0212123	-2.51799	LAMTOR3
203413_at	-0.740027	10.0208	-2.83454	0.00777153	0.0353544	-3.16329	NELL2
204684_at	0.739803	8.87158	4.79936	3.32319e-05	0.000569663	2.044	NPTX1
209794_at	0.739761	10.0471	2.57115	0.014828	0.0567781	-3.75515	SRGAP3
204948_s_at	0.739056	9.72466	1.93556	0.0615226	0.160263	-5.01406	FST
206387_at	-0.738253	7.4703	-2.73949	0.00984526	0.0420771	-3.38106	CDX2
220985_s_at	-0.738163	8.1264	-4.21787	0.000180376	0.00210655	0.404747	RNF170
204080_at	0.737814	9.72505	3.6684	0.000852583	0.00696665	-1.0856	TOE1
218593_at	0.737743	10.2837	4.91678	2.35327e-05	0.000431709	2.37993	RBM28
203572_s_at	0.736831	10.5199	3.54248	0.00120615	0.00892598	-1.41575	TAF6
210165_at	-0.736787	6.19069	-3.88926	0.000459869	0.00434194	-0.495421	DNASE1
203423_at	0.736675	9.95949	2.06971	0.0463769	0.131096	-4.77051	RBP1
219148_at	0.736667	9.4852	3.87092	0.000484236	0.00449755	-0.544901	PBK
201734_at	-0.736596	11.4436	-4.27658	0.000152324	0.0018593	0.567916	CLCN3
218014_at	0.736572	10.6055	5.86343	1.43884e-06	4.51365e-05	5.11184	NUP85
218482_at	0.736223	10.2511	4.54453	7.00411e-05	0.00101722	1.31985	ENY2
204647_at	0.735692	10.2179	3.11025	0.00383705	0.0210222	-2.50725	HOMER3
202411_at	0.735105	12.5856	2.59749	0.0139189	0.0541732	-3.69762	IFI27
206182_at	-0.734509	7.59162	-3.38774	0.00183694	0.0122022	-1.81441	ZNF134
219019_at	0.734169	11.4884	4.04437	0.000296335	0.00311164	-0.0734811	PIDD1
34868_at	0.734071	9.72646	4.01474	0.000322395	0.00332136	-0.154516	SMG5
211916_s_at	-0.73403	9.42968	-6.8206	8.78068e-08	4.91875e-06	7.85709	MYO1A
201155_s_at	0.733749	11.7517	5.09558	1.38952e-05	0.000283047	2.8935	MFN2
209718_at	0.733707	10.5222	2.89984	0.00659216	0.0315238	-3.01109	NCAPH2
200024_at	-0.73354	11.9798	-2.89441	0.00668349	0.031789	-3.02384	RPS5
201694_s_at	-0.733278	12.9883	-2.26993	0.0298665	0.0952145	-4.38409	EGR1
203238_s_at	0.733021	10.6658	4.58311	6.25867e-05	0.000932706	1.42899	NOTCH3
213175_s_at	0.732833	11.8223	5.41476	5.41293e-06	0.000135302	3.81441	SNRPB
221058_s_at	0.732777	11.0547	4.4361	9.60137e-05	0.00131364	1.01422	CKLF
204345_at	0.732359	10.4443	2.10924	0.0425896	0.123628	-4.69634	COL16A1
220840_s_at	0.732105	7.87042	4.97578	1.97809e-05	0.000374375	2.54913	C1orf112
207839_s_at	-0.731716	9.76918	-4.29426	0.000144753	0.00178943	0.617164	TMEM8B
218059_at	-0.731708	12.0604	-3.68035	0.000824812	0.0068207	-1.05402	ZNF706
201774_s_at	0.731064	9.40627	3.1116	0.00382351	0.0209967	-2.50394	NCAPD2
214274_s_at	-0.730959	11.4963	-4.43171	9.72435e-05	0.00132113	1.0019	ACAA1
204616_at	-0.730656	10.0957	-3.2939	0.00236289	0.014678	-2.05204	UCHL3
214734_at	-0.730422	10.1245	-4.46927	8.71942e-05	0.00121959	1.10754	EXPH5
201560_at	0.730136	10.3876	2.67797	0.0114511	0.0471127	-3.51954	CLIC4
221802_s_at	0.729985	10.4472	3.85021	0.000513287	0.00470126	-0.600711	KIAA1598
219985_at	0.729983	8.47982	1.40664	0.168877	0.32501	-5.8416	HS3ST3A1
217667_at	0.729955	8.67061	3.5894	0.00106039	0.00817306	-1.29331	SEC14L1P1
218370_s_at	0.72993	9.80598	4.39216	0.000109064	0.00143716	0.890867	S100PBP
208918_s_at	0.729868	11.2409	4.02402	0.000313996	0.00325622	-0.129142	NADK
213194_at	-0.729447	11.2688	-3.32845	0.00215438	0.0137364	-1.96494	ROBO1
209193_at	-0.728897	11.2393	-3.15616	0.0034026	0.019267	-2.39473	PIM1
201426_s_at	-0.728662	10.6678	-1.78812	0.0829364	0.198756	-5.26668	VIM
204922_at	-0.728604	7.68072	-2.94899	0.00581781	0.0287183	-2.8952	C11orf80
205298_s_at	0.728119	10.3918	3.64021	0.00092175	0.00738556	-1.15993	BTN2A2
203566_s_at	0.727151	10.4961	3.24569	0.0026864	0.0161287	-2.17283	AGL
207556_s_at	0.727072	11.1726	5.4939	4.28398e-06	0.000111757	4.04322	DGKZ
219340_s_at	-0.726959	8.35039	-4.10665	0.000248102	0.00269773	0.0974707	CLN8
212247_at	0.726778	9.49064	4.00013	0.000336056	0.00340891	-0.194395	NUP205
204158_s_at	0.726372	10.9925	3.42329	0.00166869	0.0113366	-1.72355	TCIRG1
218477_at	0.726067	11.4726	2.72499	0.0102037	0.0431825	-3.41389	TMEM14A
204633_s_at	0.725553	10.0426	3.45901	0.00151464	0.0104946	-1.63182	RPS6KA5
217992_s_at	0.725499	10.4483	3.94348	0.000394578	0.00385605	-0.348557	EFHD2
214265_at	-0.725283	9.89908	-1.75557	0.0884359	0.208237	-5.32025	ITGA8
219799_s_at	-0.725216	9.5493	-1.30273	0.201679	0.367615	-5.97729	DHRS9
206134_at	0.725041	8.83824	2.30334	0.0276947	0.0899595	-4.31704	ADAMDEC1
212653_s_at	-0.724804	10.9661	-4.07896	0.000268513	0.00286749	0.0213672	EHBP1
208636_at	0.72477	11.3258	3.07099	0.0042499	0.0226541	-2.60276	ACTN1
213455_at	-0.724726	11.6206	-5.1241	1.27739e-05	0.0002667	2.97559	FAM114A1
209289_at	-0.72437	11.4648	-2.20279	0.0346971	0.106632	-4.51661	NFIB
202068_s_at	-0.724269	11.3013	-2.92751	0.00614504	0.0299216	-2.94599	LDLR
206191_at	-0.724138	10.1845	-2.612	0.0134406	0.052869	-3.66578	ENTPD3
209155_s_at	-0.72375	11.8562	-3.66047	0.000871521	0.00709199	-1.10654	NT5C2
219821_s_at	-0.723518	10.7484	-3.73944	0.000699844	0.00601607	-0.897221	GFOD1
206050_s_at	-0.723212	12.1714	-4.68658	4.62535e-05	0.000730968	1.72259	RNH1
218137_s_at	-0.722807	10.7985	-3.99893	0.000337204	0.0034178	-0.197674	SMAP1
220459_at	0.722422	8.49534	4.1796	0.000201334	0.0022925	0.298728	MCM3AP-AS1
221267_s_at	-0.722232	8.76359	-4.46893	8.72804e-05	0.00121959	1.10658	ABHD17A
218010_x_at	-0.721936	12.5294	-3.37555	0.00189832	0.0125501	-1.84547	PPDPF
205046_at	0.721584	9.16595	4.88898	2.55383e-05	0.000462402	2.30028	CENPE
212200_at	0.721144	9.49236	2.89226	0.00672002	0.031844	-3.02889	ANKLE2
201438_at	-0.72084	11.1787	-1.45598	0.15484	0.306978	-5.77394	COL6A3
219625_s_at	-0.72074	10.7671	-4.85519	2.82059e-05	0.00049849	2.20356	COL4A3BP
215510_at	-0.720547	8.08254	-4.12455	0.000235723	0.00260374	0.146762	ETV2
214478_at	-0.720446	8.13322	-4.38525	0.000111269	0.00145171	0.871506	SPP2
218751_s_at	-0.720157	9.10832	-3.8288	0.000545101	0.00493575	-0.658288	FBXW7
210163_at	0.719978	8.06208	1.64639	0.10917	0.241096	-5.49393	CXCL11
204716_at	-0.719937	10.0696	-5.12037	1.29151e-05	0.000268754	2.96486	CCDC6
216449_x_at	0.719795	12.3832	4.33898	0.000127214	0.00161403	0.741986	HSP90B1
201196_s_at	-0.719631	10.2119	-4.4435	9.39719e-05	0.00129011	1.03504	AMD1
211756_at	0.719414	9.71819	1.00958	0.320037	0.500885	-6.30862	PTHLH
218276_s_at	0.719352	8.05454	5.27028	8.29582e-06	0.000191705	3.39706	SAV1
219177_at	0.719142	9.09953	4.83671	2.97798e-05	0.000521569	2.15071	BRIX1
212926_at	0.718809	9.59639	3.58628	0.00106952	0.00820814	-1.30147	SMC5
219121_s_at	-0.71877	11.0036	-3.24627	0.00268227	0.0161245	-2.17139	ESRP1
205593_s_at	0.718744	9.29147	2.30123	0.0278278	0.0902893	-4.3213	PDE9A
201371_s_at	-0.718313	12.4691	-5.65706	2.64539e-06	7.54416e-05	4.51513	CUL3
221963_x_at	-0.718172	10.4219	-3.53574	0.00122863	0.00906874	-1.43329	ZNF587B
219303_at	0.717567	8.61243	5.55734	3.55163e-06	9.60471e-05	4.22669	RNF219
207309_at	-0.717383	10.4547	-5.23174	9.29597e-06	0.000209795	3.28587	NOS1
208728_s_at	0.717337	11.7545	4.84405	2.91448e-05	0.000514358	2.17169	CDC42
214473_x_at	0.717072	10.8173	3.73073	0.000717048	0.00613327	-0.920413	PMS2P3
203970_s_at	-0.716964	10.097	-4.7848	3.46828e-05	0.000588904	2.00244	PEX3
206393_at	0.716711	7.48247	2.18343	0.0362148	0.110074	-4.5543	TNNI2
210233_at	0.716701	8.39136	2.43397	0.0205078	0.0724931	-4.04829	IL1RAP
207571_x_at	0.715998	8.73191	4.37719	0.000113898	0.0014795	0.84891	THEMIS2
215356_at	0.71594	6.79444	2.12895	0.0408056	0.119941	-4.65896	TDRD12
203409_at	0.715664	10.8095	2.77627	0.00898807	0.0394068	-3.29733	DDB2
213140_s_at	0.715165	9.02427	4.55814	6.73159e-05	0.000985883	1.35833	SS18L1
203659_s_at	-0.714948	10.6903	-5.29932	7.6137e-06	0.000178573	3.4809	TRIM13
221160_s_at	-0.714799	9.42433	-2.53791	0.0160529	0.0602007	-3.82717	CABP5
217990_at	0.714672	9.14416	4.47897	8.47688e-05	0.00119515	1.13486	GMPR2
218779_x_at	-0.714668	12.0453	-2.28825	0.0286577	0.0922376	-4.34742	EPS8L1
204563_at	0.714463	8.90543	2.35015	0.0248926	0.0834496	-4.22195	SELL
206793_at	-0.71412	8.30116	-4.21109	0.000183924	0.00213494	0.385956	PNMT
201758_at	-0.714101	11.4081	-4.46616	8.79851e-05	0.00122535	1.09879	TSG101
215009_s_at	0.713991	9.32538	2.83604	0.00774235	0.0352603	-3.15982	THAP9-AS1
210547_x_at	-0.713911	8.94407	-3.68133	0.000822555	0.00681732	-1.05141	ICA1
204929_s_at	-0.713809	7.90415	-2.31578	0.0269239	0.0880024	-4.29191	VAMP5
211145_x_at	-0.713683	10.9466	-5.3734	6.1168e-06	0.000149326	3.69487	IFNA21
214209_s_at	0.713288	9.3937	4.88149	2.61071e-05	0.000467988	2.27883	ABCB9
202218_s_at	0.71315	8.72372	2.91013	0.00642255	0.0309724	-2.98694	FADS2
204857_at	-0.713043	6.63472	-3.51629	0.00129575	0.00941462	-1.48379	MAD1L1
218929_at	-0.71269	7.97206	-3.92186	0.000419453	0.00404671	-0.407213	CDKN2AIP
204051_s_at	-0.71266	9.4415	-1.99912	0.0538802	0.145866	-4.90025	SFRP4
217381_s_at	-0.711408	9.22026	-3.18526	0.00315194	0.0182513	-2.32297	TARP
222015_at	0.711361	8.45797	1.43584	0.160454	0.314575	-5.80181	CSNK1E
209657_s_at	0.711336	8.46621	3.7967	0.00059642	0.00527777	-0.744378	HSF2
200639_s_at	-0.710864	13.3837	-3.4303	0.00163733	0.0111538	-1.70559	YWHAZ
204538_x_at	0.710554	12.9501	2.80031	0.00846615	0.0377115	-3.24225	NPIPA1
205128_x_at	-0.710536	10.8171	-2.13007	0.040706	0.119733	-4.65683	PTGS1
57082_at	0.71048	12.3986	4.11247	0.000244006	0.00266706	0.113501	LDLRAP1
204997_at	-0.710104	8.62634	-3.3368	0.00210667	0.0134876	-1.94381	GPD1
210026_s_at	0.71006	10.6927	1.92897	0.0623667	0.161723	-5.0257	CARD10
207467_x_at	-0.710023	12.8153	-3.24427	0.0026966	0.0161779	-2.1764	CAST
218785_s_at	-0.709566	8.51825	-4.77265	3.59414e-05	0.00060536	1.96777	IFT22
212543_at	-0.709343	12.8253	-3.25022	0.00265432	0.016005	-2.16154	AIM1
217269_s_at	-0.7092	9.82732	-7.18841	3.05553e-08	2.21623e-06	8.89429	TMPRSS15
213491_x_at	0.709136	13.5096	5.53774	3.76347e-06	0.000100691	4.16999	RPN2
221063_x_at	-0.708876	10.7502	-5.25114	8.7783e-06	0.000201004	3.34184	RNF123
204281_at	0.708777	10.0354	5.00631	1.80793e-05	0.000350633	2.6368	TEAD4
217388_s_at	0.708641	10.334	1.41452	0.166569	0.322299	-5.83093	KYNU
207459_x_at	-0.708624	9.5798	-4.79479	3.36806e-05	0.000575782	2.03096	GYPB
204790_at	-0.708322	9.18087	-2.78161	0.00886974	0.0390517	-3.28514	SMAD7
217802_s_at	0.708023	13.7266	4.67344	4.80668e-05	0.000754871	1.68524	NUCKS1
222194_at	-0.707678	6.70403	-4.19574	0.000192218	0.00221077	0.343408	FAM66D
203176_s_at	0.707658	9.17464	4.34363	0.000125515	0.00159733	0.754981	TFAM
211962_s_at	-0.707482	12.9621	-4.38082	0.000112706	0.00146553	0.859088	ZFP36L1
200710_at	-0.707457	11.4429	-4.17531	0.000203821	0.00231662	0.286889	ACADVL
212989_at	-0.707173	8.74957	-4.02672	0.000311596	0.00324743	-0.121766	SGMS1
214330_at	-0.707043	7.97361	-5.03937	1.64005e-05	0.000321553	2.73181	ATPAF2
209034_at	-0.706921	10.0063	-2.36142	0.0242572	0.0819326	-4.19885	PNRC1
213384_x_at	0.706591	8.56844	4.38501	0.000111347	0.00145171	0.870827	PLCB3
219277_s_at	0.706581	7.46675	1.77515	0.0850926	0.202492	-5.28813	OGDHL
202016_at	0.706441	10.2576	3.96647	0.000369714	0.00366443	-0.286079	MEST
214637_at	-0.706267	6.82921	-2.38302	0.0230808	0.0790657	-4.15437	OSM
222253_s_at	-0.705334	9.40879	-3.80249	0.000586816	0.00520379	-0.72885	POM121L9P
214665_s_at	-0.705223	12.2997	-4.73904	3.96647e-05	0.000651859	1.87193	CHP1
200043_at	0.704891	13.2867	6.58645	1.73024e-07	8.44789e-06	7.19073	ERH
202358_s_at	-0.704882	9.08902	-3.4817	0.00142399	0.0101236	-1.57332	SNX19
203973_s_at	0.704842	13.7873	3.26866	0.00252734	0.0154176	-2.1154	CEBPD
211338_at	-0.704708	6.81497	-3.82151	0.000556352	0.00500079	-0.677841	IFNA2
218784_s_at	0.704486	8.34782	2.86183	0.0072565	0.0336616	-3.09995	SAYSD1
218656_s_at	-0.704108	8.94665	-1.89958	0.0662527	0.168697	-5.07721	LHFP
207038_at	-0.704097	8.89322	-5.32262	7.1071e-06	0.000168985	3.54819	SLC16A6
217757_at	-0.704044	10.6194	-1.89458	0.0669329	0.169946	-5.08589	A2M
218559_s_at	-0.703337	12.0922	-2.28606	0.0287996	0.092566	-4.35181	MAFB
204271_s_at	-0.70331	9.09281	-2.88643	0.00681983	0.0321832	-3.04254	EDNRB
213415_at	0.703232	7.18599	1.50759	0.141167	0.287419	-5.70098	CLIC2
211728_s_at	-0.703073	7.18672	-4.10312	0.000250619	0.00272274	0.0877537	HYAL3
209337_at	0.702985	10.556	2.90655	0.00648109	0.0311589	-2.99535	PSIP1
221555_x_at	0.702736	10.2669	3.6282	0.000952832	0.00756717	-1.19152	CDC14B
219722_s_at	-0.70258	9.79195	-2.51975	0.0167609	0.062242	-3.86626	GDPD3
203987_at	0.702477	9.3685	3.2034	0.00300468	0.0176181	-2.27806	FZD6
211761_s_at	0.70241	11.5455	4.98499	1.92512e-05	0.000365452	2.57558	CACYBP
219897_at	-0.701797	10.8075	-6.27865	4.24708e-07	1.69783e-05	6.30892	RNF122
204570_at	-0.701645	8.29985	-1.63401	0.111757	0.244394	-5.51303	COX7A1
208798_x_at	0.700968	11.7453	3.19414	0.00307899	0.0179448	-2.301	GOLGA8A
202458_at	-0.700964	9.49767	-2.44967	0.0197695	0.0705424	-4.0153	PRSS23
220448_at	-0.700895	6.34405	-4.18512	0.000198165	0.00226463	0.314028	KCNK12
204079_at	0.700697	10.695	3.35576	0.00200211	0.0130168	-1.89576	TPST2
207567_at	-0.700102	7.99927	-3.71085	0.000757814	0.00639479	-0.973201	SLC13A2
213017_at	0.700064	10.097	2.764	0.00926605	0.0401903	-3.32535	ABHD3
214838_at	-0.699888	10.0969	-3.178	0.00321275	0.018484	-2.3409	SFT2D2
2028_s_at	0.699518	9.59357	5.72768	2.14751e-06	6.34047e-05	4.71937	E2F1
201477_s_at	0.699516	12.9101	3.95931	0.000377288	0.00372479	-0.305548	RRM1
202788_at	-0.699129	11.3848	-4.94469	2.16772e-05	0.000403569	2.45993	MAPKAPK3
203509_at	-0.699035	11.1381	-3.79946	0.000591828	0.00524083	-0.736985	SORL1
205977_s_at	-0.698901	9.79483	-4.39095	0.000109446	0.00143804	0.887488	EPHA1
219538_at	0.698586	9.6565	4.9955	1.86643e-05	0.000358104	2.60576	WDR5B
202806_at	0.69858	9.96408	2.71946	0.0103435	0.0436562	-3.42636	DBN1
204081_at	0.698424	8.88651	2.76061	0.00934432	0.0404598	-3.33308	NRGN
220072_at	0.698294	10.4072	4.13186	0.000230847	0.00256116	0.166895	CSPP1
205644_s_at	0.698261	13.7698	7.27936	2.35831e-08	1.8044e-06	9.14878	SNRPG
222251_s_at	0.698052	12.3536	5.2091	9.93907e-06	0.000221315	3.22054	GMEB2
214754_at	0.697651	8.74437	4.43267	9.6973e-05	0.00132113	1.0046	TET3
219313_at	0.697415	8.72776	2.73738	0.00989665	0.0421675	-3.38584	GRAMD1C
221630_s_at	0.69721	6.55779	4.33236	0.000129671	0.00163764	0.723492	DDX4
205695_at	0.696851	8.47024	3.55399	0.00116869	0.00871759	-1.38577	SDS
202726_at	0.696848	9.46316	4.64989	5.14947e-05	0.000796321	1.61834	LIG1
217745_s_at	0.696806	10.9042	3.86227	0.00049618	0.00457799	-0.568245	NAA50
218531_at	-0.696516	11.685	-4.61258	5.7427e-05	0.000866063	1.51248	TMEM134
218432_at	-0.696147	9.26325	-3.90425	0.000440832	0.00420971	-0.45489	FBXO3
221748_s_at	-0.696056	11.9015	-2.23223	0.0324989	0.101618	-4.45886	TNS1
212840_at	0.695366	11.1563	4.18269	0.000199554	0.0022743	0.30729	UBXN7
213913_s_at	0.695245	8.49191	3.29679	0.00234474	0.0146086	-2.04478	TBC1D30
205828_at	0.695152	8.24434	1.30227	0.201836	0.367805	-5.97787	MMP3
202839_s_at	-0.694588	8.8552	-4.37393	0.000114978	0.0014889	0.839785	NDUFB7
219187_at	-0.694366	9.92334	-4.71651	4.2372e-05	0.000679902	1.80776	FKBPL
203655_at	0.694325	8.9304	3.58642	0.00106911	0.00820814	-1.30111	XRCC1
203266_s_at	-0.694179	9.59903	-5.09566	1.38922e-05	0.000283047	2.89371	MAP2K4
31846_at	-0.693878	11.7984	-3.69541	0.00079104	0.00663058	-1.01415	RHOD
206673_at	-0.693646	8.7335	-5.53144	3.83412e-06	0.000102363	4.15178	GPR176
207370_at	-0.693549	7.52108	-2.88354	0.00686984	0.0323295	-3.0493	IBSP
218586_at	0.693547	10.26	3.92462	0.000416188	0.00402968	-0.399717	MRGBP
202766_s_at	-0.693529	8.78537	-1.74475	0.0903313	0.211471	-5.33789	FBN1
213452_at	0.693483	9.67016	3.82363	0.000553061	0.0049855	-0.672164	ZNF184
220214_at	-0.693402	7.15373	-2.0666	0.0466873	0.131737	-4.77631	ZNF215
212698_s_at	-0.693386	11.5164	-2.517	0.0168705	0.0626119	-3.87215	SEPT10
206003_at	0.693312	8.77738	3.46051	0.00150848	0.0104635	-1.62796	CEP135
201805_at	-0.693024	9.94274	-4.962	2.06001e-05	0.000386175	2.50959	PRKAG1
202340_x_at	-0.692925	9.89192	-3.05886	0.00438566	0.0231827	-2.63212	NR4A1
219531_at	0.692732	8.90025	3.18427	0.00316012	0.0182734	-2.3254	CEP72
203868_s_at	0.692565	9.01118	2.1206	0.0415533	0.121456	-4.67483	VCAM1
201786_s_at	0.692494	13.303	5.20324	1.01124e-05	0.000223398	3.20366	ADAR
218781_at	0.692156	10.1815	3.68647	0.000810925	0.00675215	-1.03783	SMC6
218796_at	0.69207	12.0416	2.34794	0.0250187	0.0836793	-4.22647	FERMT1
211994_at	-0.691852	11.1715	-5.69672	2.35299e-06	6.81879e-05	4.62985	WNK1
219885_at	0.69146	7.89795	3.66544	0.000859611	0.00700624	-1.09342	SLFN12
218113_at	0.691284	8.60164	3.89737	0.000449466	0.00427914	-0.473487	TMEM2
207789_s_at	-0.691123	7.55871	-3.1601	0.00336755	0.0191464	-2.38503	DPP6
207892_at	0.691114	7.85662	1.91402	0.0643175	0.165177	-5.05197	CD40LG
220741_s_at	-0.690993	11.3662	-4.00433	0.000332066	0.00339036	-0.182918	PPA2
214120_at	0.69055	7.16749	2.49985	0.0175696	0.0643687	-3.90887	RFPL1S
210707_x_at	0.690529	10.6897	3.69811	0.000785144	0.00659879	-1.00701	DTX2P1-UPK3BP1-PMS2P11
217984_at	-0.690392	10.8178	-2.9607	0.00564641	0.0281044	-2.86742	RNASET2
203508_at	0.690156	7.92649	2.3972	0.0223364	0.0771476	-4.12499	TNFRSF1B
219848_s_at	-0.690121	9.8411	-2.90468	0.00651184	0.0312469	-2.99974	ZNF432
220049_s_at	0.689937	6.93587	2.92983	0.00610892	0.0297804	-2.94052	PDCD1LG2
212509_s_at	-0.689918	11.7168	-2.53275	0.0162513	0.0607631	-3.8383	MXRA7
205147_x_at	0.689882	8.4495	3.22383	0.00284671	0.0169292	-2.22733	NCF4
221705_s_at	0.689833	9.49237	5.58393	3.28329e-06	9.01503e-05	4.3036	SIKE1
220005_at	-0.689261	8.01557	-2.91908	0.00627818	0.0304164	-2.96587	P2RY13
204928_s_at	0.688903	10.4231	2.56843	0.014925	0.0569929	-3.76107	SLC10A3
219489_s_at	-0.688832	12.8276	-2.9058	0.00649349	0.0311707	-2.99712	NXN
208107_s_at	0.688812	9.56264	3.82493	0.000551046	0.00497219	-0.668671	LOC81691
212841_s_at	-0.688661	9.83024	-2.86563	0.00718741	0.0334152	-3.0911	PPFIBP2
209433_s_at	0.688593	10.3858	3.23635	0.00275377	0.0164831	-2.19613	PPAT
214807_at	-0.688573	8.93363	-4.13991	0.000225586	0.0025262	0.189105	PLXDC2
221561_at	0.688244	8.0033	5.04642	1.60634e-05	0.000317923	2.75207	SOAT1
218427_at	0.688191	9.42253	4.94548	2.16271e-05	0.000403234	2.46219	SDCCAG3
206928_at	0.688062	8.02616	3.67589	0.000835056	0.00686359	-1.06579	ZNF124
202054_s_at	-0.688025	12.0697	-2.99146	0.0052186	0.0264471	-2.79417	ALDH3A2
218326_s_at	-0.687914	9.30055	-3.6111	0.000998866	0.00781407	-1.23644	LGR4
201494_at	-0.687884	10.3978	-4.24767	0.000165557	0.00197771	0.48748	PRCP
218185_s_at	0.687516	8.70812	3.68911	0.000804995	0.00671168	-1.03083	ARMC1
206534_at	-0.687269	7.42884	-2.68459	0.0112672	0.0465836	-3.50473	GRIN2A
205316_at	0.687158	9.23254	2.45451	0.0195469	0.0700585	-4.0051	SLC15A2
214238_at	-0.686305	9.09277	-4.41753	0.00010133	0.00136426	0.962052	AC012065.7
205116_at	-0.68629	7.95551	-3.62958	0.000949231	0.00755771	-1.18791	LAMA2
201621_at	-0.686259	11.3356	-3.35885	0.00198554	0.0129359	-1.88791	NBL1
218927_s_at	0.686095	9.11496	3.9569	0.000379874	0.00374443	-0.312105	CHST12
205507_at	-0.686073	10.727	-5.86415	1.43578e-06	4.51365e-05	5.11393	ARHGEF15
213616_at	0.685692	10.2771	3.19361	0.0030833	0.0179533	-2.30231	TPGS2
201515_s_at	0.685078	9.97142	4.21922	0.000179679	0.00210514	0.408486	TSN
208782_at	-0.684465	11.366	-2.36865	0.0238576	0.0808103	-4.184	FSTL1
210817_s_at	-0.684131	10.9467	-5.49909	4.21885e-06	0.000110455	4.05821	CALCOCO2
218579_s_at	0.683982	8.80481	3.55531	0.00116448	0.00869242	-1.38235	DHX35
204955_at	-0.683423	8.63217	-3.58436	0.00107519	0.00822983	-1.3065	SRPX
208156_x_at	0.683089	10.7486	2.42813	0.0207892	0.073194	-4.06055	EPPK1
216346_at	-0.682753	6.93144	-3.56117	0.00114591	0.00859469	-1.36707	SEC14L3
58367_s_at	-0.682656	10.7067	-5.90364	1.27806e-06	4.10156e-05	5.22801	ZNF419
204527_at	0.682541	9.07463	4.30869	0.000138846	0.00172841	0.657418	MYO5A
216264_s_at	-0.682148	10.0891	-4.24119	0.000168676	0.0020062	0.469466	LAMB2
218217_at	0.682048	11.5453	2.75691	0.00943033	0.0407619	-3.34151	SCPEP1
201125_s_at	-0.681811	12.6658	-2.32337	0.0264624	0.0869964	-4.27651	ITGB5
213740_s_at	-0.681683	7.58986	-2.54253	0.0158772	0.0596309	-3.81719	TMEM262
212371_at	0.681367	10.9746	4.80444	3.27406e-05	0.000562898	2.05849	DESI2
204189_at	-0.681249	9.02999	-3.34185	0.00207832	0.0133532	-1.93103	RARG
206585_at	0.680921	7.12495	4.09621	0.000255612	0.00276264	0.0687587	MKRN3
204246_s_at	-0.680722	10.8981	-5.0687	1.50417e-05	0.000303117	2.81616	DCTN3
218368_s_at	0.68061	9.18173	2.35196	0.0247892	0.0832007	-4.21824	TNFRSF12A
211694_at	-0.6805	6.65198	-2.77036	0.00912099	0.0397949	-3.31084	TSSK1B
210946_at	-0.680278	11.3173	-3.03132	0.00470953	0.0243994	-2.69857	PPAP2A
219314_s_at	-0.68008	9.42506	-4.53555	7.18987e-05	0.00103819	1.29446	ZNF219
202756_s_at	-0.680072	11.977	-3.08429	0.00410553	0.0220155	-2.57047	GPC1
220206_at	0.680023	8.74698	3.30701	0.00228159	0.0144233	-2.01904	ZMYM1
202546_at	-0.679968	8.24472	-2.42699	0.0208442	0.0733259	-4.06292	VAMP8
209365_s_at	-0.679378	10.4179	-2.07948	0.045414	0.129078	-4.75228	ECM1
202386_s_at	0.679302	9.06821	3.78705	0.000612734	0.00540308	-0.770187	KIAA0430
205113_at	-0.679293	8.86375	-2.72014	0.0103261	0.0435975	-3.42482	NEFM
216516_at	-0.679154	7.46285	-2.47756	0.0185176	0.0671171	-3.95634	RP1-6P5.2
212359_s_at	-0.679012	10.458	-3.4081	0.0017387	0.0116795	-1.76244	ZSWIM8
214061_at	0.678833	8.357	3.71418	0.00075083	0.00636152	-0.964364	TBC1D31
203524_s_at	-0.678797	10.1368	-5.35597	6.44012e-06	0.000155405	3.64451	MPST
218396_at	0.678688	9.71597	2.76423	0.00926067	0.0401808	-3.32482	VPS13C
200885_at	0.67841	9.78168	4.57743	6.36338e-05	0.000944894	1.4129	RHOC
217231_s_at	0.677744	8.44533	1.78565	0.0833431	0.199578	-5.27077	MAST1
207850_at	0.677638	7.9089	2.07055	0.0462937	0.130974	-4.76895	CXCL3
213725_x_at	-0.677391	9.00574	-2.73905	0.00985598	0.0420806	-3.38206	XYLT1
202998_s_at	0.67728	9.77115	2.35818	0.024438	0.0823881	-4.20549	LOXL2
202950_at	-0.676964	10.0866	-2.89716	0.00663708	0.0316782	-3.01738	CRYZ
216110_x_at	-0.676928	9.16145	-2.5855	0.0143261	0.0553712	-3.72385	AC068039.4
203988_s_at	0.676891	8.38638	2.63829	0.0126121	0.0504772	-3.60778	FUT8
200616_s_at	0.676088	10.8554	2.76465	0.00925115	0.0401679	-3.32387	MLEC
203738_at	0.675836	10.2773	6.63604	1.49815e-07	7.54973e-06	7.33221	C5orf22
210015_s_at	-0.675786	8.2454	-4.43222	9.71005e-05	0.00132113	1.00333	MAP2
218552_at	-0.675575	11.8389	-3.64779	0.000902638	0.00727444	-1.13997	ECHDC2
41160_at	-0.675533	10.5409	-3.9614	0.000375064	0.00370575	-0.299872	MBD3
209557_s_at	-0.67534	9.26314	-4.03621	0.000303297	0.0031662	-0.0958122	NCDN
215444_s_at	0.67506	8.1868	3.02693	0.00476325	0.0246268	-2.70914	TRIM31
205620_at	-0.674432	8.05369	-3.58562	0.00107147	0.00821813	-1.30321	F10
210188_at	-0.674201	8.55515	-2.66491	0.0118218	0.0483507	-3.54868	GABPA
206528_at	-0.674072	8.14937	-6.75107	1.07347e-07	5.75635e-06	7.65968	TRPC6
218044_x_at	-0.673774	7.61609	-4.06117	0.000282487	0.00299632	-0.0274469	PTMS
201892_s_at	-0.673701	10.9758	-2.07557	0.0457973	0.129956	-4.75958	IMPDH2
205412_at	-0.673612	9.73646	-5.14743	1.19238e-05	0.00025204	3.0428	ACAT1
203904_x_at	-0.673095	9.26614	-3.37251	0.00191391	0.0126001	-1.8532	CD82
203628_at	0.672908	10.3927	2.03695	0.0497367	0.138258	-4.83116	IGF1R
213934_s_at	0.672863	8.11028	2.97362	0.00546284	0.02743	-2.83671	ZNF23
204980_at	-0.672484	10.4476	-4.18926	0.000195825	0.00223994	0.325478	CLOCK
200748_s_at	0.671829	12.3762	3.36137	0.00197215	0.0128687	-1.88152	FTH1
218968_s_at	0.67181	10.1884	3.63441	0.000936654	0.0074718	-1.17521	ZFP64
202892_at	0.671698	10.4496	5.10013	1.37101e-05	0.000282487	2.90658	CDC23
218679_s_at	-0.671574	9.45488	-3.17521	0.00323642	0.0185946	-2.34778	VPS28
209191_at	-0.671043	12.482	-2.33836	0.0255732	0.084982	-4.24603	TUBB6
213943_at	0.670695	8.87959	2.33616	0.0257021	0.08523	-4.25052	TWIST1
220235_s_at	0.67031	8.14944	3.49583	0.00137018	0.00984144	-1.53679	LRIF1
206046_at	-0.670287	9.04899	-4.03787	0.00030187	0.00315918	-0.0912758	ADAM23
201288_at	0.670235	10.5632	1.71635	0.0954665	0.219493	-5.38371	ARHGDIB
219540_at	0.670155	9.04476	2.66957	0.0116882	0.0479451	-3.53829	ZNF267
209123_at	-0.669912	9.98492	-4.52541	7.40524e-05	0.00106074	1.26585	QDPR
205087_at	0.669818	9.15699	4.32677	0.000131782	0.0016619	0.707886	RWDD3
217508_s_at	-0.669762	9.34901	-3.19994	0.00303225	0.01773	-2.28664	C18orf25
211503_s_at	-0.669312	11.0668	-4.46468	8.83637e-05	0.00122653	1.09463	RAB14
203903_s_at	-0.669125	8.75989	-2.74255	0.0097712	0.0418175	-3.37413	HEPH
202326_at	0.668999	11.3527	4.26895	0.000155712	0.00188962	0.546675	EHMT2
208807_s_at	-0.668587	10.7395	-4.0014	0.000334848	0.00340515	-0.190937	CHD3
202469_s_at	0.668489	10.8376	6.29247	4.07866e-07	1.64563e-05	6.34865	CPSF6
213776_at	0.667898	8.10796	2.6272	0.0129556	0.0514269	-3.63229	LOC157562
214829_at	-0.667876	8.49551	-2.25239	0.0310662	0.0981527	-4.41898	AASS
214328_s_at	0.666896	14.8927	5.24395	8.96691e-06	0.000204205	3.32107	HSP90AA1
218791_s_at	-0.666659	9.6776	-4.1368	0.000227602	0.00254314	0.180535	KATNBL1
207826_s_at	0.666644	8.60954	1.99309	0.0545678	0.147314	-4.91117	ID3
218065_s_at	-0.666627	11.7967	-4.68923	4.58956e-05	0.000727145	1.73014	TMEM9B
202256_at	0.666549	9.82586	4.05924	0.000284044	0.0030061	-0.0327349	CD2BP2
48659_at	-0.666401	10.5651	-5.8908	1.32731e-06	4.21649e-05	5.19094	MIIP
220863_at	-0.666248	8.78431	-5.10321	1.35861e-05	0.000280855	2.91544	MIP
218485_s_at	-0.666126	9.39543	-4.78141	3.50298e-05	0.00059319	1.99275	SLC35C1
202330_s_at	0.665578	11.8453	5.14665	1.19512e-05	0.00025204	3.04056	UNG
219072_at	0.665564	7.50891	1.97924	0.056177	0.15014	-4.93617	BCL7C
217234_s_at	-0.665381	12.0114	-3.52706	0.00125816	0.009227	-1.45585	EZR
49306_at	0.664948	8.54945	3.34475	0.00206223	0.0132974	-1.92369	RASSF4
206055_s_at	0.664866	13.0397	5.19161	1.04658e-05	0.000228709	3.17012	SNRPA1
212531_at	-0.664739	10.0221	-1.06609	0.294116	0.472945	-6.25081	LCN2
213844_at	0.66473	9.64833	2.09524	0.0438987	0.126014	-4.72274	HOXA5
213990_s_at	-0.664642	8.60255	-5.73412	2.10706e-06	6.23572e-05	4.738	PAK7
216678_at	-0.664492	10.6069	-6.35792	3.36813e-07	1.41823e-05	6.53657	IFT122
212112_s_at	-0.664488	10.747	-3.68325	0.000818202	0.00679021	-1.04635	STX12
218717_s_at	-0.664211	11.0979	-1.41398	0.166727	0.322456	-5.83167	LEPREL1
217799_x_at	-0.663573	10.3718	-3.97957	0.000356241	0.00356753	-0.25043	UBE2H
208450_at	-0.663501	7.348	-1.69437	0.0996079	0.226637	-5.41875	LGALS2
219170_at	-0.663329	8.83287	-3.42962	0.00164034	0.0111682	-1.70733	FSD1
206539_s_at	-0.663318	10.7647	-2.05895	0.0474575	0.13331	-4.79051	CYP4F12
218212_s_at	0.663116	8.30342	3.95255	0.000384585	0.00378114	-0.323936	MOCS2
207227_x_at	0.662956	7.51	2.9293	0.00611724	0.0298094	-2.94178	RFPL2
209167_at	-0.662893	9.75615	-3.03756	0.00463427	0.024149	-2.68355	GPM6B
213410_at	0.662139	10.0944	5.14674	1.19481e-05	0.00025204	3.04081	EDRF1
208759_at	0.662033	9.97844	3.58383	0.00107674	0.00822983	-1.30787	NCSTN
50374_at	0.661841	10.7312	3.38797	0.00183579	0.012201	-1.81382	OXLD1
203259_s_at	-0.661739	11.0882	-4.21383	0.000182484	0.00212808	0.393537	HDDC2
219123_at	0.66156	10.3543	3.4489	0.00155679	0.0107039	-1.65782	ZNF232
210825_s_at	-0.661307	11.8758	-5.17905	1.08612e-05	0.000235226	3.13392	PEBP1
204957_at	0.661042	10.0012	4.00811	0.000328522	0.00336513	-0.172608	ORC5
209089_at	-0.660996	12.3781	-4.00752	0.000329074	0.00336805	-0.174223	RAB5A
201837_s_at	0.660716	11.3287	4.49658	8.05356e-05	0.00114188	1.1845	SUPT7L
206417_at	-0.660499	8.07073	-3.30276	0.00230767	0.0145219	-2.02976	CNGA1
204542_at	0.659839	10.9914	2.38779	0.0228281	0.0783714	-4.14451	ST6GALNAC2
207280_at	0.659745	7.82289	2.86831	0.00713892	0.0332514	-3.08484	RNF185-AS1
213435_at	-0.659739	7.54663	-4.00345	0.000332897	0.0033961	-0.185323	SATB2
221656_s_at	-0.659546	10.1766	-3.87942	0.000472793	0.00441414	-0.521985	ARHGEF10L
219607_s_at	0.659369	7.40277	3.17253	0.00325934	0.018692	-2.3544	MS4A4A
219526_at	0.659312	10.5198	5.54882	3.64218e-06	9.78026e-05	4.20205	C14orf169
218712_at	0.659188	8.7289	3.62636	0.0009577	0.00759354	-1.19637	C1orf109
213168_at	0.658386	10.6178	4.73167	4.05305e-05	0.000661989	1.85094	SP3
213374_x_at	-0.658357	10.9612	-3.37036	0.00192502	0.0126467	-1.85867	HIBCH
207597_at	-0.658344	7.94821	-3.82874	0.000545182	0.00493575	-0.65843	ADAM18
218670_at	0.658096	9.72128	3.57065	0.00111647	0.00846751	-1.34232	PUS1
207078_at	0.657736	8.5116	2.52532	0.0165407	0.0615882	-3.85428	MED6
207055_at	-0.657648	8.10098	-2.24366	0.0316798	0.0996285	-4.43629	GPR37L1
201982_s_at	-0.657461	9.31275	-4.86378	2.75023e-05	0.000489502	2.22815	PAPPA
204199_at	0.65744	9.33514	2.27936	0.0292385	0.0936446	-4.36523	RALGPS1
217525_at	-0.656963	8.78119	-2.5685	0.0149225	0.0569929	-3.76092	OLFML1
218349_s_at	0.656869	7.9923	5.10131	1.36624e-05	0.000281966	2.90998	ZWILCH
208820_at	0.656513	10.6674	3.77623	0.000631561	0.0055496	-0.799122	PTK2
209970_x_at	-0.656319	10.8262	-4.55377	6.81801e-05	0.000997113	1.34596	CASP1
219795_at	0.655702	10.292	1.18861	0.24307	0.417861	-6.11545	SLC6A14
210415_s_at	0.655622	6.97501	2.42225	0.0210757	0.0738915	-4.07284	ODF2
203494_s_at	0.655618	10.9063	4.72049	4.18803e-05	0.000674827	1.8191	CEP57
206747_at	-0.655416	9.83216	-3.81457	0.000567288	0.00507365	-0.69647	GPRIN2
208242_at	-0.655311	7.43653	-2.77123	0.0091014	0.0397509	-3.30886	RAX
215136_s_at	0.655176	10.3922	4.31645	0.000135771	0.00169675	0.679063	EXOSC8
216176_at	0.655119	10.386	2.50019	0.0175554	0.0643545	-3.90815	HCRP1
219833_s_at	-0.655006	9.74021	-2.74522	0.00970693	0.0416561	-3.36807	EFHC1
209125_at	-0.655	15.5252	-3.0586	0.0043887	0.0231827	-2.63276	KRT6A
204340_at	0.654188	9.16436	3.05185	0.00446604	0.023487	-2.64906	TMEM187
204369_at	0.65365	8.21314	5.39669	5.70989e-06	0.000141039	3.76218	PIK3CA
203208_s_at	0.653626	10.7693	3.82004	0.000558662	0.00501076	-0.681808	MTFR1
203130_s_at	-0.653335	9.60635	-3.54239	0.00120644	0.00892598	-1.41598	KIF5C
221168_at	0.653054	7.34625	2.85215	0.00743537	0.0343011	-3.12245	PRDM13
205321_at	0.653029	8.61159	3.69997	0.000781083	0.00656905	-1.00206	EIF2S3
205319_at	-0.653002	9.15901	-1.43618	0.160358	0.314501	-5.80134	PSCA
213509_x_at	-0.652823	12.8352	-2.70305	0.0107691	0.0450585	-3.46333	CES2
218096_at	0.652338	9.77185	3.00648	0.00502099	0.0256543	-2.75824	AGPAT5
219327_s_at	0.652	9.63029	1.90308	0.0657781	0.167949	-5.07109	GPRC5C
204797_s_at	-0.651693	8.78175	-3.60563	0.00101406	0.00790825	-1.25081	EML1
203726_s_at	0.651088	9.85406	2.31769	0.0268068	0.0877107	-4.28803	LAMA3
219062_s_at	0.651074	10.4277	2.68146	0.0113538	0.0468026	-3.51174	ZCCHC2
205845_at	-0.650837	8.67803	-3.17224	0.00326181	0.0186977	-2.35511	CACNA1H
200956_s_at	0.650567	10.8582	3.00055	0.00509805	0.0259831	-2.77242	SSRP1
220106_at	-0.650355	8.68644	-3.23624	0.00275463	0.0164831	-2.19642	NPC1L1
205388_at	0.64968	6.66414	2.51243	0.0170543	0.0630704	-3.88196	TNNC2
212380_at	0.648576	9.33375	3.96854	0.000367556	0.00364881	-0.280457	CMTR1
213108_at	-0.648452	9.11481	-4.33863	0.000127342	0.00161403	0.741015	CAMK2A
209429_x_at	-0.647592	11.3336	-4.23555	0.000171435	0.0020294	0.453808	EIF2B4
221468_at	-0.647488	8.12974	-3.59043	0.00105738	0.00816495	-1.29062	XCR1
217848_s_at	-0.647289	12.7958	-3.46934	0.00147268	0.0103236	-1.6052	PPA1
219215_s_at	0.647215	10.3707	2.18527	0.0360674	0.109742	-4.55071	SLC39A4
209543_s_at	-0.646709	9.0794	-4.18403	0.000198785	0.00226966	0.311011	CD34
203414_at	0.646338	9.3434	2.89851	0.00661454	0.0316067	-3.01423	MMD
217777_s_at	0.646231	8.26925	4.33221	0.000129727	0.00163764	0.723072	PTPLAD1
220142_at	-0.646192	8.82262	-4.02441	0.00031365	0.00325532	-0.128082	HAPLN2
205825_at	0.646034	6.4142	1.82716	0.0767253	0.188221	-5.20137	PCSK1
220991_s_at	0.645844	7.45832	3.05538	0.00442547	0.0233029	-2.64055	RNF32
207182_at	-0.645837	7.19603	-3.38993	0.0018261	0.0121585	-1.80882	GABRA6
204374_s_at	-0.645485	6.81157	-2.58943	0.0141914	0.0549781	-3.71526	GALK1
200810_s_at	-0.645369	12.4604	-3.64875	0.000900252	0.00725987	-1.13745	CIRBP
218960_at	0.645363	12.1808	1.62295	0.114111	0.248027	-5.52999	TMPRSS4
217946_s_at	0.645293	11.2075	3.3673	0.00194092	0.0127312	-1.86645	SAE1
210401_at	0.645016	8.58135	3.86818	0.000487991	0.00452239	-0.552302	P2RX1
201250_s_at	0.645009	13.8212	3.84654	0.000518609	0.00473617	-0.610589	SLC2A1
211296_x_at	-0.64498	14.9194	-4.56915	6.51884e-05	0.000963935	1.38948	UBC
217847_s_at	0.644978	6.18221	3.1827	0.00317321	0.0183237	-2.32928	THRAP3
219101_x_at	-0.644878	6.93318	-2.51182	0.0170788	0.0631051	-3.88326	ABHD8
212167_s_at	-0.644474	9.42226	-4.40874	0.000103947	0.00138906	0.937371	SMARCB1
210986_s_at	0.644358	12.3374	1.84793	0.073586	0.182337	-5.16615	TPM1
219360_s_at	0.643679	8.40827	1.87286	0.0699639	0.175931	-5.12347	TRPM4
219305_x_at	-0.643675	8.88931	-2.5152	0.0169427	0.0628058	-3.87602	FBXO2
207543_s_at	0.643347	10.178	3.5662	0.0011302	0.00851243	-1.35394	P4HA1
217865_at	0.643314	8.97664	2.85505	0.00738147	0.0341403	-3.11573	RNF130
218853_s_at	-0.643087	10.0778	-4.27725	0.000152031	0.0018593	0.569775	MOSPD1
213823_at	-0.643053	10.5927	-2.60554	0.0136517	0.0534515	-3.67998	HOXA11
210796_x_at	-0.642625	9.5595	-3.91879	0.000423103	0.00407139	-0.415523	SIGLEC6
205633_s_at	-0.642468	9.92987	-4.17097	0.000206377	0.00234143	0.274877	ALAS1
222133_s_at	0.642143	9.38428	3.89102	0.000457581	0.00432359	-0.490641	PHF20L1
204094_s_at	-0.641651	11.8411	-2.55043	0.0155811	0.0587652	-3.80012	TSC22D2
207143_at	-0.641512	7.7437	-3.29282	0.00236971	0.0146968	-2.05476	CDK6
212715_s_at	0.641467	8.14589	3.14924	0.00346494	0.0195232	-2.41175	MICAL3
201995_at	0.641316	11.0717	3.62084	0.000972407	0.00768373	-1.21088	EXT1
204435_at	0.641242	9.78936	2.33784	0.0256034	0.0850373	-4.24709	NUPL1
202385_s_at	0.641069	10.3045	6.16035	6.00739e-07	2.25691e-05	5.96857	TCOF1
217889_s_at	0.640358	6.76574	1.60289	0.118483	0.254142	-5.5605	CYBRD1
206377_at	0.640107	9.0186	4.32068	0.000134121	0.00168464	0.690877	FOXF2
203072_at	-0.640089	9.78031	-3.5886	0.00106273	0.00818382	-1.29541	MYO1E
209505_at	-0.639862	8.9776	-1.72876	0.0931937	0.215875	-5.36377	NR2F1
208616_s_at	0.639848	13.6606	6.52369	2.07673e-07	9.68731e-06	7.01144	PTP4A2
214299_at	0.639847	10.1217	4.61219	5.74937e-05	0.000866063	1.51136	TOP3A
219228_at	-0.639584	10.4155	-1.80765	0.079778	0.193628	-5.23415	ZNF331
206213_at	-0.639475	8.90403	-3.02454	0.00479267	0.0247279	-2.71488	WNT10B
220927_s_at	-0.639418	8.40991	-4.5368	7.16361e-05	0.00103559	1.29801	HPSE2
215005_at	-0.638786	7.58332	-2.95981	0.00565935	0.0281576	-2.86955	NECAB2
203580_s_at	0.638775	9.58959	2.88307	0.00687801	0.0323426	-3.0504	SLC7A6
201584_s_at	0.638587	11.657	3.89682	0.000450171	0.00428259	-0.474989	DDX39A
200052_s_at	0.638552	8.85782	6.1407	6.36397e-07	2.35561e-05	5.91198	ILF2
218268_at	0.638551	9.97117	5.17806	1.08931e-05	0.000235261	3.13105	TBC1D15
200602_at	0.638088	13.3088	4.40494	0.000105097	0.00139996	0.926722	APP
221510_s_at	0.637455	9.60404	2.94332	0.00590262	0.0290114	-2.90864	GLS
214595_at	0.637069	9.03229	0.914094	0.367294	0.548667	-6.39955	KCNG1
204103_at	-0.636932	8.90346	-2.11016	0.0425051	0.123576	-4.69461	CCL4
209435_s_at	0.636808	10.4225	3.00925	0.00498528	0.0255327	-2.75159	ARHGEF2
202449_s_at	-0.636628	12.0916	-3.18391	0.00316319	0.0182743	-2.32632	RXRA
220155_s_at	0.636627	10.2815	3.21728	0.00289644	0.0171518	-2.2436	BRD9
208898_at	-0.636494	12.7815	-2.87951	0.00694006	0.0325182	-3.05871	ATP6V1D
221563_at	0.636464	8.9949	2.74534	0.00970396	0.0416561	-3.36779	DUSP10
205985_x_at	-0.636384	6.78661	-2.11545	0.0420205	0.122479	-4.6846	CLCNKB
211628_x_at	0.636337	14.6781	4.12034	0.00023858	0.00262835	0.13516	FTH1P5
214978_s_at	0.636246	7.5781	2.16907	0.0373775	0.112419	-4.58207	PPFIA4
219633_at	-0.636095	10.229	-4.81057	3.21559e-05	0.000555775	2.07602	TTPAL
208671_at	-0.636003	10.1548	-2.71376	0.0104895	0.0441094	-3.43922	SERINC1
203918_at	-0.635926	8.08014	-2.26072	0.0304909	0.0968116	-4.40243	PCDH1
219551_at	0.63591	8.67087	3.05541	0.00442509	0.0233029	-2.64047	EAF2
205775_at	0.635775	9.95396	2.83444	0.00777358	0.0353544	-3.16354	FAM50B
220040_x_at	-0.635031	9.99481	-4.07476	0.000271752	0.00289715	0.00982728	ZC4H2
208950_s_at	-0.635001	9.2051	-2.64606	0.0123765	0.0499036	-3.59056	ALDH7A1
213701_at	-0.634807	10.0063	-2.74429	0.00972929	0.0417093	-3.37018	C12orf29
202382_s_at	0.634746	10.0845	4.54718	6.95023e-05	0.00101409	1.32733	GNPDA1
219454_at	0.634742	9.89707	1.67177	0.104021	0.233123	-5.45439	EGFL6
213014_at	-0.634473	6.72356	-2.03272	0.0501855	0.139074	-4.83893	MAPK8IP1
219643_at	-0.634259	7.30483	-5.17271	1.10664e-05	0.000238183	3.11564	LRP1B
222093_s_at	-0.633957	9.58593	-3.9164	0.000425965	0.00408952	-0.42199	INO80B
201306_s_at	0.633601	14.9158	6.39803	2.99569e-07	1.29188e-05	6.65163	ANP32B
213761_at	0.633563	9.66019	3.44457	0.00157518	0.0108185	-1.66895	MDM1
220885_s_at	0.633508	8.72407	4.96167	2.06198e-05	0.000386175	2.50866	CENPJ
214490_at	-0.633452	10.2678	-3.77472	0.000634223	0.0055652	-0.803143	ARSF
203832_at	0.633296	10.1733	4.24185	0.000168351	0.00200424	0.471325	SNRPF
206978_at	-0.633248	8.44818	-3.22878	0.00280958	0.016756	-2.21499	CCR2
212242_at	-0.633126	12.8934	-3.16936	0.00328667	0.0188058	-2.36224	TUBA4A
206441_s_at	0.633098	10.7083	4.98685	1.91459e-05	0.000364004	2.58093	COMMD4
221766_s_at	0.632795	11.6701	1.54698	0.1314	0.27253	-5.64382	FAM46A
207753_at	-0.632509	8.60486	-2.88475	0.00684877	0.0322834	-3.04645	ZNF304
218985_at	0.63212	9.99827	3.20185	0.00301703	0.0176762	-2.28191	SLC2A8
205217_at	0.632034	8.99828	3.71501	0.000749098	0.0063521	-0.96216	TIMM8A
211894_x_at	-0.631857	10.0711	-5.49299	4.29557e-06	0.000111827	4.04058	SEZ6L
210403_s_at	-0.631677	7.71018	-4.23119	0.000173598	0.00204728	0.441707	KCNJ1
211241_at	-0.63137	9.15656	-3.55382	0.00116925	0.00871759	-1.38623	ANXA2P3
202901_x_at	0.631229	9.31497	2.00121	0.0536441	0.145518	-4.89647	CTSS
209379_s_at	-0.631169	10.0153	-3.56747	0.00112626	0.0084994	-1.35063	CCSER2
210832_x_at	-0.630903	9.70733	-4.36988	0.000116335	0.0015031	0.828435	PTGER3
206656_s_at	0.630868	12.5709	5.04459	1.61502e-05	0.000318914	2.74681	APMAP
202807_s_at	-0.630711	8.00937	-4.77617	3.55729e-05	0.000599957	1.97779	TOM1
218475_at	-0.630683	7.64187	-2.20336	0.0346531	0.106549	-4.5155	TRMT2A
211709_s_at	-0.630311	11.1049	-3.1142	0.00379766	0.0209005	-2.49759	CLEC11A
213085_s_at	-0.63026	11.0895	-3.71737	0.000744201	0.006321	-0.955899	WWC1
212882_at	-0.629983	10.5679	-4.98771	1.90976e-05	0.000363826	2.58339	KLHL18
219424_at	-0.629806	6.79757	-2.06796	0.0465513	0.131471	-4.77377	EBI3
221258_s_at	0.629611	7.76965	4.36996	0.000116305	0.0015031	0.828679	KIF18A
219402_s_at	0.629454	11.5947	3.92379	0.00041717	0.00403532	-0.401978	DERL1
204881_s_at	-0.628986	11.7781	-2.73076	0.0100597	0.0427314	-3.40084	UGCG
209268_at	0.628625	10.999	3.43857	0.00160103	0.01096	-1.68436	VPS45
213489_at	-0.628575	9.73404	-5.27233	8.2456e-06	0.000190896	3.40299	MAPRE2
206197_at	-0.628167	8.30519	-4.49946	7.98647e-05	0.00113493	1.19261	NME5
35179_at	-0.628119	8.02723	-2.50338	0.0174237	0.0640184	-3.90134	B3GAT3
210182_at	0.628011	8.15931	3.4086	0.00173633	0.0116698	-1.76115	CORT
202211_at	0.627913	11.116	3.82564	0.000549945	0.00496812	-0.666757	ARFGAP3
212522_at	0.627802	9.79747	3.21432	0.00291919	0.0172429	-2.25095	PDE8A
220817_at	0.627764	6.55424	2.89112	0.00673945	0.0319042	-3.03156	TRPC4
207541_s_at	0.627409	10.3672	4.0916	0.000259	0.00278964	0.0560857	EXOSC10
201579_at	0.627141	12.0304	2.02874	0.0506113	0.139853	-4.84624	FAT1
212178_s_at	0.627081	9.44739	4.11269	0.000243855	0.00266706	0.114096	POM121C
213422_s_at	-0.627021	11.2806	-2.64343	0.0124559	0.0500792	-3.59641	MXRA8
221221_s_at	-0.626634	9.13734	-2.17305	0.0370518	0.11174	-4.57438	KLHL3
202850_at	-0.626138	10.7994	-3.93073	0.000409066	0.00397288	-0.383158	ABCD3
210409_at	-0.626115	7.82793	-4.46906	8.72458e-05	0.00121959	1.10696	MLLT4-AS1
220060_s_at	0.625941	8.77701	7.12951	3.61512e-08	2.47882e-06	8.72905	PARPBP
219231_at	0.62583	10.1544	4.43157	9.72847e-05	0.00132113	1.00149	TGS1
202767_at	-0.62471	9.75079	-4.85936	2.78626e-05	0.000494511	2.21548	ACP2
210683_at	-0.624606	7.1234	-2.47646	0.0185654	0.0672448	-3.95866	NRTN
218940_at	0.624383	9.68963	4.14898	0.000219805	0.00247587	0.21412	VCPKMT
220637_at	-0.624121	7.65945	-3.3258	0.00216973	0.0138272	-1.97164	FAM124B
215736_at	-0.624105	8.40641	-4.15333	0.000217081	0.00244958	0.226138	KCNV1
221459_at	-0.624064	8.47664	-3.1784	0.00320941	0.0184732	-2.33992	TAAR5
203097_s_at	-0.624035	10.2532	-2.4678	0.0189473	0.0683193	-3.97703	RAPGEF2
204589_at	-0.623954	9.96071	-1.85259	0.0728976	0.181133	-5.15822	NUAK1
204675_at	-0.62394	12.484	-2.57404	0.0147255	0.0565267	-3.74884	SRD5A1
219429_at	0.623711	9.91742	2.64124	0.0125223	0.0502492	-3.60125	FA2H
221185_s_at	0.623692	8.65736	3.50151	0.00134913	0.00971809	-1.52211	IQCG
217839_at	0.623464	13.2719	4.6678	4.88668e-05	0.000765219	1.66921	TFG
207705_s_at	-0.623454	10.8492	-3.47663	0.00144376	0.0102162	-1.5864	NINL
204440_at	-0.623315	11.3374	-2.37594	0.0234605	0.0797567	-4.16898	CD83
205182_s_at	0.622794	7.63134	2.12219	0.0414097	0.121178	-4.67181	ZNF324
208956_x_at	0.622613	13.8489	4.72539	4.1284e-05	0.000669291	1.83304	DUT
220867_s_at	-0.622531	9.55082	-5.04661	1.60543e-05	0.000317923	2.75262	SLC24A2
209485_s_at	-0.622235	10.4427	-2.57402	0.0147263	0.0565267	-3.7489	OSBPL1A
208380_at	0.622204	7.79392	2.51306	0.0170289	0.0630321	-3.88061	LBX1
204249_s_at	-0.622131	10.7583	-1.9945	0.0544068	0.146974	-4.90863	LMO2
219828_at	0.621931	10.1375	3.52218	0.00127507	0.00929671	-1.46852	RABL6
204301_at	-0.6218	6.92192	-2.44329	0.0200669	0.0712909	-4.02874	KBTBD11
210105_s_at	0.621732	10.4333	1.58393	0.122741	0.259677	-5.58903	FYN
200669_s_at	-0.621411	12.2435	-4.53365	7.22969e-05	0.00104274	1.28911	UBE2D3
212423_at	-0.621199	9.74801	-2.46032	0.0192826	0.0692891	-3.99283	ZCCHC24
215884_s_at	0.621155	10.7083	3.54411	0.00120079	0.00889461	-1.41152	UBQLN2
[truncated: 10,549 more rows]

## Sheet: GSE9750
id	logFC	AveExpr	t	P.Value	adj.P.Val	B	Gene.Symbol
220090_at	-8.06876	8.88487	-15.7158	4.39e-23	5.3e-19	41.7826	CRNN
207802_at	-7.20736	5.43005	-9.89844	2.72e-14	1.22e-11	22.2577	CRISP3
205900_at	-6.45895	9.79569	-11.1431	2.52e-16	2.64e-13	26.8102	KRT1
204777_s_at	-6.34924	9.24537	-15.5064	8.45e-23	5.3e-19	41.1592	MAL
206642_at	-6.33972	6.36859	-10.9469	5.22e-16	4.68e-13	26.1049	DSG1
214536_at	-6.1222	7.37401	-12.0655	8.83e-18	1.23e-14	30.0598	SLURP1
206605_at	-6.11341	5.99635	-15.2447	1.93e-22	7.34e-19	40.372	ENDOU
213240_s_at	-5.75845	10.229	-6.4713	1.88e-08	8.99e-07	9.14432	KRT4
207206_s_at	-5.56311	7.38748	-10.5465	2.33e-15	1.54e-12	24.6506	ALOX12
219554_at	-5.54327	10.1353	-8.37949	1e-11	1.7e-09	16.4948	RHCG
220620_at	-5.54263	8.06865	-8.68111	3.07e-12	6.2e-10	17.6525	CRCT1
204475_at	5.48523	5.15326	9.776	4.36e-14	1.71e-11	21.8005	MMP1
220782_x_at	-5.23699	7.64063	-9.56429	9.84e-14	3.34e-11	21.0065	KLK12
208399_s_at	-5.12829	5.339	-11.9214	1.48e-17	1.86e-14	29.5597	EDN3
206884_s_at	-5.11043	7.76019	-9.16795	4.57e-13	1.27e-10	19.509	SCEL
205767_at	-5.10589	5.00362	-9.55327	1.03e-13	3.39e-11	20.9651	EREG
208539_x_at	-5.08572	10.654	-7.02969	2.09e-09	1.51e-07	11.2855	SPRR2B
205185_at	-4.97754	10.8984	-9.78721	4.17e-14	1.69e-11	21.8424	SPINK5
220723_s_at	-4.86179	6.15431	-10.2569	6.96e-15	3.79e-12	23.5869	CWH43
207381_at	-4.84303	5.99897	-6.84594	4.32e-09	2.77e-07	10.5786	ALOX12B
220431_at	-4.78303	8.39583	-8.74057	2.43e-12	5.44e-10	17.8801	TMPRSS11E
202768_at	-4.73366	8.03798	-6.29236	3.79e-08	1.57e-06	8.46384	FOSB
214624_at	-4.69754	6.9102	-12.4702	2.1e-18	3.76e-15	31.4501	UPK1A
220664_at	-4.68083	6.34499	-6.44579	2.08e-08	9.68e-07	9.04713	SPRR2C
205627_at	-4.67494	6.06789	-8.93649	1.13e-12	2.89e-10	18.6285	CDA
218990_s_at	-4.63597	12.0039	-7.30765	6.97e-10	5.95e-08	12.3576	SPRR3
219529_at	-4.6206	8.26659	-8.3696	1.04e-11	1.72e-09	16.4567	CLIC3
207720_at	-4.61375	5.6462	-7.49465	3.32e-10	3.1e-08	13.08	LOR
204284_at	-4.54462	8.50339	-12.1606	6.29e-18	9.86e-15	30.3884	PPP1R3C
207935_s_at	-4.50297	12.0542	-6.60235	1.13e-08	5.81e-07	9.64474	KRT13
214621_at	-4.49808	3.79651	-9.82945	3.55e-14	1.48e-11	22.0003	GYS2
211597_s_at	-4.39065	9.98259	-15.1841	2.34e-22	7.34e-19	40.1883	HOPX
214549_x_at	-4.34703	11.6661	-7.98206	4.82e-11	6.51e-09	14.9631	SPRR1A
206004_at	-4.33387	6.81359	-8.32784	1.23e-11	2.01e-09	16.2961	TGM3
214599_at	-4.22203	9.35371	-9.59389	8.78e-14	3.15e-11	21.1178	IVL
213456_at	-4.13839	4.99015	-7.67657	1.62e-10	1.78e-08	13.7831	SOSTDC1
210511_s_at	4.12975	5.75775	8.9137	1.23e-12	3.09e-10	18.5415	INHBA
205242_at	4.07524	5.11552	7.32429	6.52e-10	5.61e-08	12.4219	CXCL13
209792_s_at	-4.06788	9.38436	-6.15277	6.53e-08	2.38e-06	7.93559	KLK10
205783_at	-4.05037	9.20082	-9.43463	1.62e-13	5.09e-11	20.5182	KLK13
220026_at	-3.99215	8.71948	-8.06475	3.48e-11	4.85e-09	15.2822	CLCA4
209875_s_at	3.95818	7.639	11.4127	9.37e-17	1.07e-13	27.7717	SPP1
205862_at	-3.88216	4.50639	-8.38694	9.75e-12	1.68e-09	16.5234	GREB1
205363_at	-3.87692	6.57726	-10.1396	1.09e-14	5.68e-12	23.1537	BBOX1
219932_at	-3.87674	4.57463	-10.3564	4.77e-15	2.76e-12	23.9534	SLC27A6
209283_at	-3.81262	9.14514	-12.5971	1.34e-18	2.81e-15	31.8811	CRYAB
209644_x_at	3.77638	8.79304	13.7697	2.39e-20	6e-17	35.7609	CDKN2A
205470_s_at	-3.69973	9.33394	-7.79982	9.92e-11	1.16e-08	14.2593	KLK11
205064_at	-3.66867	11.7813	-6.45147	2.04e-08	9.5e-07	9.06877	SPRR1B
201348_at	-3.63658	9.78076	-10.5886	1.99e-15	1.39e-12	24.8043	GPX3
204952_at	-3.63052	10.5239	-8.70595	2.78e-12	5.72e-10	17.7476	LYPD3
207602_at	-3.56442	9.90564	-8.47336	6.94e-12	1.26e-09	16.8556	TMPRSS11D
206008_at	-3.50173	8.25563	-5.89068	1.8e-07	5.7e-06	6.95101	TGM1
202859_x_at	3.46139	8.87271	6.18042	5.86e-08	2.2e-06	8.04001	CXCL8
203914_x_at	-3.42269	8.50091	-9.21556	3.8e-13	1.08e-10	19.6896	HPGD
219998_at	-3.40485	6.49753	-8.23571	1.77e-11	2.68e-09	15.9413	LGALSL
204641_at	3.39512	6.58326	8.71171	2.72e-12	5.71e-10	17.7697	NEK2
206546_at	3.34389	5.07364	7.57195	2.45e-10	2.48e-08	13.3787	SYCP2
220085_at	3.31174	5.97657	8.66798	3.23e-12	6.33e-10	17.6022	HELLS
204393_s_at	-3.29892	7.31708	-10.4077	3.93e-15	2.47e-12	24.142	ACPP
221841_s_at	-3.27649	10.6075	-10.3527	4.84e-15	2.76e-12	23.9399	KLF4
219995_s_at	-3.2639	7.5358	-6.36912	2.81e-08	1.24e-06	8.75535	ZNF750
205691_at	3.24074	5.45583	8.72984	2.53e-12	5.57e-10	17.8391	SYNGR3
211734_s_at	-3.22865	5.93373	-9.84679	3.32e-14	1.44e-11	22.065	FCER1A
202575_at	-3.22804	10.6283	-8.12727	2.72e-11	3.87e-09	15.5234	CRABP2
205778_at	-3.1985	7.02972	-5.43775	1.01e-06	2.28e-05	5.27743	KLK7
207114_at	-3.19569	7.6652	-7.95298	5.41e-11	7.22e-09	14.8509	LY6G6C
209126_x_at	-3.15457	12.481	-6.04707	9.84e-08	3.38e-06	7.53729	KRT6B
205225_at	-3.15159	9.53231	-11.1025	2.93e-16	2.83e-13	26.6646	ESR1
206561_s_at	-3.11581	10.3515	-5.29424	1.74e-06	3.57e-05	4.75612	AKR1B10
213421_x_at	-3.11052	8.11727	-7.10114	1.58e-09	1.2e-07	11.5608	PRSS3
204885_s_at	3.09834	4.08497	4.66837	1.72e-05	0.000225671	2.54722	MSLN
219090_at	-3.07544	7.11236	-7.05714	1.88e-09	1.39e-07	11.3912	SLC24A3
215704_at	-3.07543	4.76581	-4.41417	4.23e-05	0.000469283	1.68599	FLG
210020_x_at	-3.05939	10.0845	-7.06059	1.85e-09	1.37e-07	11.4046	CALML3
212187_x_at	-3.04573	9.32121	-6.82568	4.68e-09	2.92e-07	10.5007	PTGDS
221667_s_at	-3.03912	8.57149	-9.92609	2.45e-14	1.14e-11	22.3607	HSPB8
220403_s_at	-3.03735	4.97937	-7.81813	9.23e-11	1.09e-08	14.33	TP53AIP1
207008_at	-3.03217	5.43185	-7.9347	5.82e-11	7.68e-09	14.7803	CXCR2
205239_at	-3.03086	6.38077	-8.62916	3.76e-12	7.26e-10	17.4534	AREG
220412_x_at	-3.0299	4.49691	-9.57405	9.48e-14	3.3e-11	21.0432	KCNK7
209016_s_at	3.02677	6.93036	5.75151	3.07e-07	8.74e-06	6.43261	KRT7
206877_at	-3.02128	5.20644	-6.40858	2.41e-08	1.09e-06	8.90544	MXD1
204636_at	-3.0035	6.93515	-5.89431	1.77e-07	5.66e-06	6.96454	COL17A1
205792_at	-3.00248	5.96265	-5.43575	1.02e-06	2.29e-05	5.27012	WISP2
204439_at	2.96295	6.2706	4.82387	9.82e-06	0.000142623	3.08511	IFI44L
204751_x_at	-2.95406	9.01551	-9.51185	1.2e-13	3.88e-11	20.8092	DSC2
209189_at	-2.95226	10.7311	-7.2217	9.79e-10	7.98e-08	12.0258	FOS
203407_at	-2.94095	10.7967	-10.655	1.55e-15	1.14e-12	25.0467	PPL
203691_at	-2.91864	11.4999	-4.22933	8.02e-05	0.000782877	1.07515	PI3
205916_at	-2.91757	10.992	-3.79482	0.000342873	0.00251413	-0.302865	S100A7
207908_at	-2.91707	7.54949	-8.14129	2.57e-11	3.71e-09	15.5774	KRT2
206295_at	-2.87941	6.59399	-7.50012	3.25e-10	3.07e-08	13.1012	IL18
209569_x_at	-2.87885	8.33889	-9.29252	2.82e-13	8.22e-11	19.9811	NSG1
220414_at	-2.87661	6.9387	-4.21671	8.37e-05	0.000808662	1.03394	CALML5
209546_s_at	2.86386	7.74032	7.09426	1.62e-09	1.22e-07	11.5343	APOL1
220196_at	2.85944	5.07987	4.96992	5.77e-06	9.23e-05	3.59724	MUC16
205382_s_at	-2.83162	7.85991	-9.73517	5.1e-14	1.9e-11	21.6477	CFD
219836_at	-2.82983	6.88761	-7.92803	5.97e-11	7.81e-09	14.7545	ZBED2
203638_s_at	-2.81803	8.20547	-5.82374	2.33e-07	6.98e-06	6.70126	FGFR2
221521_s_at	2.80185	7.33731	8.7105	2.73e-12	5.71e-10	17.765	GINS2
206310_at	-2.79811	5.12186	-8.47783	6.82e-12	1.26e-09	16.8728	SPINK2
201324_at	-2.78686	10.4287	-9.95139	2.23e-14	1.12e-11	22.4549	EMP1
220066_at	-2.77905	6.45206	-7.4879	3.41e-10	3.11e-08	13.0539	NOD2
205863_at	-2.77493	8.46508	-7.6108	2.1e-10	2.16e-08	13.5289	S100A12
206276_at	-2.77425	10.4982	-3.6421	0.000560624	0.00366906	-0.765807	LY6D
221328_at	-2.76919	6.65171	-6.7657	5.93e-09	3.53e-07	10.2705	CLDN17
204823_at	-2.73957	4.59412	-8.3972	9.37e-12	1.63e-09	16.5629	NAV3
208126_s_at	-2.73049	7.38505	-6.99666	2.38e-09	1.69e-07	11.1583	CYP2C18
211776_s_at	-2.72433	6.03438	-7.63189	1.93e-10	2e-08	13.6104	EPB41L3
209159_s_at	-2.71419	7.71565	-6.60165	1.13e-08	5.81e-07	9.64204	NDRG4
213661_at	-2.70827	7.11008	-6.40807	2.41e-08	1.09e-06	8.90349	PAMR1
205440_s_at	-2.70702	3.5183	-5.73627	3.26e-07	9.16e-06	6.37607	NPY1R
204591_at	-2.70326	4.41034	-4.65203	1.82e-05	0.000236042	2.49116	CHL1
208096_s_at	-2.6941	6.5627	-7.02856	2.1e-09	1.51e-07	11.2811	COL21A1
221854_at	-2.69356	10.1759	-4.55171	2.6e-05	0.000314252	2.14908	PKP1
206125_s_at	-2.68347	8.62335	-7.85223	8.06e-11	9.73e-09	14.4618	KLK8
204580_at	2.67783	7.80179	6.86541	4e-09	2.61e-07	10.6534	MMP12
204614_at	-2.67384	8.59739	-5.24064	2.12e-06	4.18e-05	4.56268	SERPINB2
206142_at	-2.66618	2.64498	-6.45469	2.01e-08	9.45e-07	9.08103	ZNF135
201650_at	2.66189	10.4981	5.92047	1.6e-07	5.2e-06	7.06237	KRT19
209374_s_at	2.65788	6.91057	5.16444	2.81e-06	5.26e-05	4.28894	IGHM
206165_s_at	-2.60725	10.2785	-5.53923	6.89e-07	1.7e-05	5.64884	CLCA2
205402_x_at	-2.60098	6.52673	-6.16401	6.25e-08	2.3e-06	7.97804	PRSS2
205449_at	2.59973	5.96273	7.4353	4.2e-10	3.69e-08	12.8507	SAC3D1
204041_at	-2.58659	7.04511	-5.0874	3.74e-06	6.53e-05	4.01374	MAOB
209173_at	2.58555	7.19629	3.62619	0.000589722	0.00381177	-0.813337	AGR2
203821_at	-2.5811	8.3964	-7.53643	2.82e-10	2.8e-08	13.2414	HBEGF
206595_at	-2.58094	7.204	-5.43285	1.03e-06	2.31e-05	5.25955	CST6
218585_s_at	2.57809	7.8859	9.35035	2.25e-13	6.72e-11	20.1999	DTL
219476_at	-2.57318	7.39539	-6.00975	1.14e-07	3.84e-06	7.39702	C1orf116
217272_s_at	-2.56921	11.4233	-4.70952	1.48e-05	0.000200813	2.68878	SERPINB13
204141_at	-2.55717	10.0011	-9.7326	5.15e-14	1.9e-11	21.6381	TUBB2A
201667_at	-2.55547	10.8467	-7.90979	6.42e-11	8.24e-09	14.6841	GJA1
205595_at	-2.55446	11.586	-5.54454	6.76e-07	1.68e-05	5.66832	DSG3
201525_at	-2.54869	8.29079	-8.1502	2.48e-11	3.66e-09	15.6118	APOD
209924_at	2.53569	6.12075	6.72162	7.05e-09	3.99e-07	10.1014	CCL18
221577_x_at	2.51818	5.95746	6.65328	9.23e-09	4.95e-07	9.8396	GDF15
207324_s_at	-2.5128	5.08202	-5.19364	2.53e-06	4.83e-05	4.39367	DSC1
206199_at	-2.49696	8.85611	-5.50838	7.75e-07	1.86e-05	5.53569	CEACAM7
209351_at	-2.49258	11.9522	-3.23181	0.00198787	0.00999592	-1.94729	KRT14
207911_s_at	-2.48281	6.51752	-6.7656	5.93e-09	3.53e-07	10.2701	TGM5
209555_s_at	-2.47999	5.78631	-4.95245	6.15e-06	9.7e-05	3.53564	CD36
208502_s_at	-2.47378	8.75817	-5.70339	3.69e-07	1.01e-05	6.2542	PITX1
205014_at	-2.46799	10.4129	-5.40915	1.13e-06	2.46e-05	5.17316	FGFBP1
211843_x_at	-2.46667	5.41965	-7.48742	3.42e-10	3.11e-08	13.0521	CYP3A7-CYP3AP1
202967_at	-2.46023	9.43129	-8.67403	3.15e-12	6.28e-10	17.6254	GSTA4
219532_at	-2.45872	4.16063	-4.95144	6.17e-06	9.72e-05	3.53209	ELOVL4
219593_at	2.45116	6.23492	6.33756	3.18e-08	1.38e-06	8.63542	SLC15A3
205483_s_at	2.44786	9.37005	7.10023	1.58e-09	1.2e-07	11.5573	ISG15
222223_s_at	-2.4401	6.18164	-6.13401	7.02e-08	2.51e-06	7.8648	IL36RN
212949_at	2.43112	5.42078	8.40803	8.97e-12	1.59e-09	16.6045	NCAPH
210130_s_at	-2.42828	6.69887	-7.40337	4.77e-10	4.16e-08	12.7273	TM7SF2
202580_x_at	2.42799	6.89151	8.2604	1.61e-11	2.49e-09	16.0364	FOXM1
204695_at	2.42248	5.39169	8.28138	1.48e-11	2.35e-09	16.1172	CDC25A
204733_at	-2.4218	7.67539	-6.51447	1.59e-08	7.77e-07	9.30899	KLK6
220780_at	-2.42123	5.56131	-5.03615	4.52e-06	7.6e-05	3.83157	PLA2G3
220149_at	-2.4198	6.85886	-9.0859	6.29e-13	1.72e-10	19.1973	C2orf54
208079_s_at	2.41399	7.19865	8.11526	2.85e-11	4.02e-09	15.4771	AURKA
204753_s_at	-2.40849	5.65054	-5.21462	2.34e-06	4.52e-05	4.46904	HLF
201313_at	2.40533	7.13568	6.29531	3.75e-08	1.56e-06	8.47503	ENO2
221520_s_at	2.40213	6.60349	7.63335	1.92e-10	2e-08	13.616	CDCA8
219304_s_at	-2.3964	7.6087	-8.82835	1.72e-12	3.93e-10	18.2157	PDGFD
205325_at	-2.39311	5.80943	-7.87271	7.44e-11	9.25e-09	14.5409	PHYHIP
207714_s_at	2.37993	7.76531	4.27627	6.82e-05	0.000695312	1.22898	SERPINH1
205910_s_at	2.37026	3.90461	4.27443	6.87e-05	0.000698607	1.22292	CEL
219908_at	-2.36299	4.06177	-4.79748	1.08e-05	0.000154421	2.99326	DKK2
204719_at	-2.36248	5.48163	-5.03186	4.59e-06	7.71e-05	3.81636	ABCA8
214235_at	-2.34929	6.85303	-5.5694	6.15e-07	1.57e-05	5.7597	CYP3A5
201839_s_at	2.34376	7.91471	6.43704	2.15e-08	9.98e-07	9.01378	EPCAM
204425_at	2.33855	4.73714	7.84019	8.46e-11	1.01e-08	14.4153	ARHGAP4
203845_at	-2.33739	6.93975	-10.918	5.81e-16	4.86e-13	26.0004	KAT2B
204971_at	-2.33713	12.7943	-5.10191	3.55e-06	6.24e-05	4.06546	CSTA
219787_s_at	2.33476	6.69737	7.4715	3.64e-10	3.26e-08	12.9906	ECT2
209114_at	2.33398	7.72207	5.65266	4.48e-07	1.2e-05	6.06655	TSPAN1
202219_at	2.33344	8.38346	6.53395	1.47e-08	7.31e-07	9.38336	SLC6A8
202107_s_at	2.33267	9.13332	9.93647	2.36e-14	1.14e-11	22.3994	MCM2
217901_at	2.33255	8.57087	7.8534	8.03e-11	9.73e-09	14.4663	DSG2
206604_at	-2.32889	5.99959	-5.57946	5.92e-07	1.53e-05	5.79668	OVOL1
222242_s_at	-2.32851	7.05701	-4.98538	5.45e-06	8.89e-05	3.65182	KLK5
221872_at	2.32394	6.03224	3.91345	0.000232366	0.00184861	0.0647317	RARRES1
219937_at	-2.32164	3.25557	-4.91188	7.13e-06	0.000109655	3.39295	TRHDE
204558_at	2.31587	5.70825	9.0364	7.63e-13	2.04e-10	19.0091	RAD54L
201041_s_at	-2.31526	12.0033	-7.50085	3.24e-10	3.07e-08	13.104	DUSP1
209291_at	-2.31487	8.09095	-6.19494	5.54e-08	2.09e-06	8.09491	ID4
218589_at	-2.30987	9.00087	-7.77625	1.09e-10	1.25e-08	14.1683	LPAR6
210861_s_at	-2.30629	4.61771	-6.31728	3.44e-08	1.45e-06	8.55841	WISP3
209542_x_at	-2.30068	6.76407	-4.59123	2.26e-05	0.000281344	2.28342	IGF1
219669_at	-2.29715	6.62654	-6.7663	5.91e-09	3.53e-07	10.2728	CD177
203585_at	-2.29305	10.2599	-9.35522	2.21e-13	6.72e-11	20.2183	ZNF185
219682_s_at	-2.29107	6.90027	-6.9654	2.7e-09	1.87e-07	11.0379	TBX3
205759_s_at	-2.29106	8.23002	-8.71898	2.64e-12	5.71e-10	17.7975	SULT2B1
204775_at	2.28149	4.88899	7.30198	7.13e-10	6.04e-08	12.3357	CHAF1B
210495_x_at	2.27988	9.93029	4.43397	3.94e-05	0.000441775	1.75223	FN1
212657_s_at	-2.27195	10.6982	-7.28952	7.49e-10	6.27e-08	12.2876	IL1RN
206758_at	2.27115	5.3818	4.2428	7.66e-05	0.000756249	1.11918	EDN2
218002_s_at	-2.26993	9.23366	-6.06684	9.11e-08	3.16e-06	7.61164	CXCL14
213005_s_at	-2.26989	9.32605	-10.6856	1.38e-15	1.08e-12	25.1579	KANK1
206858_s_at	2.26871	6.28779	6.06302	9.25e-08	3.2e-06	7.59727	HOXC6
200795_at	-2.25627	10.6628	-7.5311	2.88e-10	2.83e-08	13.2209	SPARCL1
208260_at	-2.25485	6.8161	-8.14323	2.55e-11	3.71e-09	15.5849	AVPR1B
209719_x_at	-2.2416	12.6311	-4.52101	2.9e-05	0.000345974	2.04509	SERPINB3
217767_at	2.23467	8.12864	4.35168	5.26e-05	0.000560649	1.47796	C3
221003_s_at	-2.23375	3.29467	-7.99848	4.52e-11	6.16e-09	15.0265	CAB39L
219555_s_at	2.22706	6.35234	5.37753	1.27e-06	2.72e-05	5.05808	CENPN
220520_s_at	2.22643	4.3974	7.27009	8.08e-10	6.7e-08	12.2126	NUP62CL
213553_x_at	2.22598	7.34054	5.78168	2.74e-07	7.94e-06	6.5447	APOC1
220756_s_at	2.22554	4.02996	6.46278	1.95e-08	9.19e-07	9.11186	SLC52A1
220927_s_at	-2.22235	2.81916	-5.1137	3.4e-06	6.06e-05	4.1075	HPSE2
219267_at	-2.21245	8.83711	-8.87473	1.44e-12	3.46e-10	18.3928	GLTP
221295_at	-2.20927	5.19272	-6.24743	4.52e-08	1.81e-06	8.29354	CIDEA
211906_s_at	-2.20073	10.8603	-3.69133	0.000479003	0.00327676	-0.617876	SERPINB4
206999_at	2.20064	4.40163	5.05367	4.24e-06	7.24e-05	3.89375	IL12RB2
204059_s_at	-2.19892	8.01489	-6.03569	1.03e-07	3.51e-06	7.49451	ME1
210190_at	-2.19613	2.43944	-6.13839	6.91e-08	2.48e-06	7.88129	STX11
207038_at	-2.19052	6.07747	-6.20365	5.36e-08	2.05e-06	8.12786	SLC16A6
222121_at	-2.18525	3.58176	-5.68189	4.01e-07	1.09e-05	6.17461	ARHGEF26
210633_x_at	-2.18298	11.4745	-8.37421	1.03e-11	1.72e-09	16.4745	KRT10
201849_at	-2.18092	8.47774	-5.38673	1.23e-06	2.65e-05	5.09152	BNIP3
212865_s_at	-2.17193	6.32609	-4.81914	9.99e-06	0.000144922	3.06863	COL14A1
207847_s_at	2.16207	8.57607	7.2689	8.12e-10	6.7e-08	12.208	MUC1
201641_at	2.16194	9.30294	7.10322	1.56e-09	1.2e-07	11.5688	BST2
209125_at	-2.16008	12.7015	-3.87244	0.000265999	0.00206574	-0.0631192	KRT6A
204259_at	2.158	7.68933	5.2967	1.72e-06	3.55e-05	4.76501	MMP7
204503_at	-2.15666	7.94261	-6.96075	2.75e-09	1.88e-07	11.0201	EVPL
218741_at	2.15505	6.32619	6.25415	4.4e-08	1.78e-06	8.31899	CENPM
218542_at	2.15303	7.28096	6.23796	4.69e-08	1.85e-06	8.25769	CEP55
204126_s_at	2.14305	5.47982	5.42991	1.04e-06	2.33e-05	5.24882	CDC45
203961_at	-2.14272	8.70705	-5.87079	1.94e-07	6.06e-06	6.87672	NEBL
203256_at	2.13722	9.13143	4.99497	5.26e-06	8.65e-05	3.68571	CDH3
219165_at	-2.13592	8.45679	-8.86444	1.49e-12	3.54e-10	18.3536	PDLIM2
201531_at	-2.13308	10.8082	-7.60534	2.14e-10	2.19e-08	13.5078	ZFP36
203535_at	-2.13308	13.4038	-5.27446	1.87e-06	3.76e-05	4.68465	S100A9
219153_s_at	-2.13121	5.98799	-7.2892	7.5e-10	6.27e-08	12.2864	THSD4
212268_at	-2.1218	9.83701	-6.86108	4.07e-09	2.65e-07	10.6367	SERPINB1
217930_s_at	-2.11959	6.71512	-7.66928	1.66e-10	1.82e-08	13.7549	TOLLIP
220432_s_at	-2.11783	3.80714	-5.15558	2.91e-06	5.34e-05	4.25722	CYP39A1
218186_at	-2.11343	10.3656	-5.96975	1.33e-07	4.38e-06	7.24696	RAB25
214446_at	-2.11106	7.41108	-5.56246	6.31e-07	1.6e-05	5.73418	ELL2
219737_s_at	-2.10602	4.55478	-6.24435	4.57e-08	1.83e-06	8.2819	PCDH9
220518_at	-2.10549	4.19322	-4.95476	6.1e-06	9.66e-05	3.54376	ABI3BP
206526_at	2.10281	4.38645	5.23004	2.21e-06	4.31e-05	4.52453	RIBC2
201012_at	-2.09863	12.6658	-7.02575	2.12e-09	1.51e-07	11.2703	ANXA1
210262_at	-2.0973	3.7067	-5.18804	2.58e-06	4.92e-05	4.37356	CRISP2
204734_at	-2.09608	11.2704	-3.19163	0.00223988	0.0109643	-2.05778	KRT15
219152_at	2.09418	3.64335	5.02585	4.7e-06	7.82e-05	3.79505	PODXL2
210029_at	2.09226	7.58402	5.34954	1.41e-06	2.98e-05	4.95643	IDO1
216733_s_at	-2.08744	7.88244	-6.83286	4.55e-09	2.9e-07	10.5283	GATM
218876_at	-2.08704	5.32651	-3.89394	0.000247821	0.00194766	0.00381483	TPPP3
219410_at	-2.08703	10.342	-5.64092	4.68e-07	1.25e-05	6.02318	TMEM45A
206498_at	-2.08268	5.75631	-6.74154	6.52e-09	3.77e-07	10.1778	OCA2
205433_at	-2.07622	4.89451	-5.74702	3.12e-07	8.81e-06	6.41595	BCHE
205384_at	-2.07256	6.18993	-5.42729	1.05e-06	2.34e-05	5.23924	FXYD1
214669_x_at	2.06848	9.80021	3.67456	0.000505447	0.00340383	-0.66842	IGKC
205613_at	2.06663	5.62109	5.76213	2.95e-07	8.45e-06	6.47205	SYT17
206513_at	2.06454	7.40003	5.62003	5.07e-07	1.34e-05	5.94612	AIM2
206102_at	2.05569	7.88627	7.6336	1.92e-10	2e-08	13.617	GINS1
214598_at	-2.05556	5.89003	-5.74952	3.09e-07	8.78e-06	6.42524	CLDN8
211043_s_at	-2.05184	10.716	-6.07847	8.71e-08	3.06e-06	7.65545	CLTB
213201_s_at	2.04848	5.26788	4.67427	1.68e-05	0.000222389	2.5675	TNNT1
206714_at	-2.04229	6.86905	-6.66443	8.83e-09	4.8e-07	9.8823	ALOX15B
214677_x_at	2.0403	11.7014	3.65531	0.000537501	0.00356233	-0.726227	IGLC1
207878_at	-2.03818	3.31723	-4.62898	1.98e-05	0.00025289	2.41226	KRT76
207431_s_at	-2.0379	8.54067	-7.49374	3.33e-10	3.1e-08	13.0765	DEGS1
219894_at	-2.03453	4.73702	-6.14889	6.63e-08	2.41e-06	7.92094	MAGEL2
218502_s_at	-2.03357	7.41501	-7.78161	1.07e-10	1.24e-08	14.1889	TRPS1
201893_x_at	-2.0327	11.0733	-6.17065	6.09e-08	2.26e-06	8.00312	DCN
215440_s_at	-2.03114	6.87184	-6.96235	2.73e-09	1.88e-07	11.0262	BEX4
214576_at	-2.02817	2.27825	-5.67986	4.04e-07	1.09e-05	6.1671	KRT36
214605_x_at	-2.02791	5.35342	-5.83653	2.22e-07	6.7e-06	6.74889	GPR1
206023_at	-2.02772	8.86899	-4.97922	5.58e-06	9.03e-05	3.63007	NMU
202589_at	2.02737	10.1305	7.87145	7.47e-11	9.25e-09	14.536	TYMS
220428_at	-2.02489	6.43902	-6.7004	7.67e-09	4.22e-07	10.0201	CD207
211726_s_at	-2.02456	7.63666	-4.74283	1.32e-05	0.000181076	2.80378	FMO2
215239_x_at	-2.01807	6.542	-7.65559	1.76e-10	1.88e-08	13.702	ZNF273
206201_s_at	-2.01783	2.20808	-3.61261	0.000615702	0.00394918	-0.853815	MEOX2
213369_at	-2.01566	4.0876	-4.59325	2.25e-05	0.000280344	2.29031	CDHR1
207761_s_at	-2.01462	9.28393	-6.39077	2.58e-08	1.15e-06	8.83765	METTL7A
206070_s_at	-2.01119	3.91208	-3.76421	0.000378698	0.00272428	-0.396589	EPHA3
205046_at	2.01012	6.18565	5.04503	4.38e-06	7.38e-05	3.86306	CENPE
206862_at	-2.00977	3.54376	-5.22739	2.23e-06	4.34e-05	4.51498	ZNF254
210419_at	-2.00838	4.61284	-5.77811	2.77e-07	8.02e-06	6.53145	BARX2
222039_at	2.0078	7.21733	8.90877	1.26e-12	3.09e-10	18.5227	KIF18B
219359_at	2.00769	6.43043	6.31927	3.41e-08	1.44e-06	8.56595	ATHL1
220413_at	-2.00506	7.4287	-6.73573	6.67e-09	3.83e-07	10.1555	SLC39A2
219412_at	-2.00226	8.52863	-4.32913	5.68e-05	0.000598649	1.40327	RAB38
208606_s_at	-1.99659	5.79213	-4.57353	2.41e-05	0.000295117	2.22317	WNT4
219197_s_at	-1.99294	6.38293	-5.1928	2.53e-06	4.84e-05	4.39064	SCUBE2
219756_s_at	-1.99166	6.60075	-4.74922	1.29e-05	0.000178326	2.82588	POF1B
218312_s_at	-1.98877	7.51983	-7.75228	1.2e-10	1.34e-08	14.0756	ZSCAN18
203717_at	-1.98783	5.72373	-6.417	2.33e-08	1.07e-06	8.93746	DPP4
205403_at	-1.98609	7.32526	-5.29513	1.73e-06	3.57e-05	4.75934	IL1R2
213247_at	-1.98473	5.64237	-4.24893	7.5e-05	0.000745169	1.13926	SVEP1
208036_at	-1.98245	4.05143	-6.73396	6.72e-09	3.83e-07	10.1487	OPN1SW
206316_s_at	1.97984	7.15655	8.83865	1.65e-12	3.84e-10	18.2551	KNTC1
218404_at	1.97757	5.03243	5.85152	2.09e-07	6.39e-06	6.80479	SNX10
211110_s_at	-1.97646	6.82638	-6.97539	2.59e-09	1.82e-07	11.0764	AR
209035_at	1.97564	7.42014	5.28778	1.78e-06	3.65e-05	4.73276	MDK
204749_at	-1.97085	4.4316	-3.60189	0.000636988	0.00405311	-0.885714	NAP1L3
208526_at	-1.97035	5.28885	-5.95944	1.38e-07	4.55e-06	7.20831	OR2F1
218608_at	1.97026	5.08727	6.26314	4.25e-08	1.73e-06	8.35309	ATP13A2
221524_s_at	-1.9702	7.32473	-4.68455	1.62e-05	0.000216137	2.60281	RRAGD
203234_at	-1.96873	8.50301	-5.57774	5.96e-07	1.53e-05	5.79035	UPP1
205364_at	-1.96292	5.74538	-6.64393	9.57e-09	5.07e-07	9.80383	ACOX2
205828_at	1.95906	6.37151	4.66323	1.75e-05	0.000228938	2.52959	MMP3
210090_at	-1.95481	3.21454	-3.9811	0.000185636	0.00155162	0.277352	ARC
212915_at	-1.95397	5.17694	-4.03881	0.000153052	0.00132456	0.460384	PDZRN3
205554_s_at	-1.95365	6.84772	-6.3001	3.68e-08	1.53e-06	8.4932	DNASE1L3
209605_at	-1.95052	8.68047	-6.32239	3.37e-08	1.44e-06	8.57781	TST
219714_s_at	-1.94779	4.88392	-5.1317	3.18e-06	5.73e-05	4.17181	CACNA2D3
218922_s_at	-1.94737	6.10052	-4.85878	8.65e-06	0.000128784	3.20692	CERS4
214804_at	1.94731	5.36754	6.51052	1.62e-08	7.83e-07	9.29391	CENPI
206059_at	-1.94701	7.94924	-5.54107	6.85e-07	1.69e-05	5.65558	ZNF91
202871_at	1.94526	6.56093	6.82916	4.62e-09	2.91e-07	10.5141	TRAF4
206177_s_at	-1.93541	5.41501	-4.41856	4.16e-05	0.000462549	1.70065	ARG1
201710_at	1.93493	6.36021	6.48744	1.77e-08	8.5e-07	9.20588	MYBL2
217771_at	1.93042	6.49137	4.25322	7.39e-05	0.000738345	1.15333	GOLM1
207655_s_at	-1.92527	8.1457	-6.70966	7.39e-09	4.11e-07	10.0556	BLNK
202619_s_at	1.92461	8.37518	5.51229	7.64e-07	1.84e-05	5.55004	PLOD2
215731_s_at	1.92125	4.34169	5.56098	6.35e-07	1.61e-05	5.72875	MPHOSPH9
220289_s_at	-1.91886	6.72579	-4.64567	1.86e-05	0.000240589	2.4694	AIM1L
205680_at	1.91828	5.73155	3.31804	0.00153428	0.00818107	-1.70692	MMP10
210167_s_at	-1.91776	4.23951	-6.32194	3.38e-08	1.44e-06	8.57608	TEF
220333_at	-1.91751	4.01641	-5.29792	1.71e-06	3.54e-05	4.76944	PAQR5
212531_at	-1.91463	10.6383	-4.25483	7.35e-05	0.000736043	1.15859	LCN2
209118_s_at	-1.91445	9.81475	-6.02357	1.08e-07	3.66e-06	7.44896	TUBA1A
215536_at	-1.91267	7.11019	-5.55226	6.56e-07	1.65e-05	5.69669	HLA-DQB2
204441_s_at	1.91019	6.29744	6.70086	7.65e-09	4.22e-07	10.0219	POLA2
218677_at	-1.90956	11.266	-7.501	3.24e-10	3.07e-08	13.1046	S100A14
205485_at	1.90741	6.36677	5.1479	2.99e-06	5.47e-05	4.22974	RYR1
206482_at	-1.90583	7.02267	-5.97868	1.28e-07	4.27e-06	7.28044	PTK6
204320_at	1.90488	4.74607	3.66886	0.000514746	0.00345348	-0.685564	COL11A1
219648_at	-1.9041	8.35634	-7.37858	5.26e-10	4.55e-08	12.6316	MREG
206628_at	-1.89672	6.85052	-8.27153	1.54e-11	2.41e-09	16.0793	SLC5A1
214199_at	-1.8938	4.32988	-4.04827	0.000148262	0.00128831	0.490559	SFTPD
218308_at	1.89135	6.4874	6.82694	4.66e-09	2.92e-07	10.5056	TACC3
216237_s_at	1.88928	8.71972	8.48173	6.71e-12	1.26e-09	16.8877	MCM5
202037_s_at	-1.88817	8.38239	-4.45352	3.68e-05	0.000419629	1.81777	SFRP1
219436_s_at	-1.87606	5.62196	-5.16039	2.86e-06	5.31e-05	4.27446	EMCN
217845_x_at	-1.87357	10.7824	-8.00202	4.46e-11	6.15e-09	15.0402	HIGD1A
219959_at	1.87319	6.66877	6.75556	6.17e-09	3.65e-07	10.2316	MOCOS
210096_at	-1.87227	6.40019	-2.93585	0.00469005	0.019471	-2.73755	CYP4B1
41644_at	-1.87187	9.28551	-8.97808	9.58e-13	2.51e-10	18.787	SASH1
218736_s_at	-1.87113	7.6653	-6.22848	4.86e-08	1.9e-06	8.22181	PALMD
219440_at	-1.8641	5.78939	-4.91362	7.09e-06	0.000109094	3.39906	RAI2
209373_at	-1.86409	10.2732	-5.64482	4.62e-07	1.23e-05	6.03759	MALL
219597_s_at	-1.86179	8.44352	-5.82181	2.35e-07	7.01e-06	6.69404	DUOX1
204235_s_at	-1.8599	7.21457	-4.89908	7.47e-06	0.000113642	3.34802	GULP1
209873_s_at	-1.85975	9.74084	-6.98501	2.5e-09	1.76e-07	11.1134	PKP3
205514_at	-1.8594	5.20409	-6.51899	1.56e-08	7.66e-07	9.32626	ZNF415
206619_at	-1.85547	4.0557	-5.13573	3.13e-06	5.66e-05	4.18619	DKK4
201939_at	-1.85006	8.31039	-6.14847	6.64e-08	2.41e-06	7.91933	PLK2
204825_at	1.84886	8.37241	6.8654	4e-09	2.61e-07	10.6533	MELK
212099_at	-1.8487	10.1579	-6.8587	4.11e-09	2.66e-07	10.6276	RHOB
205987_at	-1.84731	4.70918	-4.44103	3.85e-05	0.000433305	1.77587	CD1C
205620_at	-1.8458	4.8474	-4.96417	5.89e-06	9.39e-05	3.57696	F10
209453_at	1.84358	6.24815	5.41249	1.11e-06	2.45e-05	5.1853	SLC9A1
219934_s_at	-1.84328	4.81433	-4.09759	0.000125562	0.00112682	0.64837	SULT1E1
206364_at	1.84167	6.87502	7.19398	1.09e-09	8.79e-08	11.9189	KIF14
219225_at	-1.83914	5.88597	-4.98019	5.56e-06	9.02e-05	3.6335	PGBD5
208134_x_at	-1.83883	4.67107	-6.02927	1.05e-07	3.59e-06	7.47037	PSG2
218694_at	-1.83822	6.11057	-4.96462	5.88e-06	9.39e-05	3.57854	ARMCX1
210095_s_at	1.83211	10.8039	4.94067	6.42e-06	0.000100685	3.49416	IGFBP3
206065_s_at	-1.8321	3.4145	-5.51176	7.65e-07	1.84e-05	5.54807	DPYS
209800_at	-1.83107	10.4371	-2.60035	0.0116753	0.0388072	-3.56363	KRT16
215379_x_at	1.82942	10.2085	3.36817	0.00131748	0.00724328	-1.56518	IGLV1-44
205977_s_at	-1.82917	8.11061	-6.90818	3.38e-09	2.26e-07	10.8178	EPHA1
219368_at	-1.8287	4.60322	-6.36008	2.91e-08	1.27e-06	8.72096	NAP1L2
207808_s_at	-1.82737	7.16661	-5.53741	6.94e-07	1.7e-05	5.64216	PROS1
203764_at	1.82494	7.26047	5.15671	2.9e-06	5.34e-05	4.26127	DLGAP5
203828_s_at	1.82249	6.75329	3.67378	0.000506703	0.00341046	-0.670755	IL32
219918_s_at	1.82173	7.823	5.68074	4.02e-07	1.09e-05	6.17036	ASPM
209193_at	-1.82093	9.56283	-7.77125	1.11e-10	1.27e-08	14.1489	PIM1
214238_at	-1.81725	5.89217	-5.84899	2.11e-07	6.43e-06	6.79538	AC012065.7
214063_s_at	-1.81631	5.50727	-3.71347	0.000446115	0.00310435	-0.550933	TF
218657_at	-1.81089	7.69439	-4.72109	1.42e-05	0.000193683	2.72868	RAPGEFL1
218319_at	-1.81025	8.99623	-5.82326	2.33e-07	6.98e-06	6.69945	PELI1
210115_at	1.80989	6.58653	6.01355	1.12e-07	3.8e-06	7.4113	RPL39L
200629_at	1.80904	9.16009	6.25604	4.37e-08	1.77e-06	8.32615	WARS
222268_x_at	-1.80868	4.14766	-5.46513	9.13e-07	2.11e-05	5.37739	MUC5B
218960_at	1.80669	7.70957	4.2343	7.88e-05	0.000773658	1.09138	TMPRSS4
213624_at	-1.80527	7.81356	-5.72392	3.41e-07	9.49e-06	6.33025	SMPDL3A
205180_s_at	1.80458	6.01199	5.27481	1.87e-06	3.76e-05	4.68591	ADAM8
33579_i_at	-1.8044	6.23221	-8.4084	8.96e-12	1.59e-09	16.6059	GALR3
205199_at	1.80308	6.84683	6.21618	5.1e-08	1.97e-06	8.17525	CA9
202887_s_at	1.80156	10.1428	5.90153	1.73e-07	5.55e-06	6.99153	DDIT4
207057_at	-1.80109	6.43303	-4.64099	1.9e-05	0.000243775	2.45334	SLC16A7
205464_at	-1.79779	7.49289	-6.80994	4.98e-09	3.09e-07	10.4403	SCNN1B
204794_at	-1.79769	5.9742	-5.39001	1.21e-06	2.62e-05	5.10347	DUSP2
204797_s_at	-1.79552	6.0186	-6.1304	7.12e-08	2.53e-06	7.85117	EML1
210366_at	-1.79487	3.91794	-5.2243	2.25e-06	4.38e-05	4.50388	SLCO1B1
209357_at	-1.79461	6.95146	-6.64971	9.36e-09	5e-07	9.82592	CITED2
205125_at	-1.79184	8.17309	-7.47751	3.56e-10	3.21e-08	13.0138	PLCD1
204826_at	1.79087	6.21371	8.30407	1.35e-11	2.17e-09	16.2046	CCNF
219930_at	-1.7908	4.59137	-5.16478	2.81e-06	5.26e-05	4.29018	KLF8
219643_at	-1.7894	2.68789	-3.80517	0.000331513	0.00245813	-0.271073	LRP1B
204078_at	1.78898	4.66878	5.17842	2.67e-06	5.06e-05	4.33905	LEPREL4
215395_x_at	-1.78897	7.88574	-6.92446	3.17e-09	2.14e-07	10.8804	PRSS3P2
210052_s_at	1.78807	8.18758	7.05324	1.91e-09	1.4e-07	11.3762	TPX2
202153_s_at	1.7873	7.76252	7.63464	1.91e-10	2e-08	13.621	NUP62
206104_at	-1.78577	6.73381	-5.86007	2.02e-07	6.23e-06	6.83671	ISL1
202747_s_at	-1.78424	6.85089	-5.92589	1.57e-07	5.11e-06	7.08267	ITM2A
211959_at	-1.78278	8.97846	-2.79443	0.00694552	0.0261128	-3.09518	IGFBP5
201201_at	-1.78056	13.2295	-6.51047	1.62e-08	7.83e-07	9.29375	CSTB
217210_at	-1.78	3.7829	-4.74409	1.31e-05	0.000180651	2.80815	RP1-8B22.1
218755_at	1.77827	7.38173	5.329	1.52e-06	3.18e-05	4.88194	KIF20A
33767_at	1.77807	5.48372	3.28845	0.00167764	0.00878817	-1.78991	NEFH
207112_s_at	-1.7771	5.87454	-5.95681	1.39e-07	4.58e-06	7.19845	GAB1
203988_s_at	1.77472	6.31371	4.68718	1.61e-05	0.000215019	2.61186	FUT8
202504_at	-1.77409	11.8192	-5.55411	6.52e-07	1.64e-05	5.70348	TRIM29
212713_at	-1.76907	5.3153	-3.08633	0.00304974	0.0138933	-2.34263	MFAP4
212665_at	-1.76829	9.83967	-6.74605	6.41e-09	3.74e-07	10.1951	TIPARP
204415_at	1.76384	7.94103	5.05846	4.17e-06	7.16e-05	3.91078	IFI6
214786_at	-1.76197	5.12225	-5.13935	3.09e-06	5.63e-05	4.19914	MAP3K1
212841_s_at	-1.76151	7.30951	-4.56631	2.47e-05	0.000302186	2.19863	PPFIBP2
215465_at	-1.76139	5.84886	-3.73935	0.000410408	0.00290084	-0.472369	ABCA12
206115_at	-1.76117	6.99002	-4.84038	9.25e-06	0.000135752	3.14265	EGR3
221315_s_at	-1.7581	4.385	-4.68479	1.62e-05	0.000216137	2.60366	FGF22
204023_at	1.75739	8.61137	6.61753	1.06e-08	5.53e-07	9.70281	RFC4
214076_at	-1.753	7.35703	-7.75016	1.21e-10	1.34e-08	14.0674	GFOD2
216299_s_at	1.75298	4.34349	6.74624	6.4e-09	3.74e-07	10.1958	XRCC3
219230_at	-1.75251	4.91139	-4.44815	3.75e-05	0.000426453	1.79974	TMEM100
219580_s_at	1.7519	5.41051	4.0178	0.000164216	0.00140058	0.393591	TMC5
220119_at	-1.75083	5.38327	-6.19977	5.44e-08	2.07e-06	8.11318	EPB41L4A
207480_s_at	-1.75072	7.77551	-5.9838	1.26e-07	4.19e-06	7.29964	MEIS2
220651_s_at	1.74984	6.13079	5.15392	2.93e-06	5.37e-05	4.25126	MCM10
220840_s_at	1.74823	5.99649	7.90911	6.44e-11	8.24e-09	14.6815	C1orf112
221310_at	-1.74688	3.08297	-3.69524	0.000473032	0.00325071	-0.606073	FGF14
220625_s_at	-1.74564	5.24369	-4.47096	3.46e-05	0.000399873	1.87635	ELF5
203780_at	-1.74033	9.10348	-5.54532	6.74e-07	1.68e-05	5.67119	MPZL2
205907_s_at	-1.73917	4.93801	-5.11291	3.41e-06	6.07e-05	4.10471	OMD
218169_at	1.7391	5.69154	6.32418	3.35e-08	1.44e-06	8.58458	VAC14
209368_at	-1.73836	6.0485	-4.71265	1.47e-05	0.000198995	2.69959	EPHX2
214840_at	-1.73713	4.41398	-6.16795	6.16e-08	2.28e-06	7.9929	TOM1L2
214382_at	-1.73405	3.54142	-3.62237	0.000596939	0.00385047	-0.824759	UNC93A
211667_x_at	-1.7306	4.44858	-4.55721	2.55e-05	0.000309374	2.16775	TRAV12-2
208961_s_at	-1.72876	9.61169	-6.27518	4.06e-08	1.66e-06	8.39871	KLF6
209183_s_at	1.72773	6.939	4.08323	0.0001318	0.00117524	0.602304	C10orf10
205959_at	1.72613	4.14791	3.26073	0.00182331	0.00934062	-1.86718	MMP13
205830_at	1.725	3.30908	3.70672	0.000455916	0.00315843	-0.57139	CLGN
206706_at	-1.72266	5.25448	-4.98433	5.47e-06	8.9e-05	3.6481	NTF3
202357_s_at	1.72235	7.62227	5.29207	1.75e-06	3.6e-05	4.74829	CFB
214490_at	-1.72128	5.41282	-4.33821	5.51e-05	0.000582545	1.4333	ARSF
217744_s_at	-1.71871	11.3673	-5.495	8.15e-07	1.94e-05	5.48666	PERP
202870_s_at	1.71843	7.99982	6.52832	1.51e-08	7.41e-07	9.36186	CDC20
36711_at	-1.71539	9.08306	-5.9712	1.32e-07	4.37e-06	7.25238	MAFF
200965_s_at	-1.71471	10.8496	-7.45558	3.88e-10	3.43e-08	12.929	ABLIM1
211879_x_at	-1.71222	4.9644	-5.49546	8.14e-07	1.94e-05	5.48838	PCDHGA3
209365_s_at	-1.71196	9.48424	-5.82566	2.31e-07	6.95e-06	6.70838	ECM1
204855_at	-1.70883	10.6947	-3.77084	0.000370652	0.00267407	-0.376342	SERPINB5
204470_at	1.7057	8.007	3.69981	0.000466151	0.00321337	-0.592285	CXCL1
210397_at	-1.7037	9.05073	-4.35902	5.12e-05	0.000548404	1.5023	DEFB1
207362_at	-1.70328	3.15678	-4.43789	3.89e-05	0.000436932	1.76533	SLC30A4
219496_at	-1.69609	9.28575	-6.64428	9.56e-09	5.07e-07	9.80515	SOWAHC
210652_s_at	-1.69414	6.68362	-4.31578	5.95e-05	0.000621239	1.35915	TTC39A
201818_at	1.69327	6.89059	5.03939	4.47e-06	7.52e-05	3.84307	LPCAT1
206192_at	-1.69243	4.74681	-3.31344	0.00155579	0.00826375	-1.71986	CDSN
202920_at	-1.69211	6.24857	-4.01263	0.000167084	0.00142051	0.377172	ANK2
205857_at	-1.69042	5.29861	-4.35942	5.12e-05	0.00054824	1.50363	SLC18A2
219531_at	1.68996	5.4126	5.83339	2.24e-07	6.77e-06	6.73718	CEP72
214045_at	-1.68954	4.93993	-4.78564	1.13e-05	0.000160442	2.95214	LIAS
207575_at	-1.6888	4.91618	-6.09569	8.15e-08	2.87e-06	7.72032	GOLGA6A
220971_at	-1.68835	4.36395	-6.16502	6.23e-08	2.3e-06	7.98186	IL25
205577_at	-1.68744	4.72709	-5.76037	2.97e-07	8.48e-06	6.46553	PYGM
221539_at	1.68676	8.32225	6.26942	4.15e-08	1.69e-06	8.37687	EIF4EBP1
219109_at	-1.68373	6.52755	-4.37512	4.84e-05	0.000524778	1.55582	SPAG16
209529_at	1.68284	7.54014	6.8078	5.02e-09	3.09e-07	10.4321	PPAP2C
219211_at	1.68237	5.9264	5.13713	3.11e-06	5.65e-05	4.1912	USP18
218355_at	1.68081	7.22555	6.7416	6.52e-09	3.77e-07	10.1781	KIF4A
221795_at	-1.67858	6.94291	-3.49531	0.000890207	0.00528563	-1.19929	NTRK2
205572_at	1.67254	5.016	4.60085	2.19e-05	0.000275337	2.3162	ANGPT2
39248_at	-1.67237	12.1663	-4.06893	0.000138307	0.00121769	0.556542	AQP3
214608_s_at	-1.66929	4.37546	-4.00412	0.000171908	0.00145629	0.350178	EYA1
207276_at	-1.66766	1.24816	-4.03362	0.000155737	0.00134195	0.443885	CDR1
209832_s_at	1.66539	5.84903	6.58581	1.2e-08	6.16e-07	9.58149	CDT1
211064_at	-1.66052	3.46732	-4.58799	2.29e-05	0.000284228	2.27238	ZNF493
220040_x_at	-1.66027	5.73154	-6.21848	5.06e-08	1.96e-06	8.18394	ZC4H2
220356_at	-1.65535	3.91127	-4.2565	7.3e-05	0.000733584	1.16406	CORIN
218749_s_at	1.65478	6.22717	5.45292	9.56e-07	2.19e-05	5.3328	SLC8B1
208795_s_at	1.65452	8.74339	6.69947	7.69e-09	4.22e-07	10.0165	MCM7
201930_at	1.65314	9.45559	7.50085	3.24e-10	3.07e-08	13.104	MCM6
218009_s_at	1.65301	8.62079	5.8628	2e-07	6.19e-06	6.84689	PRC1
201312_s_at	-1.65263	8.99198	-5.18673	2.59e-06	4.93e-05	4.36886	SH3BGRL
221022_s_at	-1.65131	4.71094	-4.80126	1.07e-05	0.00015262	3.00639	PMFBP1
206030_at	-1.64856	4.41884	-5.16167	2.84e-06	5.3e-05	4.27902	ASPA
212724_at	-1.6468	10.8438	-6.63908	9.76e-09	5.12e-07	9.78526	RND3
204341_at	-1.64563	9.13806	-6.53651	1.46e-08	7.27e-07	9.39312	TRIM16
212314_at	1.64034	8.13694	7.1057	1.55e-09	1.2e-07	11.5784	SEL1L3
208031_s_at	-1.63963	4.13125	-4.95723	6.04e-06	9.6e-05	3.55248	RFX2
207295_at	-1.63877	5.02148	-5.27338	1.88e-06	3.77e-05	4.68077	SCNN1G
209318_x_at	-1.63745	7.362	-5.44085	1e-06	2.27e-05	5.28872	PLAGL1
216403_at	-1.63314	3.71906	-5.24913	2.05e-06	4.08e-05	4.59329	SP3P
220013_at	-1.63252	8.39637	-3.64151	0.000561683	0.00367216	-0.767581	EPHX3
217996_at	-1.63008	8.35605	-4.60983	2.12e-05	0.000267779	2.34686	PHLDA1
202992_at	-1.62983	4.1448	-3.60168	0.000637397	0.00405311	-0.886317	C7
209681_at	-1.62967	7.25593	-6.21964	5.03e-08	1.96e-06	8.18833	SLC19A2
204784_s_at	1.62874	7.60347	5.33425	1.49e-06	3.13e-05	4.90096	MLF1
205471_s_at	-1.62813	5.59521	-4.07824	0.000134038	0.00119181	0.586314	DACH1
201739_at	-1.62794	11.4145	-5.93275	1.53e-07	4.99e-06	7.10833	SGK1
201535_at	-1.62671	8.18488	-6.84847	4.28e-09	2.75e-07	10.5883	UBL3
204731_at	-1.6266	6.61539	-5.4377	1.01e-06	2.28e-05	5.27722	TGFBR3
206307_s_at	1.62617	5.22309	4.47118	3.46e-05	0.000399873	1.87709	FOXD1
204420_at	-1.62568	7.59176	-3.54266	0.00076771	0.00469839	-1.06072	FOSL1
207828_s_at	1.61963	8.16429	5.97443	1.3e-07	4.32e-06	7.2645	CENPF
218782_s_at	1.61827	6.79004	6.39291	2.56e-08	1.14e-06	8.84579	ATAD2
221113_s_at	-1.61766	5.84101	-5.84406	2.15e-07	6.52e-06	6.77699	WNT16
205622_at	-1.61636	5.73914	-6.06973	9.01e-08	3.13e-06	7.62253	SMPD2
205498_at	-1.6153	5.96708	-4.09993	0.000124573	0.00112036	0.655877	GHR
209493_at	-1.61236	6.70859	-3.83433	0.000301404	0.00227249	-0.181186	PDZD2
213230_at	1.6109	5.53083	3.88504	0.000255198	0.00199733	-0.0239268	CDR2L
219722_s_at	-1.60936	7.73165	-6.95954	2.76e-09	1.88e-07	11.0154	GDPD3
201292_at	1.60819	8.34347	5.45285	9.56e-07	2.19e-05	5.33254	TOP2A
201428_at	-1.60602	8.1167	-5.27716	1.85e-06	3.75e-05	4.6944	CLDN4
209773_s_at	1.60592	9.48089	5.70756	3.63e-07	1e-05	6.26963	RRM2
204375_at	1.60343	5.4231	5.13898	3.09e-06	5.63e-05	4.19784	CLSTN3
211423_s_at	-1.60267	9.05087	-6.17386	6.02e-08	2.25e-06	8.01523	SC5D
210448_s_at	1.60185	4.51892	4.40632	4.34e-05	0.00048063	1.65978	P2RX5
211122_s_at	1.6001	5.15995	4.04199	0.000151424	0.00131381	0.470533	CXCL11
203240_at	-1.59963	7.36211	-2.83875	0.00614908	0.0237593	-2.98455	FCGBP
209679_s_at	-1.59865	8.91436	-6.5666	1.3e-08	6.53e-07	9.50809	SMAGP
204472_at	-1.59752	8.52007	-3.87511	0.000263674	0.00205341	-0.0548176	GEM
208626_s_at	-1.59729	9.46427	-7.87171	7.46e-11	9.25e-09	14.537	VAT1
210609_s_at	-1.59668	9.06039	-7.48833	3.41e-10	3.11e-08	13.0556	TP53I3
203710_at	-1.59561	5.87543	-5.43351	1.03e-06	2.31e-05	5.26193	ITPR1
214829_at	-1.59552	4.30409	-3.18041	0.00231542	0.011244	-2.08845	AASS
220944_at	-1.59507	7.37094	-8.24367	1.72e-11	2.63e-09	15.972	PGLYRP4
219768_at	1.59385	5.17401	3.42972	0.00109084	0.00620948	-1.38919	VTCN1
204602_at	-1.59345	7.68891	-3.84951	0.000286792	0.00218682	-0.134245	DKK1
202954_at	1.59117	9.10688	7.76319	1.15e-10	1.3e-08	14.1178	UBE2C
218653_at	1.59086	6.17703	6.07741	8.75e-08	3.07e-06	7.65144	SLC25A15
214788_x_at	-1.58951	4.43517	-5.53685	6.96e-07	1.7e-05	5.64009	DDN
211712_s_at	-1.58862	6.14548	-4.58037	2.35e-05	0.000289771	2.24643	ANXA9
203358_s_at	1.58818	6.83476	6.52835	1.51e-08	7.41e-07	9.36196	EZH2
219115_s_at	-1.58759	5.5847	-4.8065	1.05e-05	0.000150495	3.02461	IL20RA
213056_at	-1.58734	7.37625	-6.96494	2.7e-09	1.87e-07	11.0362	FRMD4B
219203_at	1.58491	6.18751	4.74366	1.31e-05	0.000180734	2.80665	EMC9
211986_at	-1.58063	11.8352	-7.50252	3.22e-10	3.07e-08	13.1104	AHNAK
205991_s_at	-1.5787	7.48756	-5.85211	2.09e-07	6.39e-06	6.80699	PRRX1
209386_at	-1.57677	10.7358	-4.24209	7.67e-05	0.00075748	1.11688	TM4SF1
204112_s_at	-1.57415	6.75388	-4.40519	4.36e-05	0.000482108	1.65601	HNMT
221653_x_at	1.57396	6.90957	5.67766	4.07e-07	1.1e-05	6.15898	APOL2
203145_at	1.57371	7.08204	7.1391	1.36e-09	1.07e-07	11.7072	SPAG5
208483_x_at	-1.57326	3.37711	-3.48975	0.000905756	0.00536273	-1.21549	KRT33A
218550_s_at	-1.57299	6.56448	-5.02343	4.74e-06	7.87e-05	3.78645	LRRC20
208072_s_at	1.57154	6.15459	4.57373	2.41e-05	0.000295117	2.22388	DGKD
214807_at	-1.57118	6.085	-4.46713	3.51e-05	0.000403343	1.86347	PLXDC2
207944_at	-1.57113	3.70664	-5.16719	2.79e-06	5.25e-05	4.29879	OCM2
219478_at	1.57074	6.2106	3.55264	0.000744026	0.00458475	-1.03137	WFDC1
218180_s_at	-1.56318	8.31275	-6.74819	6.35e-09	3.74e-07	10.2033	EPS8L2
208712_at	-1.56143	7.61827	-5.90216	1.72e-07	5.55e-06	6.99392	CCND1
204256_at	-1.56119	6.97418	-5.32949	1.52e-06	3.18e-05	4.8837	ELOVL6
218039_at	1.56118	9.25588	5.12528	3.25e-06	5.83e-05	4.14887	NUSAP1
205113_at	-1.56067	5.02802	-3.51193	0.000845233	0.0050761	-1.15079	NEFM
219401_at	1.5606	5.40038	4.75257	1.27e-05	0.000176379	2.83749	XYLT2
221399_at	-1.55886	4.8204	-4.86506	8.46e-06	0.000126029	3.22886	EDA2R
213007_at	1.55731	7.39249	6.23773	4.69e-08	1.85e-06	8.25683	FANCI
220364_at	-1.55723	3.70404	-4.28689	6.58e-05	0.00067305	1.26388	EPB41L4A-AS2
202582_s_at	-1.55558	9.54899	-6.41973	2.31e-08	1.06e-06	8.94788	RANBP9
217109_at	1.55536	7.85498	2.48629	0.0156716	0.048571	-3.8264	MUC4
220942_x_at	-1.55443	11.6611	-5.39115	1.21e-06	2.61e-05	5.10763	FAM162A
221436_s_at	1.55255	6.35456	5.59665	5.54e-07	1.45e-05	5.85997	CDCA3
217381_s_at	-1.55239	5.58173	-5.72607	3.38e-07	9.44e-06	6.33825	TARP
204146_at	1.54967	6.2141	5.54908	6.64e-07	1.66e-05	5.685	RAD51AP1
218693_at	1.54805	5.9213	5.42745	1.05e-06	2.34e-05	5.23984	TSPAN15
204709_s_at	1.54745	4.69558	5.11243	3.41e-06	6.07e-05	4.10297	KIF23
206330_s_at	-1.54632	3.6258	-6.0727	8.91e-08	3.1e-06	7.63372	SHC3
210318_at	-1.54498	3.99118	-5.3717	1.3e-06	2.78e-05	5.0369	RBP3
219355_at	1.54439	3.98964	2.9739	0.00421157	0.0179052	-2.63908	CXorf57
220437_at	-1.54423	3.08037	-4.69512	1.56e-05	0.000209874	2.6392	C19orf80
213947_s_at	1.54321	7.01034	7.23384	9.33e-10	7.65e-08	12.0727	NUP210
205259_at	-1.54268	5.01716	-3.38136	0.00126547	0.00702743	-1.52766	NR3C2
206277_at	-1.54205	5.85239	-3.66614	0.000519229	0.00347057	-0.693717	P2RY2
219944_at	-1.54163	6.21196	-6.25277	4.43e-08	1.78e-06	8.31377	CLIP4
205817_at	1.54121	4.2303	4.21668	8.37e-05	0.000808662	1.03383	SIX1
202446_s_at	1.54038	9.76502	6.71763	7.16e-09	4.03e-07	10.0861	PLSCR1
203939_at	-1.54033	5.83374	-3.19587	0.00221192	0.0108675	-2.04616	NT5E
203797_at	-1.53924	9.52074	-5.0166	4.86e-06	8.03e-05	3.76226	VSNL1
204573_at	-1.53489	8.47809	-5.76901	2.87e-07	8.24e-06	6.49761	CROT
209242_at	-1.53438	6.23404	-5.8644	1.99e-07	6.18e-06	6.85286	PEG3
213238_at	-1.53345	7.74765	-7.08764	1.66e-09	1.24e-07	11.5088	ATP10D
215321_at	-1.53306	3.90101	-4.01257	0.000167119	0.00142051	0.376972	RUNDC3B
207775_at	-1.53266	3.18739	-3.91372	0.000232163	0.00184817	0.0655585	MGC4859
209396_s_at	1.53045	7.35804	3.56518	0.000715264	0.00443803	-0.994417	CHI3L1
215758_x_at	-1.53028	7.98003	-7.46039	3.81e-10	3.39e-08	12.9476	ZNF93
209550_at	-1.53008	7.41563	-5.21517	2.33e-06	4.52e-05	4.47103	NDN
218454_at	-1.52945	10.0447	-4.6267	2e-05	0.000254697	2.40446	PLBD1
204051_s_at	-1.52912	8.46681	-3.08475	0.00306371	0.0139366	-2.34684	SFRP4
204026_s_at	1.52795	9.16671	6.1624	6.29e-08	2.31e-06	7.97193	ZWINT
217931_at	1.52748	6.15923	5.20112	2.46e-06	4.71e-05	4.42053	CNPY3
210559_s_at	1.52591	8.55067	5.30258	1.68e-06	3.49e-05	4.7863	CDK1
214660_at	1.52542	2.46525	3.66663	0.000518422	0.00346886	-0.692254	ITGA1
214070_s_at	-1.52516	8.04434	-5.70556	3.66e-07	1.01e-05	6.26222	ATP10B
212925_at	1.52432	7.04415	4.85724	8.7e-06	0.000129201	3.20153	MISP
205726_at	-1.52179	7.1451	-6.19586	5.52e-08	2.09e-06	8.09838	DIAPH2
201694_s_at	-1.5208	10.0225	-5.52049	7.4e-07	1.8e-05	5.58009	EGR1
203021_at	-1.52069	12.1664	-4.29116	6.48e-05	0.000667013	1.27794	SLPI
218730_s_at	-1.51995	2.79155	-2.52836	0.0140726	0.0447816	-3.73059	OGN
203946_s_at	-1.5191	7.7602	-4.16274	0.000100664	0.000942486	0.858489	ARG2
205646_s_at	1.51868	4.21585	3.15744	0.00247757	0.0118414	-2.15101	PAX6
209008_x_at	1.51735	9.08269	5.1696	2.76e-06	5.21e-05	4.30745	KRT8
218888_s_at	1.5141	7.67845	4.44305	3.82e-05	0.000431142	1.78262	NETO2
205413_at	-1.51371	5.15984	-2.70142	0.00893392	0.0315999	-3.32296	MPPED2
202540_s_at	-1.50911	8.35346	-5.50164	7.95e-07	1.9e-05	5.511	HMGCR
215367_at	-1.50847	4.53112	-5.58622	5.77e-07	1.49e-05	5.82156	KIAA1614
209680_s_at	1.50742	7.31225	5.24234	2.11e-06	4.16e-05	4.5688	KIFC1
222206_s_at	1.5069	4.52012	6.36242	2.89e-08	1.26e-06	8.72985	NCLN
203936_s_at	1.50591	8.39572	5.78518	2.7e-07	7.87e-06	6.55774	MMP9
202917_s_at	-1.50539	13.9741	-4.10791	0.000121254	0.00109917	0.681541	S100A8
220786_s_at	-1.50348	2.79753	-4.01749	0.000164388	0.00140109	0.392599	SLC38A4
219491_at	1.50312	4.28466	3.74759	0.000399634	0.00284391	-0.447305	LRFN4
217192_s_at	-1.50249	6.9821	-4.96223	5.93e-06	9.45e-05	3.57009	PRDM1
203915_at	1.502	7.92313	4.12452	0.00011462	0.00104888	0.73502	CXCL9
212992_at	-1.50107	9.84681	-5.48787	8.38e-07	1.98e-05	5.46058	AHNAK2
205898_at	-1.50059	5.73412	-4.02766	0.000158881	0.00136249	0.424918	CX3CR1
218559_s_at	-1.50048	9.67032	-5.87817	1.89e-07	5.94e-06	6.90426	MAFB
202662_s_at	-1.49956	6.5376	-7.53015	2.89e-10	2.83e-08	13.2172	ITPR2
214470_at	-1.49888	6.48722	-3.96184	0.000197927	0.00163368	0.216606	KLRB1
206632_s_at	1.49881	6.90401	3.64432	0.000556675	0.00364892	-0.759165	APOBEC3B
211518_s_at	-1.49873	2.90761	-6.24255	4.61e-08	1.83e-06	8.27508	BMP4
201664_at	1.49724	9.21763	5.89544	1.77e-07	5.66e-06	6.96879	SMC4
205083_at	-1.4967	5.2728	-4.68454	1.62e-05	0.000216137	2.6028	AOX1
215906_at	-1.49406	6.50303	-5.55628	6.46e-07	1.63e-05	5.71145	Igk
202087_s_at	1.49289	7.9175	4.51647	2.95e-05	0.000350559	2.02977	CTSL
201655_s_at	1.49086	7.51878	3.96068	0.000198692	0.00163704	0.212952	HSPG2
212768_s_at	-1.48893	6.32726	-1.66329	0.101402	0.195721	-5.42143	OLFM4
212573_at	-1.48806	8.8607	-7.66165	1.71e-10	1.85e-08	13.7254	ENDOD1
203786_s_at	-1.488	10.4496	-5.3043	1.67e-06	3.48e-05	4.79249	TPD52L1
201259_s_at	-1.4857	9.7705	-6.14488	6.73e-08	2.43e-06	7.90582	SYPL1
203367_at	-1.48461	8.56802	-5.72758	3.37e-07	9.42e-06	6.34385	DUSP14
205354_at	-1.4834	4.89964	-4.22674	8.09e-05	0.000789153	1.06667	GAMT
221286_s_at	1.48233	5.46044	2.79905	0.00685829	0.0258468	-3.08372	MZB1
221308_at	-1.4822	2.86252	-4.47915	3.37e-05	0.000392039	1.9039	FRS2
202718_at	-1.48056	8.12622	-2.67969	0.00946818	0.0330701	-3.37533	IGFBP2
205484_at	-1.48053	5.23091	-5.02245	4.76e-06	7.87e-05	3.78299	SIT1
209146_at	-1.4793	9.33304	-5.06026	4.14e-06	7.13e-05	3.91716	MSMO1
200863_s_at	-1.4791	11.4032	-6.13	7.13e-08	2.53e-06	7.84964	RAB11A
204455_at	-1.47706	9.30231	-2.99868	0.00392476	0.0169384	-2.57444	DST
208131_s_at	-1.47576	5.93171	-3.56197	0.000722529	0.00446984	-1.00389	PTGIS
201473_at	-1.47404	9.98854	-6.47779	1.84e-08	8.8e-07	9.16907	JUNB
219929_s_at	-1.47399	6.9683	-5.73373	3.29e-07	9.23e-06	6.36663	ZFYVE21
219279_at	-1.47332	5.43038	-3.85949	0.000277559	0.00213897	-0.103323	DOCK10
201540_at	-1.47295	8.49995	-3.59707	0.000646779	0.00409716	-0.900027	FHL1
201811_x_at	-1.47263	8.39145	-5.2288	2.22e-06	4.32e-05	4.52005	SH3BP5
204454_at	-1.47209	7.39704	-5.65785	4.39e-07	1.18e-05	6.08571	LDOC1
205805_s_at	-1.47058	5.25133	-3.02632	0.00362635	0.0158745	-2.50187	ROR1
216025_x_at	-1.47002	7.1827	-5.4207	1.08e-06	2.38e-05	5.21522	CYP2C9
213071_at	-1.46923	5.81107	-3.41161	0.00115339	0.0065065	-1.44121	DPT
204822_at	1.46713	6.91301	5.05588	4.21e-06	7.19e-05	3.90163	TTK
217395_at	-1.46657	5.17123	-3.67618	0.000502828	0.00339897	-0.663536	MT4
200644_at	1.46378	8.85972	5.46861	9.01e-07	2.09e-05	5.39014	MARCKSL1
215428_at	-1.46205	5.28812	-4.88505	7.86e-06	0.000118881	3.29884	RP11-680F8.4
202345_s_at	-1.46168	12.8465	-4.87382	8.19e-06	0.000122952	3.25952	FABP5
203276_at	1.4573	7.24066	6.11777	7.48e-08	2.64e-06	7.80352	LMNB1
215506_s_at	-1.45598	4.33752	-3.63273	0.000577589	0.00375034	-0.793813	DIRAS3
220798_x_at	-1.4557	3.75974	-3.91293	0.000232769	0.00185065	0.063089	LPPR3
202705_at	1.45556	8.58797	5.28361	1.81e-06	3.68e-05	4.71772	CCNB2
203565_s_at	1.45501	6.44048	5.14247	3.05e-06	5.57e-05	4.21029	MNAT1
219858_s_at	-1.45422	5.33584	-4.46608	3.52e-05	0.000404467	1.85994	MFSD6
221624_at	-1.45384	4.48827	-4.59477	2.24e-05	0.000279394	2.29547	TCL6
216849_at	-1.45332	6.455	-6.72495	6.96e-09	3.95e-07	10.1142	AC007389.3
208305_at	-1.4527	2.66166	-3.11722	0.00278745	0.0129716	-2.25977	PGR
203564_at	1.44817	7.57986	6.41914	2.31e-08	1.06e-06	8.94561	FANCG
202704_at	-1.44783	9.3573	-6.54153	1.43e-08	7.15e-07	9.41232	TOB1
214479_at	-1.44778	3.92734	-5.48513	8.46e-07	2e-05	5.45054	GFRA3
201954_at	1.44697	9.35183	6.41506	2.35e-08	1.07e-06	8.93009	ARPC1B
210521_s_at	-1.44585	2.7699	-3.27815	0.00173045	0.00897485	-1.81868	FETUB
219888_at	1.44512	5.14748	4.38849	4.62e-05	0.000505253	1.60033	SPAG4
221868_at	-1.445	6.54549	-4.9797	5.57e-06	9.02e-05	3.63175	PAIP2B
204011_at	-1.44481	6.46893	-3.62925	0.000584029	0.00378277	-0.804226	SPRY2
205773_at	-1.44384	4.23962	-3.56523	0.000715144	0.00443803	-0.99426	CPEB3
221660_at	-1.4432	5.98882	-3.63643	0.000570841	0.00371654	-0.782774	MYL10
207754_at	-1.44282	3.52977	-3.68978	0.000481389	0.00328591	-0.62255	RASSF8
204170_s_at	1.44219	9.16279	4.72433	1.41e-05	0.000192061	2.73988	CKS2
207317_s_at	-1.44176	3.96739	-6.07482	8.84e-08	3.09e-06	7.64168	CASQ2
211026_s_at	-1.44173	9.17257	-6.57747	1.24e-08	6.32e-07	9.5496	MGLL
202052_s_at	1.44135	7.42063	3.44256	0.00104847	0.00603123	-1.35221	RAI14
201734_at	-1.44126	9.29759	-6.57255	1.27e-08	6.41e-07	9.5308	CLCN3
213227_at	-1.44084	7.14025	-6.70941	7.4e-09	4.11e-07	10.0546	PGRMC2
205319_at	-1.43962	6.00493	-3.10932	0.00285242	0.0131956	-2.28101	PSCA
201764_at	1.43914	9.28818	6.24374	4.58e-08	1.83e-06	8.27959	TMEM106C
203430_at	-1.4383	10.7865	-6.13748	6.93e-08	2.48e-06	7.87785	HEBP2
205964_at	-1.43775	5.93706	-5.46508	9.13e-07	2.11e-05	5.37723	ZNF426
208491_s_at	-1.43679	3.65398	-5.39488	1.19e-06	2.58e-05	5.12118	PGM5
202726_at	1.43619	7.66198	7.13519	1.38e-09	1.08e-07	11.6921	LIG1
204726_at	-1.43568	5.43892	-3.47193	0.000957334	0.00562036	-1.26726	CDH13
219298_at	-1.43422	7.5079	-4.99318	5.3e-06	8.69e-05	3.6794	ECHDC3
204767_s_at	1.43321	8.0204	6.26608	4.2e-08	1.71e-06	8.36419	FEN1
205589_at	-1.43263	4.82296	-5.15951	2.87e-06	5.32e-05	4.27129	MYL3
220187_at	-1.43166	4.31138	-3.70051	0.000465093	0.0032096	-0.590146	STEAP4
220309_at	-1.43166	5.59609	-4.12207	0.000115576	0.00105687	0.72712	TTC22
206984_s_at	-1.42978	2.26815	-3.6273	0.00058765	0.00380034	-0.810032	RIT2
214858_at	-1.42872	3.69502	-3.74621	0.000401417	0.00285013	-0.451499	PP14571
220225_at	-1.42799	6.05224	-2.985	0.00408077	0.0174556	-2.61018	IRX4
210138_at	-1.42741	5.88852	-3.64563	0.00055436	0.00363831	-0.755251	RGS20
207781_s_at	-1.42721	3.4507	-3.38689	0.00124425	0.00693793	-1.5119	ZNF711
215513_at	-1.42717	5.8849	-4.48521	3.29e-05	0.000384836	1.92431	HYMAI
214066_x_at	-1.42579	5.57168	-4.29841	6.32e-05	0.000653737	1.30182	NPR2
214811_at	-1.42502	4.76988	-3.63458	0.000574203	0.00373068	-0.78829	RIMBP2
211429_s_at	1.42487	7.76813	3.44877	0.00102854	0.00594383	-1.33429	SERPINA1
201427_s_at	-1.42453	10.5365	-3.63014	0.000582369	0.00377592	-0.801553	SEPP1
202096_s_at	-1.42445	10.6396	-6.83151	4.57e-09	2.9e-07	10.5231	TSPO
208038_at	-1.42409	4.88548	-3.53227	0.000793149	0.00481881	-1.09125	IL1RL2
202428_x_at	-1.42379	12.0693	-6.46719	1.92e-08	9.09e-07	9.12865	DBI
220260_at	-1.42248	4.81529	-4.20291	8.78e-05	0.000841855	0.988956	TBC1D19
217504_at	-1.42146	4.42862	-4.78686	1.12e-05	0.000159918	2.95637	ABCA6
212538_at	-1.42135	7.54209	-4.87506	8.16e-06	0.000122545	3.26386	DOCK9
218484_at	-1.42009	8.04629	-3.40611	0.00117302	0.00659352	-1.45695	NDUFA4L2
202668_at	-1.41743	8.60611	-5.95379	1.41e-07	4.62e-06	7.18713	EFNB2
221369_at	-1.41723	3.76099	-3.79657	0.000340923	0.00250863	-0.297485	MTNR1A
213568_at	-1.41709	7.1804	-4.3862	4.66e-05	0.000508875	1.59267	OSR2
222161_at	-1.41667	2.84072	-3.02336	0.00365724	0.0159707	-2.50966	NAALAD2
201289_at	-1.41583	8.77038	-3.85801	0.000278913	0.00214546	-0.107922	CYR61
207519_at	-1.41582	5.77295	-5.44678	9.78e-07	2.24e-05	5.31037	SLC6A4
206366_x_at	-1.41309	6.1653	-3.42871	0.00109426	0.0062233	-1.39211	XCL1
222162_s_at	-1.41184	7.18498	-3.71335	0.000446297	0.00310435	-0.551318	ADAMTS1
207849_at	-1.41127	3.03679	-3.8328	0.000302923	0.00228256	-0.185931	IL2
206253_at	-1.41075	3.60967	-4.88678	7.82e-06	0.000118277	3.3049	DLG2
219000_s_at	1.41058	5.9497	5.24255	2.1e-06	4.16e-05	4.56956	DSCC1
216060_s_at	-1.40916	8.91221	-5.71854	3.48e-07	9.66e-06	6.31034	DAAM1
204351_at	1.40897	9.6646	2.38392	0.0202664	0.0591031	-4.05403	S100P
212297_at	1.40885	7.14065	5.27043	1.9e-06	3.8e-05	4.67012	ATP13A3
218231_at	-1.40875	9.4283	-8.18129	2.19e-11	3.28e-09	15.7316	NAGK
203303_at	-1.40864	10.0827	-5.70119	3.72e-07	1.02e-05	6.24603	DYNLT3
220911_s_at	-1.40526	6.69592	-3.84431	0.000291717	0.00221542	-0.15033	NYNRIN
217343_at	-1.40505	3.21091	-4.00464	0.000171608	0.00145473	0.351834	RP6-149D17.1
204271_s_at	-1.40319	5.97946	-5.48789	8.37e-07	1.98e-05	5.46066	EDNRB
201631_s_at	-1.40318	11.4725	-5.09172	3.68e-06	6.44e-05	4.02912	IER3
219668_at	-1.40217	3.90351	-4.00271	0.000172719	0.00146217	0.345716	GDAP1L1
222036_s_at	1.40175	8.34046	5.95126	1.42e-07	4.66e-06	7.17766	MCM4
210015_s_at	-1.401	5.40486	-4.18203	9.43e-05	0.000893166	0.921063	MAP2
205073_at	-1.4006	5.34652	-3.37929	0.0012735	0.00705712	-1.53355	CYP2J2
203803_at	-1.40003	6.11266	-3.97874	0.000187103	0.00156077	0.26989	PCYOX1
219493_at	1.39772	5.39995	4.84054	9.25e-06	0.000135752	3.14322	SHCBP1
217080_s_at	-1.39759	7.38589	-5.65152	4.5e-07	1.2e-05	6.06234	HOMER2
219403_s_at	-1.39619	7.28271	-3.7798	0.000360029	0.00260593	-0.34892	HPSE
205960_at	-1.39446	4.06424	-2.83565	0.00620186	0.023897	-2.99232	PDK4
206050_s_at	-1.39438	9.6217	-6.7969	5.24e-09	3.21e-07	10.3902	RNH1
218350_s_at	1.39261	8.55694	5.79553	2.59e-07	7.64e-06	6.59622	GMNN
202431_s_at	-1.39219	9.45195	-4.68675	1.61e-05	0.000215119	2.61039	MYC
206638_at	-1.38761	4.3785	-2.45842	0.0168191	0.051068	-3.88915	HTR2B
204159_at	1.38647	7.16142	4.97707	5.62e-06	9.08e-05	3.62248	CDKN2C
209408_at	1.38578	8.34531	7.11452	1.5e-09	1.17e-07	11.6124	KIF2C
207726_at	-1.38544	2.24668	-5.45725	9.4e-07	2.17e-05	5.34861	ESRRB
218191_s_at	-1.3854	9.66956	-6.90594	3.41e-09	2.26e-07	10.8092	LMBRD1
213710_s_at	-1.38459	6.87383	-5.43148	1.04e-06	2.32e-05	5.25456	CALM1
215904_at	-1.38442	4.99394	-4.9826	5.51e-06	8.95e-05	3.64198	MLLT4
221750_at	-1.38211	8.60052	-4.98548	5.45e-06	8.89e-05	3.65218	HMGCS1
201506_at	1.37983	9.65853	4.67024	1.71e-05	0.000224868	2.55366	TGFBI
205794_s_at	-1.37937	6.43887	-4.99309	5.3e-06	8.69e-05	3.67908	NOVA1
202262_x_at	-1.379	8.21059	-6.78035	5.6e-09	3.41e-07	10.3267	DDAH2
214973_x_at	1.37855	6.92077	2.71821	0.00854026	0.0305884	-3.28229	IGHD
202995_s_at	-1.37764	8.95734	-3.46357	0.000982483	0.00574154	-1.29149	FBLN1
217280_x_at	-1.37753	4.64398	-4.43995	3.86e-05	0.000434558	1.77226	GABRA5
207373_at	1.37555	4.61782	2.75791	0.00767192	0.0281303	-3.18533	HOXD10
219711_at	-1.37544	6.80556	-5.86336	2e-07	6.19e-06	6.84897	ZNF586
221160_s_at	-1.37527	4.2988	-4.51149	3e-05	0.000355523	2.01295	CABP5
206941_x_at	-1.37463	2.22528	-2.87692	0.00553161	0.0218926	-2.8882	SEMA3E
220365_at	-1.37391	4.04449	-3.81661	0.000319369	0.00238785	-0.23585	ALLC
217287_s_at	-1.37366	5.12083	-5.71809	3.49e-07	9.66e-06	6.30865	TRPC6
207766_at	-1.37296	2.47865	-3.59193	0.000657374	0.00414235	-0.915272	CDKL1
209436_at	-1.37261	7.74917	-4.96173	5.94e-06	9.45e-05	3.56836	SPON1
216379_x_at	-1.37259	12.9324	-5.27774	1.85e-06	3.75e-05	4.69651	CD24
202501_at	-1.37236	8.1915	-6.31177	3.52e-08	1.47e-06	8.53747	MAPRE2
206291_at	1.37097	4.92226	1.90073	0.0620812	0.136285	-5.01824	NTS
218161_s_at	1.37053	4.73701	4.03566	0.000154678	0.00133466	0.450354	CLN6
212285_s_at	1.37016	8.73239	6.1713	6.08e-08	2.26e-06	8.00557	AGRN
203379_at	1.36919	7.46877	7.09698	1.6e-09	1.21e-07	11.5448	RPS6KA1
201926_s_at	-1.36839	9.43768	-4.10491	0.00012249	0.00110718	0.671899	CD55
213279_at	-1.36829	9.07808	-5.55569	6.48e-07	1.63e-05	5.70931	DHRS1
219040_at	1.36752	4.7667	4.97342	5.69e-06	9.17e-05	3.60958	CORO7
202807_s_at	-1.36751	7.15985	-7.86992	7.52e-11	9.25e-09	14.5301	TOM1
209244_s_at	-1.36652	5.57869	-4.49339	3.2e-05	0.00037597	1.95185	KIF1C
218065_s_at	-1.36628	9.44919	-7.55157	2.65e-10	2.66e-08	13.3	TMEM9B
212698_s_at	-1.36495	9.1854	-5.74891	3.1e-07	8.78e-06	6.42299	SEPT10
206156_at	-1.36312	7.35899	-3.74784	0.000399307	0.00284391	-0.446532	GJB5
207864_at	-1.36233	3.86478	-5.57092	6.11e-07	1.57e-05	5.76527	SCN7A
216468_s_at	-1.36223	2.27744	-3.56869	0.000707404	0.00439796	-0.984058	ZNF682
201116_s_at	-1.36102	7.36108	-2.84783	0.00599677	0.0233505	-2.96173	CPE
213413_at	-1.36013	6.74081	-4.30375	6.21e-05	0.000645837	1.31942	STON1
210874_s_at	-1.35976	5.1795	-5.42329	1.07e-06	2.36e-05	5.22468	NAT6
205561_at	-1.35973	4.62708	-5.26503	1.94e-06	3.86e-05	4.65061	KCTD17
213523_at	1.35916	6.81442	4.76243	1.23e-05	0.000172126	2.87162	CCNE1
219121_s_at	-1.35731	8.73813	-4.97589	5.64e-06	9.11e-05	3.61831	ESRP1
210042_s_at	1.35701	5.68506	4.83719	9.36e-06	0.000136857	3.13152	CTSZ
214734_at	-1.35595	8.60835	-5.41773	1.09e-06	2.4e-05	5.20441	EXPH5
214389_at	-1.35582	1.33796	-2.92	0.00490388	0.0201094	-2.77829	SLC5A12
203968_s_at	1.35564	6.33101	5.54565	6.73e-07	1.68e-05	5.67241	CDC6
206214_at	1.35551	5.52697	4.13092	0.000112159	0.00103012	0.755655	PLA2G7
206182_at	-1.35512	5.12435	-4.76993	1.19e-05	0.000168474	2.89761	ZNF134
201190_s_at	-1.35471	8.78523	-8.56665	4.81e-12	9.14e-10	17.2137	PITPNA
214648_at	-1.35373	4.93673	-4.57979	2.36e-05	0.00029004	2.24449	GPX5
207669_at	-1.35333	3.95534	-4.89154	7.68e-06	0.000116387	3.32156	KRT83
200606_at	-1.35326	12.1501	-5.32848	1.53e-06	3.18e-05	4.88005	DSP
212586_at	-1.35276	10.48	-6.15522	6.47e-08	2.37e-06	7.94482	CAST
206716_at	-1.35245	5.06923	-4.63154	1.96e-05	0.00025085	2.421	UMOD
204162_at	1.35145	6.25794	6.04023	1.01e-07	3.46e-06	7.51155	NDC80
207605_x_at	-1.35056	7.18694	-5.04857	4.32e-06	7.33e-05	3.87565	ZNF117
209839_at	-1.34995	5.59575	-5.52918	7.16e-07	1.74e-05	5.61195	DNM3
214147_at	-1.34947	4.61826	-4.61067	2.11e-05	0.000267757	2.34971	MROH7
202016_at	1.34918	8.74625	4.6497	1.84e-05	0.000237519	2.4832	MEST
221884_at	1.34896	8.25326	4.9217	6.88e-06	0.000106579	3.42743	MECOM
215420_at	-1.34878	4.82996	-4.80434	1.05e-05	0.000151326	3.01711	IHH
210794_s_at	-1.34866	6.29099	-4.4447	3.8e-05	0.000430078	1.78818	MEG3
209457_at	-1.34841	8.78813	-4.01151	0.000167709	0.00142456	0.373632	DUSP5
209047_at	-1.34789	8.29513	-5.10967	3.45e-06	6.11e-05	4.09313	AQP1
221272_s_at	-1.34749	5.34308	-3.803	0.000333861	0.0024697	-0.277734	C1orf21
203878_s_at	1.34687	8.30984	3.99341	0.000178167	0.00149919	0.316273	MMP11
208950_s_at	-1.34505	8.15087	-3.66971	0.00051335	0.0034478	-0.68301	ALDH7A1
219850_s_at	-1.345	7.91234	-3.51164	0.000845999	0.0050761	-1.15164	EHF
219725_at	1.34464	4.40854	3.49445	0.000892596	0.00529731	-1.2018	TREM2
209897_s_at	-1.3438	7.22621	-4.26897	7e-05	0.00070831	1.20497	SLIT2
204533_at	1.34145	8.68014	3.31402	0.00155309	0.00825636	-1.71824	CXCL10
201761_at	1.34143	8.83535	5.51465	7.57e-07	1.83e-05	5.55869	MTHFD2
221431_s_at	-1.34122	4.72322	-3.81451	0.000321566	0.00239855	-0.242321	OR12D3
213502_x_at	1.34095	9.28855	3.65341	0.000540785	0.00357653	-0.731952	GUSBP11
213791_at	-1.34049	5.83131	-4.34867	5.31e-05	0.000565176	1.46797	PENK
209742_s_at	-1.33998	5.24219	-5.58901	5.71e-07	1.48e-05	5.83184	MYL2
201853_s_at	1.33962	8.9757	6.20307	5.37e-08	2.05e-06	8.12566	CDC25B
203700_s_at	-1.33812	7.9992	-4.77377	1.18e-05	0.000166716	2.91093	DIO2
203046_s_at	1.33649	7.85024	7.15882	1.26e-09	1e-07	11.7832	TIMELESS
218711_s_at	-1.3363	5.73406	-5.80276	2.52e-07	7.49e-06	6.62312	SDPR
208136_s_at	-1.33523	4.28308	-3.79185	0.000346207	0.00252971	-0.311996	ZNF205-AS1
205521_at	1.33428	4.74732	3.97703	0.00018817	0.00156654	0.264501	EXOG
220800_s_at	-1.33369	5.61515	-4.35543	5.19e-05	0.000553868	1.49039	TMOD3
221959_at	-1.33261	3.28814	-2.9602	0.00437839	0.0184643	-2.67465	FAM110B
209348_s_at	-1.33249	7.89059	-4.86613	8.43e-06	0.000125688	3.23261	MAF
207139_at	-1.33203	4.3613	-4.90829	7.23e-06	0.000110831	3.38032	ATP4A
202003_s_at	-1.33163	6.98425	-3.70276	0.000461751	0.00319005	-0.58336	ACAA2
203608_at	-1.33158	6.84517	-3.84947	0.000286832	0.00218682	-0.134377	ALDH5A1
203744_at	1.33154	8.64576	6.57703	1.24e-08	6.32e-07	9.54792	HMGB3
207757_at	-1.33009	3.62071	-3.46123	0.000989618	0.00577477	-1.29825	ZFP2
216897_s_at	-1.32782	4.45207	-4.4676	3.5e-05	0.000403046	1.86506	FAM76A
215565_at	1.32551	3.60065	3.72089	0.000435592	0.00305513	-0.528459	LOC101929272
209795_at	-1.32534	6.20765	-4.83718	9.36e-06	0.000136857	3.13149	CD69
216595_at	-1.32533	4.34811	-4.18934	9.19e-05	0.000874346	0.944815	FAM186A
216307_at	-1.32481	3.16522	-3.1211	0.00275607	0.0128733	-2.24933	DGKB
210426_x_at	-1.32442	6.30411	-3.78291	0.000356409	0.0025854	-0.339389	RORA
205985_x_at	-1.32437	3.18004	-5.33418	1.49e-06	3.13e-05	4.9007	CLCNKB
205358_at	-1.32431	1.6369	-2.96464	0.00432362	0.0182715	-2.66312	GRIA2
205116_at	-1.32308	6.49197	-3.93649	0.000215307	0.00174611	0.1369	LAMA2
202081_at	-1.32272	11.7353	-6.77412	5.73e-09	3.46e-07	10.3028	IER2
220830_at	-1.32174	3.94565	-3.67718	0.000501215	0.00339355	-0.660514	IMPG2
210272_at	-1.32157	5.20645	-3.21454	0.00209274	0.010423	-1.9949	CYP2B7P
219655_at	1.32097	4.19792	3.09767	0.00295089	0.0135512	-2.31228	SUGCT
201825_s_at	1.32097	7.06379	3.80434	0.00033241	0.00246188	-0.273625	SCCPDH
204942_s_at	-1.32095	7.60486	-4.64309	1.88e-05	0.000242451	2.46053	ALDH3B2
217521_at	-1.32054	5.5214	-3.7858	0.000353083	0.00256998	-0.330546	HAL
202546_at	-1.32037	10.8567	-5.75524	3.03e-07	8.63e-06	6.44648	VAMP8
213924_at	-1.32019	6.32858	-3.64032	0.000563805	0.0036822	-0.771124	GNAL
202020_s_at	-1.31996	8.61014	-5.71327	3.55e-07	9.82e-06	6.2908	LANCL1
221912_s_at	1.31897	5.32098	4.50394	3.08e-05	0.00036365	1.98745	CCDC28B
214710_s_at	1.31803	8.24889	4.64037	1.9e-05	0.000244058	2.45124	CCNB1
214927_at	-1.31782	5.78407	-3.98372	0.000184025	0.00154227	0.285612	ITGBL1
204158_s_at	1.31734	7.13803	3.62885	0.000584775	0.00378565	-0.805425	TCIRG1
220637_at	-1.31625	3.36469	-4.48216	3.33e-05	0.000388266	1.91404	FAM124B
205755_at	-1.31481	4.56245	-4.11358	0.000118948	0.00108268	0.69979	ITIH3
221059_s_at	1.31422	7.64437	5.74814	3.11e-07	8.79e-06	6.42012	COTL1
209642_at	1.31406	6.62822	5.23304	2.18e-06	4.3e-05	4.53533	BUB1
207574_s_at	-1.31392	8.73583	-4.12818	0.000113209	0.00103749	0.746793	GADD45B
208924_at	-1.31376	9.4029	-6.65611	9.12e-09	4.93e-07	9.85045	RNF11
205399_at	-1.31308	5.6539	-3.2682	0.00178291	0.00920508	-1.84639	DCLK1
207091_at	-1.31198	4.79627	-3.95365	0.000203389	0.0016666	0.190822	P2RX7
218798_at	1.31069	5.68759	4.37947	4.77e-05	0.00051823	1.5703	KRI1
203591_s_at	1.30998	4.4926	4.25204	7.42e-05	0.000740067	1.14946	CSF3R
201464_x_at	-1.30894	10.5558	-5.06884	4.01e-06	6.95e-05	3.94768	JUN
209481_at	-1.30892	9.26018	-5.44582	9.82e-07	2.24e-05	5.30686	SNRK
203422_at	1.30821	6.76135	5.99715	1.19e-07	4.01e-06	7.34972	POLD1
207611_at	-1.30781	3.80841	-4.222	8.22e-05	0.000798357	1.0512	HIST1H2BL
201970_s_at	1.30705	8.96219	6.50554	1.65e-08	7.95e-07	9.27493	NASP
221641_s_at	1.30637	7.83633	5.58944	5.7e-07	1.48e-05	5.8334	ACOT9
203892_at	1.30634	8.58771	2.91125	0.00502584	0.0204522	-2.80073	WFDC2
202503_s_at	1.3048	10.1752	4.17322	9.71e-05	0.000914192	0.892473	KIAA0101
220748_s_at	1.30362	6.68546	4.16036	0.000101483	0.000947327	0.850779	ZNF580
204309_at	-1.30269	5.05649	-4.53391	2.77e-05	0.000332132	2.08874	CYP11A1
213397_x_at	-1.30174	7.13545	-3.68617	0.000486989	0.00331692	-0.63343	RNASE4
202023_at	1.30167	9.05774	4.69203	1.58e-05	0.000211765	2.62854	EFNA1
218726_at	1.30119	7.02639	5.20484	2.42e-06	4.65e-05	4.43389	HJURP
207910_at	-1.30108	3.82349	-4.21228	8.5e-05	0.000819446	1.01949	SCGB1D1
210471_s_at	-1.29977	5.45761	-4.75865	1.24e-05	0.000173324	2.85853	KCNAB1
206695_x_at	-1.29916	6.3133	-5.37988	1.26e-06	2.7e-05	5.06661	ZNF43
219026_s_at	-1.29869	5.61698	-4.94439	6.33e-06	9.94e-05	3.50725	RASAL2
205782_at	-1.29758	4.95241	-4.61212	2.1e-05	0.000266651	2.35465	FGF7
213438_at	-1.29741	5.18513	-3.5313	0.000795554	0.00483109	-1.09409	NFASC
208261_x_at	-1.29698	5.17053	-5.55111	6.59e-07	1.65e-05	5.69247	IFNA10
213647_at	1.29665	5.90392	5.02716	4.68e-06	7.81e-05	3.79969	DNA2
203820_s_at	1.29654	5.47398	3.32062	0.00152234	0.00813429	-1.69966	IGF2BP3
213711_at	1.29539	3.60842	2.93432	0.00471038	0.0195302	-2.7415	KRT81
203362_s_at	1.29357	6.91372	4.1913	9.13e-05	0.000869292	0.951173	MAD2L1
217451_at	-1.29254	1.18587	-4.18915	9.2e-05	0.000874346	0.944212	RP11-665C16.8
219578_s_at	-1.29178	4.37777	-3.47035	0.000962026	0.00564527	-1.27183	CPEB1
204241_at	-1.2908	7.14726	-5.53852	6.91e-07	1.7e-05	5.64623	ACOX3
204813_at	-1.28997	7.93169	-6.4522	2.03e-08	9.5e-07	9.07154	MAPK10
201820_at	-1.28966	13.0126	-2.29278	0.0253343	0.0697179	-4.25003	KRT5
219871_at	-1.28928	4.13995	-2.69431	0.00910572	0.0320636	-3.34014	KLF3-AS1
218720_x_at	1.28693	5.66535	3.97115	0.000191892	0.00159119	0.245944	SEZ6L2
206453_s_at	-1.28667	9.46222	-5.77303	2.83e-07	8.14e-06	6.51256	NDRG2
219503_s_at	-1.28589	7.62087	-6.38489	2.64e-08	1.17e-06	8.81531	TMEM40
205752_s_at	-1.28572	7.146	-6.90681	3.4e-09	2.26e-07	10.8125	GSTM5
215480_at	-1.28548	4.66632	-4.0597	0.000142672	0.0012526	0.52704	KIAA0509
220117_at	-1.28445	2.80487	-2.9672	0.00429244	0.018169	-2.6565	ZNF385D
206101_at	-1.28394	6.72875	-5.60092	5.46e-07	1.43e-05	5.8757	ECM2
208973_at	1.28319	5.99516	4.91736	6.99e-06	0.000108013	3.4122	ERI3
219650_at	1.28257	5.10785	3.91416	0.000231821	0.00184662	0.0669502	ERCC6L
201093_x_at	1.28228	8.74876	4.93475	6.56e-06	0.000102504	3.47331	SDHA
219651_at	-1.28133	2.94245	-3.74656	0.00040097	0.00284879	-0.450449	DPPA4
204603_at	1.27998	6.32151	5.13151	3.18e-06	5.73e-05	4.17112	EXO1
202188_at	1.27997	6.71069	4.29962	6.29e-05	0.00065179	1.30583	NUP93
221412_at	-1.27947	4.68036	-4.11316	0.00011912	0.00108296	0.698412	VN1R1
205569_at	1.27929	7.52586	3.60057	0.00063964	0.00406531	-0.889613	LAMP3
201202_at	1.27845	9.37797	5.1138	3.4e-06	6.06e-05	4.10786	PCNA
205990_s_at	-1.27845	8.48032	-4.22317	8.19e-05	0.000796386	1.05503	WNT5A
201841_s_at	-1.27812	13.2632	-5.23114	2.2e-06	4.31e-05	4.52849	HSPB1
209498_at	-1.27811	8.22324	-3.6119	0.000617091	0.00395211	-0.85593	CEACAM1
202192_s_at	-1.27702	7.87912	-6.2076	5.28e-08	2.03e-06	8.1428	GAS7
205721_at	-1.27687	3.72452	-4.10109	0.000124085	0.00111757	0.659607	GFRA2
204757_s_at	-1.27631	5.71593	-4.02065	0.00016266	0.00139015	0.402621	C2CD2L
214156_at	-1.27623	3.12464	-3.03177	0.00357002	0.0156676	-2.48749	MYRIP
205421_at	-1.27618	2.99994	-2.47949	0.0159447	0.0491627	-3.84175	SLC22A3
219935_at	-1.27527	6.35838	-4.56126	2.52e-05	0.000305928	2.18149	ADAMTS5
205034_at	1.27321	6.47749	4.0979	0.000125428	0.00112642	0.649385	CCNE2
206033_s_at	-1.27317	9.8676	-3.25466	0.00185673	0.00946165	-1.88403	DSC3
220124_at	-1.27125	4.83484	-2.85918	0.00581112	0.0227477	-2.9331	GAN
206926_s_at	-1.27115	5.63503	-4.22972	8.01e-05	0.000782877	1.07642	IL11
204712_at	-1.27049	2.85862	-2.46395	0.0165853	0.0505907	-3.87673	WIF1
202538_s_at	-1.27	8.50053	-6.23	4.84e-08	1.89e-06	8.22753	CHMP2B
205984_at	-1.26967	4.28474	-3.58578	0.00067027	0.00421514	-0.933495	CRHBP
219824_at	-1.26966	5.83463	-4.59159	2.26e-05	0.000281344	2.28464	SLC13A4
204583_x_at	-1.26924	3.46105	-4.35811	5.14e-05	0.000549659	1.4993	KLK3
211432_s_at	-1.26866	7.21405	-5.12901	3.21e-06	5.77e-05	4.1622	TYRO3
204300_at	-1.26841	5.52199	-4.16683	9.93e-05	0.000932936	0.871735	PET112
206170_at	-1.26785	7.97048	-4.28659	6.58e-05	0.000673201	1.26289	ADRB2
211657_at	-1.26745	10.5085	-3.06707	0.00322476	0.0145274	-2.39399	CEACAM6
220747_at	-1.26686	4.19262	-3.92655	0.000222516	0.00179069	0.10572	LINC00652
40016_g_at	-1.26658	10.0234	-4.21923	8.3e-05	0.000803473	1.04217	MAST4
202053_s_at	-1.2663	9.37834	-4.56545	2.48e-05	0.000302511	2.19574	ALDH3A2
203547_at	-1.26629	7.11366	-5.54226	6.82e-07	1.69e-05	5.65998	CD4
218351_at	-1.26595	8.53506	-5.04763	4.34e-06	7.34e-05	3.8723	COMMD8
218910_at	-1.26545	7.24562	-5.79232	2.63e-07	7.72e-06	6.58426	ANO10
213797_at	1.26474	5.90085	3.63485	0.000573708	0.0037294	-0.787479	RSAD2
217547_x_at	-1.26465	4.13975	-3.99263	0.000178632	0.00150106	0.313804	ZNF675
215946_x_at	1.26372	9.16726	3.00256	0.00388152	0.0167981	-2.56428	IGLL3P
217452_s_at	-1.26357	1.63123	-2.40945	0.0190199	0.0563322	-3.998	B3GALT2
215150_at	-1.26353	5.3684	-4.17773	9.56e-05	0.000903626	0.907111	YOD1
202769_at	-1.2634	8.1053	-4.83276	9.51e-06	0.000138747	3.11606	CCNG2
221457_s_at	-1.26249	3.66852	-3.69768	0.000469346	0.00323362	-0.598712	BTNL2
211093_at	-1.25946	0.298723	-3.34615	0.0014089	0.00764864	-1.62763	PDE6C
203641_s_at	-1.25777	8.1135	-5.90267	1.72e-07	5.55e-06	6.99581	COBLL1
203499_at	-1.25731	9.23306	-5.04284	4.41e-06	7.43e-05	3.85531	EPHA2
213022_s_at	-1.25727	6.94363	-5.84527	2.14e-07	6.51e-06	6.78148	UTRN
201567_s_at	-1.2567	8.59356	-6.95471	2.81e-09	1.91e-07	10.9968	GOLGA4
203001_s_at	-1.25608	4.73046	-2.87403	0.00557635	0.022028	-2.89554	STMN2
219389_at	-1.25604	7.56968	-2.7589	0.00765133	0.0281006	-3.1829	SUSD4
207946_at	-1.25487	5.04299	-4.58116	2.35e-05	0.000289771	2.24912	MAML3
221167_s_at	-1.25385	3.65258	-3.40837	0.00116491	0.00655928	-1.45048	CCDC70
221233_s_at	-1.25359	2.1774	-3.03174	0.00357036	0.0156676	-2.48758	FAM135A
205352_at	-1.2534	6.02977	-4.12163	0.00011575	0.00105769	0.72569	SERPINI1
218432_at	-1.25294	7.23894	-5.30009	1.7e-06	3.52e-05	4.77727	FBXO3
219764_at	-1.25281	7.83494	-4.29967	6.29e-05	0.00065179	1.30599	FZD10
208454_s_at	-1.25256	6.31067	-2.97787	0.00416437	0.0177407	-2.62876	CPQ
215917_at	-1.25195	2.65937	-3.13677	0.0026326	0.0124168	-2.20704	RAD21L1
211253_x_at	-1.2517	3.61958	-3.07649	0.003138	0.0142127	-2.36889	PYY
210409_at	-1.25092	4.38222	-3.54422	0.000763968	0.00468016	-1.05614	MLLT4-AS1
218439_s_at	-1.25051	7.5652	-4.12907	0.000112867	0.00103586	0.749673	COMMD10
204766_s_at	1.24929	6.26953	3.47872	0.000937353	0.00552373	-1.24755	NUDT1
218717_s_at	-1.24881	7.55919	-2.8595	0.00580595	0.0227345	-2.93229	LEPREL1
221879_at	1.2487	6.2404	4.25132	7.43e-05	0.000740251	1.14708	CALML4
210697_at	-1.24848	1.73962	-4.15267	0.000104171	0.000967382	0.825911	ZNF257
215322_at	-1.24792	6.60495	-5.89344	1.78e-07	5.66e-06	6.96131	LONRF1
219990_at	1.24607	5.45604	3.96374	0.000196682	0.00162662	0.222581	E2F8
209015_s_at	-1.2456	7.31814	-5.11126	3.43e-06	6.09e-05	4.09882	DNAJB6
211767_at	1.2449	6.34627	5.48194	8.57e-07	2.01e-05	5.43886	GINS4
220462_at	-1.24475	3.43937	-2.91375	0.00499075	0.0203556	-2.79433	CSRNP3
222077_s_at	1.2445	8.11467	4.9682	5.8e-06	9.28e-05	3.59116	RACGAP1
215267_s_at	-1.24416	4.62842	-3.34288	0.00142295	0.00771495	-1.63687	SLC8A2
204515_at	-1.24319	3.16795	-3.04006	0.00348597	0.0153888	-2.4656	HSD3B1
204204_at	-1.24254	7.20558	-5.05231	4.26e-06	7.24e-05	3.88894	SLC31A2
205020_s_at	-1.24224	8.27346	-5.23156	2.19e-06	4.31e-05	4.52998	ARL4A
205251_at	-1.24156	8.6154	-5.02271	4.75e-06	7.87e-05	3.7839	PER2
207183_at	1.24154	3.83308	3.21172	0.00211036	0.0104816	-2.00267	GPR19
218567_x_at	1.24139	6.61108	4.76106	1.23e-05	0.000172589	2.86689	DPP3
202633_at	1.24026	8.48461	5.15637	2.9e-06	5.34e-05	4.26003	TOPBP1
207455_at	-1.24024	5.49031	-4.79352	1.1e-05	0.000156472	2.97949	P2RY1
206572_x_at	-1.23995	7.06268	-6.36697	2.83e-08	1.24e-06	8.74715	ZNF85
201975_at	-1.23894	8.3726	-5.36132	1.35e-06	2.88e-05	4.99917	CLIP1
205203_at	-1.23888	7.7614	-6.37138	2.79e-08	1.23e-06	8.76392	PLD1
219100_at	-1.23847	8.09509	-6.62354	1.04e-08	5.42e-07	9.7258	OBFC1
214614_at	1.23721	5.12424	3.07584	0.00314388	0.0142343	-2.37062	MNX1
37028_at	-1.2372	8.47389	-4.68184	1.64e-05	0.000217776	2.59351	PPP1R15A
204717_s_at	1.23691	4.61394	3.6778	0.000500236	0.00339058	-0.658675	SLC29A2
204841_s_at	-1.23682	6.06487	-5.02693	4.68e-06	7.81e-05	3.79885	EEA1
219680_at	-1.23669	7.76694	-5.68968	3.89e-07	1.06e-05	6.20342	NLRX1
219147_s_at	-1.23599	8.36799	-5.47629	8.75e-07	2.04e-05	5.41821	NMRK1
213135_at	-1.23487	9.22805	-5.16203	2.84e-06	5.3e-05	4.2803	TIAM1
219791_s_at	-1.23424	2.35637	-2.38848	0.0200387	0.0586436	-4.04406	HAND2-AS1
201005_at	-1.23397	12.1047	-5.02616	4.69e-06	7.82e-05	3.79615	CD9
213725_x_at	-1.23261	6.73406	-4.0692	0.000138182	0.00121769	0.5574	XYLT1
40020_at	1.23206	6.66687	5.34739	1.42e-06	3e-05	4.94862	CELSR3
217746_s_at	-1.23196	9.87188	-6.88147	3.76e-09	2.48e-07	10.7151	PDCD6IP
214431_at	1.23192	8.99661	5.12782	3.22e-06	5.79e-05	4.15792	GMPS
202534_x_at	1.23165	7.54455	5.17224	2.73e-06	5.17e-05	4.31689	DHFR
204548_at	-1.23162	3.37768	-4.55653	2.56e-05	0.000309829	2.16542	STAR
221340_at	-1.23156	3.03952	-4.17826	9.55e-05	0.000902679	0.908827	CDX4
214088_s_at	-1.22657	8.01878	-4.675	1.68e-05	0.000222337	2.56999	FUT3
206753_at	-1.22656	4.44331	-2.76708	0.00748316	0.0275885	-3.16277	RDH16
218111_s_at	-1.22629	6.83677	-5.27532	1.86e-06	3.76e-05	4.68775	CMAS
213817_at	1.22526	4.2158	2.92931	0.00477723	0.019735	-2.75438	IRAK3
206682_at	-1.22511	5.76256	-5.66354	4.3e-07	1.16e-05	6.10676	CLEC10A
204836_at	1.22508	5.31641	2.68228	0.00940307	0.032916	-3.36911	GLDC
205330_at	-1.22386	6.56025	-5.42412	1.07e-06	2.36e-05	5.22769	MN1
206898_at	-1.22281	4.00948	-3.06551	0.00323934	0.0145509	-2.39814	CDH19
206167_s_at	-1.22238	4.92945	-3.46838	0.000967939	0.00567466	-1.27756	ARHGAP6
202358_s_at	-1.22224	6.517	-5.05582	4.21e-06	7.19e-05	3.9014	SNX19
219588_s_at	1.22195	7.43593	5.24539	2.08e-06	4.13e-05	4.57981	NCAPG2
202011_at	-1.22158	10.0557	-6.20286	5.37e-08	2.05e-06	8.12488	TJP1
203453_at	-1.22094	9.72261	-3.11441	0.00281045	0.0130447	-2.26734	SCNN1A
218069_at	1.22069	8.65062	4.94764	6.26e-06	9.84e-05	3.51869	DCTPP1
204239_s_at	-1.22031	5.79338	-4.20219	8.8e-05	0.000842648	0.986604	NNAT
206481_s_at	-1.21946	6.54713	-3.33396	0.00146204	0.00786565	-1.66207	LDB2
217325_at	-1.21908	4.92707	-5.3803	1.26e-06	2.7e-05	5.06815	KRT3
214974_x_at	1.21865	5.00363	2.78762	0.00707604	0.0264372	-3.11207	CXCL5
203665_at	-1.21821	8.28591	-3.76482	0.000377952	0.00272047	-0.394729	HMOX1
206443_at	-1.21677	2.31512	-4.2017	8.81e-05	0.000843398	0.985031	RORB
213226_at	1.21626	7.36649	4.77083	1.19e-05	0.000168117	2.90073	CCNA2
211276_at	-1.216	5.22606	-3.13133	0.00267481	0.0125779	-2.22172	TCEAL2
212242_at	-1.21524	10.3514	-5.35247	1.39e-06	2.96e-05	4.96707	TUBA4A
202111_at	1.21479	5.32716	3.4079	0.00116662	0.0065612	-1.45184	SLC4A2
201123_s_at	-1.21465	8.56941	-3.27798	0.00173129	0.00897551	-1.81913	EIF5A
207326_at	-1.21429	3.31396	-2.77343	0.007355	0.0272484	-3.14712	BTC
203357_s_at	-1.21428	7.2234	-4.76156	1.23e-05	0.000172473	2.86861	CAPN7
218034_at	-1.21318	9.52961	-6.65375	9.21e-09	4.95e-07	9.84142	FIS1
207850_at	1.21316	4.57465	2.84534	0.00603808	0.0234814	-2.96798	CXCL3
213707_s_at	-1.21211	5.64079	-3.27543	0.00174464	0.00902608	-1.82626	DLX5
209102_s_at	-1.21208	9.27687	-5.5952	5.57e-07	1.45e-05	5.85464	HBP1
202743_at	1.21101	7.51998	4.6098	2.12e-05	0.000267779	2.34673	PIK3R3
208193_at	-1.21094	3.11331	-3.03414	0.00354581	0.0156036	-2.48124	IL9
203126_at	-1.21077	9.35147	-4.28303	6.67e-05	0.000680398	1.2512	IMPA2
210538_s_at	1.2105	6.10412	4.59723	2.22e-05	0.000277237	2.30386	BIRC3
209869_at	-1.21027	6.63304	-4.03874	0.000153085	0.00132456	0.460178	ADRA2A
202022_at	-1.20997	8.44291	-4.87853	8.05e-06	0.000121446	3.27599	ALDOC
201397_at	-1.20991	8.80807	-4.47492	3.42e-05	0.000396075	1.88967	PHGDH
204281_at	1.20842	7.10121	5.86149	2.01e-07	6.21e-06	6.84198	TEAD4
216385_at	-1.20754	4.91611	-5.12974	3.2e-06	5.76e-05	4.16479	LOC220077
218349_s_at	1.20653	6.71289	3.88115	0.000258489	0.00201966	-0.0360411	ZWILCH
202672_s_at	-1.20599	9.28249	-3.40825	0.00116536	0.00655928	-1.45084	ATF3
207648_at	-1.20592	5.54552	-4.28741	6.57e-05	0.000672382	1.26561	DRP2
200703_at	-1.20574	12.0178	-7.19679	1.08e-09	8.75e-08	11.9297	DYNLL1
214084_x_at	1.20492	4.55179	3.35242	0.00138227	0.00753996	-1.60987	NCF1
205024_s_at	1.20483	6.83287	4.86733	8.39e-06	0.000125288	3.23682	RAD51
206484_s_at	-1.20455	5.17854	-4.03577	0.00015462	0.00133466	0.450715	XPNPEP2
213465_s_at	-1.20435	8.82846	-6.40191	2.47e-08	1.12e-06	8.88003	PPP1R7
206417_at	-1.2037	5.23048	-3.74653	0.000401001	0.00284879	-0.450522	CNGA1
219271_at	1.20334	6.88715	3.25672	0.00184529	0.00941172	-1.8783	GALNT14
204083_s_at	1.20246	7.34283	2.56217	0.0128961	0.0419373	-3.65264	TPM2
219322_s_at	1.20225	6.08483	5.13682	3.12e-06	5.65e-05	4.1901	WRAP73
205081_at	1.20219	7.25016	2.16589	0.034251	0.0877322	-4.51218	CRIP1
206952_at	-1.20208	1.38378	-2.9077	0.00507603	0.0205864	-2.8098	G6PC
215785_s_at	1.2013	6.24774	3.5583	0.000730904	0.00451276	-1.01469	CYFIP2
212443_at	-1.20121	7.37374	-5.57673	5.98e-07	1.54e-05	5.78665	NBEAL2
206610_s_at	-1.20118	5.01955	-4.82619	9.74e-06	0.000141593	3.0932	F11
209844_at	-1.2011	2.65878	-3.69346	0.000475746	0.00326159	-0.611457	HOXB13
219213_at	-1.20048	6.68608	-4.44287	3.82e-05	0.000431142	1.78203	JAM2
204363_at	-1.19954	8.53138	-2.44246	0.0175099	0.0526429	-3.92482	F3
204810_s_at	-1.19928	2.84512	-4.63947	1.91e-05	0.000244345	2.44816	CKM
216481_at	-1.19801	6.17916	-4.84426	9.12e-06	0.000134641	3.15619	GRIP2
205549_at	-1.19799	5.56426	-2.17112	0.0338352	0.0869691	-4.50163	PCP4
213050_at	-1.19798	6.73809	-2.8589	0.0058156	0.022751	-2.93381	COBL
221270_s_at	1.19794	5.673	3.40909	0.00116236	0.00655121	-1.44844	QTRT1
217783_s_at	-1.197	10.0638	-6.05873	9.4e-08	3.24e-06	7.58115	YPEL5
205249_at	-1.19689	6.16499	-4.30769	6.12e-05	0.000638352	1.33243	EGR2
207710_at	-1.19609	3.82377	-2.32014	0.0237062	0.0664324	-4.19187	LCE2B
212086_x_at	-1.19528	10.621	-6.33512	3.21e-08	1.38e-06	8.62614	LMNA
220375_s_at	-1.19519	7.42863	-5.51356	7.6e-07	1.83e-05	5.55466	C5orf66
206799_at	-1.19421	2.94054	-1.85004	0.0691692	0.14771	-5.10835	SCGB1D2
219371_s_at	-1.19175	8.05114	-5.80252	2.53e-07	7.49e-06	6.62223	KLF2
205309_at	1.19171	1.94554	3.11032	0.00284415	0.013167	-2.27833	SMPDL3B
203812_at	-1.19156	6.56214	-4.26279	7.15e-05	0.000720745	1.18469	SLIT3
214265_at	-1.19134	6.57332	-3.33159	0.00147261	0.00790559	-1.66877	ITGA8
202338_at	1.19123	7.86458	7.04402	1.98e-09	1.43e-07	11.3407	TK1
214453_s_at	1.19022	8.00736	3.75246	0.000393385	0.00281355	-0.432452	IFI44
221493_at	-1.19004	8.49903	-5.80139	2.54e-07	7.51e-06	6.61803	TSPYL1
221354_s_at	-1.18982	5.10327	-3.37606	0.00128613	0.00710392	-1.54274	MCHR1
210297_s_at	1.18928	4.5933	2.54925	0.0133346	0.0430509	-3.68251	MSMB
210135_s_at	1.18901	4.80669	2.28126	0.0260488	0.0712934	-4.27435	SHOX2
206752_s_at	1.18795	4.94418	4.04957	0.000147617	0.00128731	0.494698	DFFB
206247_at	1.18708	6.26175	4.38046	4.75e-05	0.000517348	1.57358	MICB
205951_at	-1.18648	2.10038	-2.57806	0.0123746	0.0406738	-3.61572	MYH1
214100_x_at	1.18615	7.37544	4.0544	0.00014524	0.00127069	0.51011	NSUN5P1
215049_x_at	1.18594	7.16082	3.11617	0.00279601	0.0129969	-2.26259	CD163
218364_at	-1.18543	8.15269	-5.88973	1.81e-07	5.71e-06	6.94745	LRRFIP2
211248_s_at	-1.18501	6.06746	-3.7623	0.000381056	0.00273967	-0.402439	CHRD
203155_at	1.18459	7.05567	4.58364	2.33e-05	0.000287799	2.25757	SETDB1
213536_s_at	-1.18446	3.91697	-3.12051	0.00276084	0.0128908	-2.25092	LA16c-358B7.3
207877_s_at	1.18415	5.11167	3.14168	0.00259496	0.0122808	-2.19375	NVL
211481_at	-1.18355	4.54531	-3.16641	0.00241301	0.0115902	-2.12661	SLCO1A2
221268_s_at	-1.18314	5.94909	-4.52715	2.84e-05	0.00033919	2.06587	SGPP1
218115_at	1.18266	8.13028	5.26693	1.92e-06	3.84e-05	4.65748	ASF1B
218326_s_at	-1.18249	6.41651	-4.19964	8.88e-05	0.000848729	0.978307	LGR4
202983_at	1.18221	8.63382	4.29805	6.33e-05	0.000654008	1.30064	HLTF
208497_x_at	-1.18202	4.17918	-3.5103	0.000849547	0.00509241	-1.15556	NEUROG1
220717_at	-1.18122	4.08404	-3.13869	0.00261779	0.0123609	-2.20184	ADAMTS20
221336_at	-1.18075	3.35762	-3.65734	0.000534034	0.00354497	-0.720145	ATOH1
201435_s_at	-1.18014	8.68309	-5.36586	1.33e-06	2.84e-05	5.01566	EIF4E
218639_s_at	1.17988	6.70261	4.39118	4.58e-05	0.000502153	1.60929	ZXDC
212858_at	1.17937	7.49222	5.58932	5.7e-07	1.48e-05	5.83298	PAQR4
207913_at	-1.17792	2.46696	-4.2627	7.15e-05	0.000720745	1.1844	CYP2F1
203805_s_at	1.17772	6.57998	5.05773	4.18e-06	7.17e-05	3.90817	FANCA
219195_at	1.17717	3.5737	2.89846	0.00520899	0.020973	-2.8334	PPARGC1A
220779_at	1.17714	4.85492	2.45801	0.0168364	0.0511012	-3.89006	PADI3
204073_s_at	1.17693	5.42366	3.50995	0.000850496	0.00509567	-1.1566	MYRF
203027_s_at	-1.17677	4.23625	-2.93833	0.00465741	0.0193788	-2.73117	MVD
211872_s_at	-1.17636	4.41797	-3.95736	0.0002009	0.00164846	0.202481	RGS11
208335_s_at	-1.17615	5.52224	-2.11971	0.0381212	0.0951211	-4.60443	ACKR1
216570_x_at	-1.17381	10.0268	-6.54431	1.42e-08	7.1e-07	9.42293	RP4-595K12.1
205395_s_at	1.17254	6.04078	3.32005	0.00152498	0.00814489	-1.70126	MRE11A
204510_at	1.17054	7.51248	4.83952	9.28e-06	0.000136017	3.13966	CDC7
218845_at	-1.1696	8.98806	-5.48295	8.53e-07	2.01e-05	5.44258	DUSP22
214652_at	-1.16912	2.54495	-3.54678	0.000757861	0.00464783	-1.04863	DRD1
205623_at	-1.16889	7.15864	-2.09103	0.040712	0.0997019	-4.66085	ALDH3A1
219849_at	-1.16874	4.83409	-3.50262	0.000870158	0.00519857	-1.17798	ZNF671
215323_at	-1.16866	4.32856	-3.36434	0.00133296	0.00731556	-1.57606	LUZP2
206119_at	-1.16792	4.73506	-3.75231	0.000393574	0.00281355	-0.432905	BHMT
211980_at	1.16732	9.68974	3.77502	0.000365663	0.00264263	-0.363563	COL4A1
201474_s_at	1.16684	7.02022	5.06207	4.11e-06	7.09e-05	3.92361	ITGA3
204718_at	-1.1666	6.96974	-5.09941	3.58e-06	6.28e-05	4.05655	EPHB6
219610_at	-1.16601	6.35265	-4.07278	0.000136526	0.00120709	0.568849	ARHGEF28
205832_at	-1.16536	7.37052	-4.62376	2.02e-05	0.000256858	2.39441	CPA4
212481_s_at	-1.16525	8.71367	-5.02368	4.74e-06	7.87e-05	3.78736	TPM4
218357_s_at	-1.16515	10.8379	-6.32138	3.39e-08	1.44e-06	8.57396	TIMM8B
202068_s_at	-1.16485	9.9764	-4.37333	4.87e-05	0.000526252	1.54985	LDLR
208093_s_at	-1.16432	8.74812	-6.28953	3.83e-08	1.58e-06	8.45312	NDEL1
205807_s_at	-1.16394	9.20365	-4.87122	8.27e-06	0.000123825	3.25041	TUFT1
207697_x_at	1.16339	5.38918	2.99534	0.00396226	0.0170533	-2.58316	LILRB2
202779_s_at	1.16332	8.49668	4.70581	1.5e-05	0.000203069	2.67599	UBE2S
204352_at	1.16327	7.39772	3.85883	0.000278158	0.00214227	-0.10536	TRAF5
211440_x_at	-1.1632	5.72136	-4.76727	1.21e-05	0.000169908	2.88839	CYP3A43
220599_s_at	-1.16275	6.62194	-4.71424	1.46e-05	0.000198293	2.70506	CARD14
218154_at	1.1625	6.60213	4.60047	2.19e-05	0.000275427	2.31492	GSDMD
221528_s_at	-1.16249	7.61507	-5.15873	2.88e-06	5.33e-05	4.26848	ELMO2
219106_s_at	-1.16215	2.63178	-2.63269	0.0107245	0.036374	-3.48741	KLHL41
204835_at	1.16183	7.38826	4.80113	1.07e-05	0.00015262	3.00593	POLA1
203659_s_at	-1.16152	8.06697	-6.77603	5.69e-09	3.45e-07	10.3101	TRIM13
217254_s_at	-1.16069	4.99231	-4.40031	4.44e-05	0.000489544	1.6397	EPO
207547_s_at	-1.1605	6.43954	-4.28946	6.52e-05	0.000668743	1.27234	FAM107A
220091_at	1.1605	3.62773	3.16742	0.00240586	0.0115647	-2.12387	SLC2A6
214039_s_at	1.16032	10.7957	5.03059	4.62e-06	7.73e-05	3.81185	LAPTM4B
219148_at	1.16014	7.09738	4.14951	0.000105299	0.000977127	0.815673	PBK
217142_at	-1.16012	6.09737	-4.95534	6.08e-06	9.65e-05	3.54584	EEF1A1P42
205876_at	-1.15935	3.17737	-2.41494	0.0187608	0.0556832	-3.98588	LIFR
206151_x_at	-1.15912	4.815	-3.8526	0.000283901	0.00217449	-0.124672	CELA3B
210220_at	1.15904	5.08406	3.13253	0.00266548	0.0125577	-2.21849	FZD2
205941_s_at	1.1588	5.79986	2.77404	0.00734283	0.0272232	-3.14562	COL10A1
200036_s_at	-1.15875	12.3662	-5.78447	2.71e-07	7.88e-06	6.55508	RPL10A
201596_x_at	1.15867	10.6735	5.21518	2.33e-06	4.52e-05	4.47105	KRT18
205368_at	-1.15841	4.1147	-3.92703	0.000222162	0.00178899	0.107229	FAM131B
221134_at	-1.1583	2.69093	-3.91924	0.000227962	0.00182167	0.0828352	ANGPT4
218894_s_at	1.15808	4.44575	3.53965	0.000775003	0.00473113	-1.06958	MAGOHB
206308_at	-1.15752	5.11722	-4.17326	9.71e-05	0.000914192	0.892602	TRDMT1
204931_at	-1.15739	3.20751	-2.7265	0.0083518	0.0301183	-3.26213	TCF21
216359_at	-1.15585	4.00051	-3.67581	0.000503419	0.00339963	-0.664641	MUC7
216998_s_at	-1.15573	5.43298	-4.17713	9.58e-05	0.000904808	0.905151	ADAM5
214833_at	1.15487	6.21889	3.78474	0.000354303	0.00257537	-0.333801	TMEM63A
207107_at	-1.15419	2.40909	-2.528	0.0140855	0.0448065	-3.7314	RPE65
221341_s_at	-1.15339	2.91677	-3.24139	0.00193188	0.00975463	-1.92081	OR1D5
204846_at	1.15286	5.48773	2.5483	0.0133675	0.0431238	-3.68471	CP
204887_s_at	1.15198	6.58719	4.45741	3.63e-05	0.000414702	1.8308	PLK4
212711_at	-1.15121	7.9211	-7.04638	1.96e-09	1.43e-07	11.3498	CAMSAP1
207698_at	-1.15108	4.85179	-3.88519	0.000255069	0.00199733	-0.023449	C6orf123
208164_s_at	-1.14901	5.2951	-3.13121	0.00267578	0.0125779	-2.22206	IL9R
210068_s_at	-1.14887	3.54527	-2.81122	0.00663322	0.0251891	-3.05342	AQP4
218141_at	1.14853	5.3182	3.45827	0.000998736	0.00580906	-1.30682	UBE2O
219916_s_at	-1.14853	7.55237	-4.5005	3.12e-05	0.000367404	1.97582	RNF39
221288_at	-1.1484	2.85216	-2.66154	0.00993634	0.0343745	-3.41878	GPR22
203420_at	-1.14789	8.12753	-5.87047	1.95e-07	6.06e-06	6.87552	FAM8A1
217885_at	1.1465	9.32353	5.4905	8.29e-07	1.97e-05	5.47021	IPO9
208898_at	-1.14627	10.0693	-5.10039	3.57e-06	6.27e-05	4.06004	ATP6V1D
209803_s_at	-1.14615	8.75462	-3.29354	0.00165213	0.00869084	-1.77568	PHLDA2
219431_at	-1.14571	7.05649	-6.23069	4.82e-08	1.89e-06	8.23017	ARHGAP10
216548_x_at	1.14539	6.02575	3.99601	0.000176628	0.00148923	0.324497	HMGB3P1
221552_at	-1.14449	6.7581	-5.28542	1.79e-06	3.66e-05	4.72424	ABHD6
208570_at	-1.14445	3.63392	-3.4306	0.00108789	0.00619687	-1.38667	WNT1
221258_s_at	1.14427	4.99356	2.82609	0.00636751	0.0243855	-3.01628	KIF18A
220608_s_at	-1.14393	6.01252	-5.16671	2.79e-06	5.25e-05	4.29708	BC069776
202376_at	1.14342	7.02945	2.11394	0.0386301	0.0960661	-4.61582	SERPINA3
206699_x_at	-1.14308	3.2155	-3.43648	0.00106833	0.00612024	-1.36973	NPAS1
209981_at	-1.14303	3.59397	-3.23647	0.00196044	0.00988575	-1.93441	CSDC2
204716_at	-1.14279	7.40615	-6.14587	6.71e-08	2.43e-06	7.90955	CCDC6
203868_s_at	1.14175	7.03592	3.14257	0.00258816	0.0122671	-2.19133	VCAM1
215681_at	-1.14173	4.72218	-3.38125	0.0012659	0.00702743	-1.52798	KIAA1654
210325_at	-1.14162	7.06853	-4.75368	1.27e-05	0.000175869	2.84133	CD1A
203022_at	1.14159	8.14381	5.98429	1.25e-07	4.19e-06	7.30148	RNASEH2A
220615_s_at	1.1411	4.24417	2.87178	0.00561136	0.0221433	-2.90124	FAR2
207722_s_at	1.14104	5.52593	2.96772	0.00428609	0.0181482	-2.65514	BTBD2
217612_at	1.14098	4.16668	3.42795	0.00109682	0.00623163	-1.39429	TIMM50
205709_s_at	-1.13967	7.22144	-3.29913	0.00162451	0.00856709	-1.76002	CDS1
217732_s_at	-1.13947	12.0663	-5.10293	3.54e-06	6.23e-05	4.06909	ITM2B
220889_s_at	-1.13941	2.76867	-2.7403	0.00804652	0.0292359	-3.22847	CA10
208283_at	-1.1393	2.23765	-3.0228	0.00366313	0.0159908	-2.51114	GAGE1
217525_at	-1.13816	6.57078	-4.03756	0.000153696	0.00132892	0.456401	OLFML1
207030_s_at	-1.13754	9.88118	-3.72541	0.000429292	0.00302239	-0.514741	CSRP2
221066_at	-1.1375	2.5014	-4.81698	1.01e-05	0.000145558	3.06109	RXFP3
206539_s_at	-1.13697	7.21612	-3.51954	0.000825376	0.00497844	-1.12854	CYP4F12
212110_at	1.13641	7.83653	3.37484	0.00129093	0.00712538	-1.54622	SLC39A14
212621_at	1.13528	7.53914	5.66086	4.34e-07	1.17e-05	6.09684	TMEM194A
219861_at	1.1351	5.20083	4.06336	0.00014093	0.00123904	0.538707	DNAJC17
222315_at	-1.13439	3.86401	-2.31655	0.0239141	0.0668807	-4.19952	LOC100996756
204444_at	1.13405	6.8334	4.65754	1.79e-05	0.000232637	2.51006	KIF11
213520_at	1.134	3.84768	3.44675	0.00103498	0.00597277	-1.34011	RECQL4
218552_at	-1.13292	8.79109	-5.25337	2.02e-06	4.03e-05	4.60857	ECHDC2
202890_at	-1.13165	7.61452	-3.49862	0.000881086	0.00524637	-1.18966	MAP7
219014_at	1.13101	7.78208	3.29502	0.00164477	0.00865573	-1.77153	PLAC8
212861_at	-1.13091	8.37507	-6.46642	1.92e-08	9.09e-07	9.12571	MFSD5
205530_at	-1.1308	6.53478	-5.47057	8.94e-07	2.08e-05	5.39729	ETFDH
201555_at	1.13068	9.35183	5.21119	2.37e-06	4.57e-05	4.45671	MCM3
213900_at	-1.13033	7.10679	-5.87648	1.9e-07	5.96e-06	6.89796	FAM189A2
205598_at	1.12959	4.99199	3.43562	0.00107116	0.00613084	-1.3722	TRAIP
213249_at	-1.12941	6.91411	-4.61221	2.1e-05	0.000266651	2.35495	FBXL7
214162_at	-1.12927	3.73778	-2.89913	0.00519935	0.0209544	-2.83171	ASXL3
206206_at	1.12864	5.15248	4.21163	8.52e-05	0.000819595	1.01739	CD180
204127_at	1.1286	7.87234	4.98805	5.4e-06	8.83e-05	3.66125	RFC3
221465_at	-1.12858	5.23907	-3.97182	0.000191462	0.00158973	0.248065	OR6A2
206404_at	-1.12857	5.76913	-2.78488	0.00712906	0.0265719	-3.11884	FGF9
207218_at	-1.12856	4.60352	-2.9711	0.00424512	0.0180296	-2.64635	F9
207146_at	-1.12848	5.88529	-4.04824	0.000148281	0.00128831	0.490442	KRT32
202605_at	1.12718	8.89053	5.43648	1.02e-06	2.29e-05	5.27278	GUSB
218204_s_at	-1.12674	7.38339	-5.07688	3.89e-06	6.76e-05	3.97629	FYCO1
219064_at	-1.12635	6.26535	-4.44272	3.82e-05	0.000431142	1.78152	ITIH5
201412_at	-1.12586	10.0433	-6.33811	3.17e-08	1.38e-06	8.63748	LRP10
212989_at	-1.12472	6.58518	-5.20982	2.38e-06	4.58e-05	4.4518	SGMS1
219613_s_at	-1.1245	7.52576	-5.44361	9.9e-07	2.25e-05	5.2988	SIRT6
215520_at	-1.12427	3.62702	-3.25301	0.0018659	0.0094968	-1.8886	PYGO1
205883_at	-1.12389	5.89287	-3.28718	0.00168408	0.00881071	-1.79347	ZBTB16
205912_at	-1.12359	3.77439	-3.34672	0.00140644	0.00763862	-1.626	PNLIP
204870_s_at	-1.12328	4.32269	-3.38178	0.00126385	0.00702537	-1.52647	PCSK2
218055_s_at	-1.12312	7.51521	-3.99492	0.000177271	0.00149365	0.321053	WDR41
214606_at	-1.12285	2.57995	-2.90764	0.00507695	0.0205864	-2.80997	TSPAN2
212094_at	1.12269	4.66165	2.15158	0.0354118	0.0899344	-4.54095	PEG10
213463_s_at	-1.12139	5.51554	-3.85617	0.000280596	0.00215529	-0.113609	FAM149B1
221882_s_at	1.12106	5.72422	3.29599	0.00163996	0.00863768	-1.76881	TMEM8A
204487_s_at	1.12056	4.18771	2.46941	0.0163577	0.0501156	-3.86446	KCNQ1
202187_s_at	-1.1202	8.89923	-6.64112	9.68e-09	5.1e-07	9.79305	PPP2R5A
209925_at	-1.11976	5.69523	-3.89905	0.000243679	0.00192156	0.0197552	OCLN
205738_s_at	-1.11975	4.86438	-3.17257	0.00236958	0.0114341	-2.10983	FABP3
214462_at	-1.11815	5.95541	-5.98949	1.23e-07	4.12e-06	7.32099	SOCS6
203972_s_at	-1.11805	8.21014	-4.74202	1.32e-05	0.000181205	2.801	PEX3
205597_at	1.11751	5.4347	2.80512	0.00674515	0.0254817	-3.06862	SLC44A4
203791_at	-1.11739	6.95497	-4.7741	1.18e-05	0.000166707	2.91207	DMXL1
201884_at	-1.11736	10.8828	-2.38835	0.0200453	0.0586494	-4.04436	CEACAM5
221561_at	1.11705	4.54046	3.09248	0.00299576	0.0136921	-2.32618	SOAT1
220753_s_at	-1.11675	7.57162	-6.18243	5.82e-08	2.19e-06	8.04761	CRYL1
209089_at	-1.1166	10.3644	-5.18503	2.61e-06	4.95e-05	4.36278	RAB5A
201015_s_at	-1.1166	10.9871	-4.68737	1.61e-05	0.000215019	2.61251	JUP
220320_at	-1.1163	4.95667	-4.07453	0.000135724	0.00120339	0.574441	DOK3
218564_at	1.1161	6.11071	4.58445	2.32e-05	0.00028725	2.26035	RFWD3
207518_at	-1.11609	4.01527	-3.49107	0.000902044	0.00534832	-1.21165	DGKE
214030_at	-1.11527	8.48132	-4.97343	5.69e-06	9.17e-05	3.60962	CRYBG3
203586_s_at	-1.11493	8.63975	-5.4382	1.01e-06	2.28e-05	5.27904	ARL4D
216923_at	-1.11454	5.26032	-4.17829	9.55e-05	0.000902679	0.908914	CDKL5
213273_at	-1.11364	5.96347	-3.10977	0.00284872	0.0131834	-2.27981	TENM4
210377_at	-1.11332	4.63792	-2.92745	0.0048023	0.0198022	-2.75917	ACSM3
204042_at	-1.11331	6.65674	-3.9008	0.000242281	0.00191425	0.0251982	WASF3
205870_at	-1.11289	8.01834	-5.52802	7.19e-07	1.75e-05	5.60769	BDKRB2
210838_s_at	-1.11286	5.85806	-3.92912	0.000220626	0.00178005	0.113796	ACVRL1
218309_at	1.11254	8.2022	2.85622	0.00585894	0.022892	-2.94057	CAMK2N1
219340_s_at	-1.11241	5.64103	-4.05636	0.000144286	0.00126411	0.516365	CLN8
212543_at	-1.11199	10.1467	-4.404	4.38e-05	0.000483695	1.65203	AIM1
206262_at	1.11101	3.8179	1.93295	0.0579038	0.129772	-4.95984	ADH1C
206726_at	-1.11077	6.09974	-4.42979	4e-05	0.000447491	1.73823	HPGDS
203081_at	-1.11018	7.60822	-6.13295	7.05e-08	2.51e-06	7.86076	CTNNBIP1
222236_s_at	-1.1097	7.37787	-4.66619	1.73e-05	0.000227203	2.53973	ASAP3
218170_at	-1.10965	8.14062	-5.40784	1.13e-06	2.47e-05	5.16838	ISOC1
203153_at	1.10955	6.65782	2.65515	0.0101064	0.0348242	-3.43405	IFIT1
206840_at	-1.10841	4.82696	-3.90078	0.000242295	0.00191425	0.0251436	AFM
207789_s_at	-1.10839	5.40134	-3.74708	0.000400294	0.00284699	-0.44886	DPP6
213701_at	-1.10731	7.77395	-4.85278	8.84e-06	0.000131156	3.18595	C12orf29
207402_at	-1.10706	4.41808	-4.59114	2.26e-05	0.000281344	2.2831	ZNF132
204897_at	-1.10646	6.98079	-3.3577	0.00136022	0.00744562	-1.59491	PTGER4
218791_s_at	-1.10619	7.06178	-6.28853	3.85e-08	1.58e-06	8.44931	KATNBL1
208158_s_at	-1.10596	7.91912	-5.18533	2.6e-06	4.95e-05	4.36386	OSBPL1A
211675_s_at	-1.1057	8.75511	-4.3902	4.6e-05	0.000502697	1.606	MDFIC
219630_at	-1.10442	9.80434	-3.0949	0.00297471	0.0136356	-2.31969	PDZK1IP1
207848_at	-1.10441	3.44412	-3.62541	0.000591197	0.00381738	-0.815683	AVP
220282_at	-1.10401	5.16392	-3.88174	0.000257981	0.00201785	-0.0341827	RIC3
205657_at	-1.10374	5.61775	-4.46479	3.54e-05	0.000405937	1.85559	HAAO
207182_at	-1.10285	2.76413	-2.91994	0.00490472	0.0201094	-2.77845	GABRA6
205174_s_at	-1.10281	5.31361	-2.6479	0.0103021	0.0352855	-3.4513	QPCT
203550_s_at	1.10241	7.78316	4.55438	2.58e-05	0.000311592	2.15814	FAM189B
218779_x_at	-1.10194	8.56945	-4.00799	0.0001697	0.0014405	0.362436	EPS8L1
203266_s_at	-1.10155	8.21471	-6.39898	2.5e-08	1.12e-06	8.86891	MAP2K4
202340_x_at	-1.10123	7.49076	-2.90489	0.00511618	0.0207065	-2.81699	NR4A1
201758_at	-1.10102	9.58296	-5.69087	3.87e-07	1.06e-05	6.20783	TSG101
212423_at	-1.10101	7.75793	-3.84361	0.000292394	0.00221788	-0.152519	ZCCHC24
213660_s_at	1.10093	4.94774	4.0617	0.000141716	0.00124507	0.533427	TOP3B
202326_at	1.1008	6.49535	4.07335	0.000136265	0.00120648	0.570669	EHMT2
207600_at	-1.10044	5.45824	-3.94195	0.000211441	0.00172144	0.154054	KCNC3
215019_x_at	-1.10037	4.63219	-3.1844	0.00228826	0.0111403	-2.07755	ZNF528
219652_s_at	-1.10034	3.52187	-4.37001	4.93e-05	0.000530084	1.53882	CXorf36
219313_at	-1.09961	5.29617	-3.3192	0.00152891	0.00815895	-1.70366	GRAMD1C
210002_at	1.09944	4.10534	2.71855	0.00853249	0.0305766	-3.28146	GATA6
221349_at	-1.09927	2.40162	-2.98755	0.00405129	0.017365	-2.60353	VPREB1
200790_at	-1.0991	9.94447	-3.57255	0.000698838	0.00435766	-0.972636	ODC1
208585_at	-1.09903	5.12425	-4.37443	4.86e-05	0.000525598	1.55351	BTN2A3P
205543_at	-1.09861	7.727	-3.93961	0.000213088	0.00173245	0.146708	HSPA4L
213394_at	-1.09856	7.48777	-4.21668	8.37e-05	0.000808662	1.03384	MAPKBP1
219308_s_at	-1.09852	4.71753	-3.06287	0.00326412	0.0146204	-2.40515	AK5
216013_at	-1.09846	4.05358	-3.03575	0.00352944	0.0155424	-2.47699	ZXDB
211941_s_at	-1.09831	10.5382	-6.66865	8.69e-09	4.74e-07	9.89846	PEBP1
207637_at	-1.09822	2.83201	-4.12697	0.000113672	0.00104097	0.74291	WSCD2
203666_at	-1.09809	7.33382	-4.27522	6.85e-05	0.00069728	1.22551	CXCL12
204830_x_at	-1.09796	3.89158	-3.57371	0.000696296	0.00434614	-0.969221	PSG5
217971_at	-1.09789	8.72167	-5.33992	1.46e-06	3.08e-05	4.92152	LAMTOR3
221538_s_at	1.09748	8.0163	5.89883	1.74e-07	5.6e-06	6.98146	PLXNA1
219525_at	-1.09643	4.16162	-2.10243	0.0396644	0.0979972	-4.6385	SLC47A1
219199_at	-1.09563	5.71168	-4.26576	7.07e-05	0.000715152	1.19444	AFF4
202950_at	-1.09552	8.37543	-3.71352	0.000446055	0.00310435	-0.550807	CRYZ
205559_s_at	-1.09542	6.27306	-4.14618	0.000106496	0.000987504	0.804923	PCSK5
219754_at	1.09502	5.94296	3.44194	0.00105049	0.00603729	-1.354	RBM41
220973_s_at	1.09476	5.29064	4.35935	5.12e-05	0.00054824	1.5034	SHARPIN
209017_s_at	1.09459	7.76794	4.76662	1.21e-05	0.000170112	2.88615	LONP1
210155_at	-1.0944	4.93136	-3.21005	0.00212081	0.0105211	-2.00724	MYOC
209774_x_at	1.09412	6.4362	2.704	0.00887255	0.0314281	-3.31674	CXCL2
201897_s_at	1.09329	9.71359	5.28304	1.81e-06	3.68e-05	4.71565	CKS1B
205412_at	-1.09318	9.01549	-5.87081	1.94e-07	6.06e-06	6.8768	ACAT1
220022_at	-1.09285	2.40643	-3.06957	0.00320149	0.014443	-2.38733	ZNF334
220376_at	-1.09141	3.69486	-3.17496	0.00235294	0.0113714	-2.10332	LRRC19
219765_at	-1.09106	5.31148	-3.1296	0.00268845	0.0126232	-2.22641	ZNF329
209598_at	-1.09104	5.02553	-2.6151	0.0112327	0.037741	-3.52897	PNMA2
207795_s_at	-1.09053	5.89324	-4.7725	1.18e-05	0.000167295	2.90652	KLRD1
205476_at	1.08964	6.90725	1.42493	0.159291	0.274363	-5.77659	CCL20
201118_at	-1.08873	9.6085	-3.86764	0.000270226	0.00209128	-0.0780217	PGD
221856_s_at	-1.08782	8.16419	-6.23556	4.73e-08	1.86e-06	8.24859	FAM63A
203886_s_at	-1.08781	5.52579	-2.06243	0.0434462	0.10473	-4.71645	FBLN2
204686_at	-1.08765	6.90626	-3.24671	0.0019014	0.00963447	-1.90607	IRS1
200810_s_at	-1.08639	9.41314	-4.57356	2.41e-05	0.000295117	2.22329	CIRBP
220600_at	1.08606	5.22724	3.57663	0.000689914	0.00431274	-0.960587	ELP6
219899_x_at	-1.08597	4.08321	-3.61319	0.000614577	0.00394398	-0.852097	NDOR1
207642_at	-1.0858	5.48511	-4.34166	5.44e-05	0.000576583	1.44474	HCRT
208504_x_at	-1.08579	2.41914	-5.15653	2.9e-06	5.34e-05	4.26062	PCDHB11
219753_at	1.08504	6.04446	3.21965	0.00206118	0.0103043	-1.98083	STAG3
218446_s_at	-1.08483	7.31636	-4.81725	1.01e-05	0.000145558	3.06204	TVP23B
204252_at	1.08452	8.04864	5.81961	2.37e-07	7.05e-06	6.68584	CDK2
207354_at	-1.08377	4.92945	-3.63622	0.000571211	0.00371702	-0.783383	CCL16
205155_s_at	-1.0834	5.81133	-3.74452	0.000403622	0.00286254	-0.45666	SPTBN2
206331_at	-1.08243	6.28288	-3.83087	0.000304833	0.0022942	-0.191868	CALCRL
218553_s_at	-1.0824	7.6776	-6.71372	7.27e-09	4.07e-07	10.0711	KCTD15
220921_at	-1.0824	2.71103	-2.76805	0.00746362	0.0275327	-3.1604	SPANXB1
203823_at	1.08133	7.36005	3.59807	0.000644722	0.00408932	-0.897039	RGS3
218078_s_at	-1.08132	7.86144	-7.14258	1.34e-09	1.06e-07	11.7206	ZDHHC3
208081_s_at	-1.08123	3.17337	-2.99579	0.00395726	0.0170465	-2.582	ZNF442
204560_at	-1.08105	3.25235	-2.24402	0.0284834	0.0762427	-4.35227	FKBP5
200666_s_at	-1.08013	10.5581	-5.85888	2.03e-07	6.24e-06	6.83224	DNAJB1
218666_s_at	-1.08003	7.10711	-5.79081	2.64e-07	7.72e-06	6.57867	STX17
211438_at	-1.07999	2.87228	-2.91541	0.00496755	0.0202742	-2.79007	TRHR
206223_at	-1.0799	4.95944	-3.82426	0.000311491	0.0023359	-0.212269	LMTK2
31846_at	-1.07988	10.0671	-5.34964	1.41e-06	2.98e-05	4.95677	RHOD
208394_x_at	1.07944	4.88311	3.78025	0.000359501	0.0026041	-0.347536	ESM1
216991_at	-1.07922	3.24047	-2.72104	0.00847562	0.0304423	-3.27542	AC084219.3
205777_at	1.07839	5.756	4.27254	6.91e-05	0.000702613	1.2167	DUSP9
206067_s_at	-1.07755	2.98358	-2.15071	0.0354832	0.0900793	-4.54268	WT1
219948_x_at	-1.07733	1.93835	-2.27683	0.0263286	0.0719335	-4.28368	UGT2A3
219105_x_at	1.07686	7.61871	5.16533	2.81e-06	5.26e-05	4.29212	ORC6
217546_at	-1.07622	4.85296	-2.2697	0.026784	0.0729553	-4.29865	MT1M
220424_at	-1.07621	3.94361	-2.64056	0.0105042	0.0358196	-3.46876	NPHS2
215241_at	-1.07607	3.64089	-2.89785	0.00521796	0.0210022	-2.83497	ANO3
220985_s_at	-1.07591	6.00851	-3.80311	0.000333743	0.0024697	-0.2774	RNF170
211462_s_at	-1.07559	4.09536	-3.09448	0.00297836	0.0136412	-2.32082	TBL1Y
211907_s_at	-1.07556	3.6003	-2.83453	0.00622113	0.0239345	-2.99514	PARD6B
213476_x_at	-1.07506	10.6015	-5.60655	5.34e-07	1.41e-05	5.89645	TUBB3
203853_s_at	-1.07505	6.81125	-2.86283	0.00575264	0.0225751	-2.92389	GAB2
206334_at	-1.07492	4.23107	-3.64501	0.000555448	0.00364279	-0.757093	LIPF
220156_at	-1.07461	4.94934	-3.19535	0.00221532	0.010878	-2.04758	EFCAB1
200783_s_at	1.07453	7.43784	3.71233	0.000447753	0.00311047	-0.554384	STMN1
201963_at	-1.07442	8.38431	-5.19457	2.52e-06	4.82e-05	4.397	ACSL1
202289_s_at	-1.07389	8.39388	-5.14945	2.98e-06	5.44e-05	4.23528	TACC2
215015_at	-1.07284	6.14269	-4.71371	1.46e-05	0.000198453	2.70324	CCDC64
206552_s_at	-1.07192	3.06244	-2.00516	0.0494031	0.115292	-4.8258	TAC1
217240_at	-1.07131	4.64863	-3.4411	0.0010532	0.00605011	-1.35641	SIRPB1
221933_at	-1.07082	4.48392	-2.03222	0.0465068	0.110089	-4.77448	NLGN4X
210829_s_at	-1.07059	7.09129	-4.83645	9.38e-06	0.000137058	3.12896	SSBP2
202806_at	1.07044	6.74194	2.62326	0.0109941	0.0370856	-3.50971	DBN1
220555_s_at	-1.06994	5.14508	-4.02323	0.000161261	0.00138195	0.410817	PDZD7
211465_x_at	-1.06944	8.98668	-5.89374	1.78e-07	5.66e-06	6.96241	FUT6
221656_s_at	-1.06936	7.72331	-5.56125	6.34e-07	1.61e-05	5.72973	ARHGEF10L
204305_at	-1.06923	6.80294	-5.48903	8.34e-07	1.98e-05	5.46481	MIPEP
205844_at	1.06831	3.70143	1.92582	0.0588065	0.131213	-4.97283	VNN1
218556_at	-1.0675	9.84668	-4.93379	6.58e-06	0.000102609	3.46993	ORMDL2
212633_at	-1.06726	6.91948	-4.67487	1.68e-05	0.000222337	2.56956	UFL1
219589_s_at	-1.06719	3.43252	-3.46094	0.000990506	0.00577726	-1.29909	TMEM143
213848_at	-1.06686	8.99716	-4.54308	2.69e-05	0.000322762	2.11981	DUSP7
201371_s_at	-1.0659	9.9313	-5.54368	6.78e-07	1.68e-05	5.66519	CUL3
220303_at	-1.0654	4.41559	-3.43868	0.00106113	0.00608727	-1.36341	PDZD3
204099_at	-1.06503	6.43465	-4.93708	6.51e-06	0.000101762	3.4815	SMARCD3
221751_at	-1.06483	8.8662	-4.10291	0.000123323	0.0011131	0.665464	PANK3
207398_at	-1.06401	5.02327	-3.56229	0.000721783	0.00446743	-1.00292	HOXD13
202207_at	-1.0638	8.35419	-4.44442	3.8e-05	0.000430116	1.78724	ARL4C
222008_at	-1.06378	3.04656	-2.82741	0.0063445	0.0243196	-3.01299	COL9A1
220951_s_at	-1.06358	7.11476	-4.36713	4.98e-05	0.000534517	1.52923	A1CF
215999_at	-1.06344	5.36187	-4.34431	5.39e-05	0.000572263	1.45353	CDRT1
204015_s_at	1.0634	4.66241	2.72797	0.00831889	0.0300515	-3.25856	DUSP4
203963_at	-1.06323	10.1234	-2.98786	0.00404766	0.0173602	-2.60271	CA12
206900_x_at	-1.06246	6.07217	-4.8773	8.09e-06	0.00012184	3.27172	ZNF253
215807_s_at	-1.06189	7.51946	-5.00176	5.13e-06	8.47e-05	3.70974	PLXNB1
209167_at	-1.06165	6.7316	-2.41789	0.0186232	0.0553403	-3.97938	GPM6B
205139_s_at	-1.06128	6.55158	-4.99025	5.35e-06	8.77e-05	3.66904	UST
[truncated: 11,143 more rows]

## Sheet: PPI
#node1	node2	node1_string_id	node2_string_id	neighborhood_on_chromosome	gene_fusion	phylogenetic_cooccurrence	homology	coexpression	experimentally_determined_interaction	database_annotated	automated_textmining	combined_score
[truncated: 1,306 more rows]

[truncated: 5 more sheets: TOP degree target, GO Cellular Components, GO Biological Processes, GO Molecular Functions, KEGG Pathway]
